# Supplementary material for: Ecological and microbiological diversity of chigger mites, including vectors of scrub typhus, on small mammals across stratified habitats in Thailand
Source: Anim Microbiome. 2019 Dec 5;1:18. doi: 10.1186/s42523-019-0019-x (PMC7807494; doi:10.1186/s42523-019-0019-x)
Supplement: Supplementary file 1 — Additional file 1. Complete chigger records by host, site, season and habitat. [file 42523_2019_19_MOESM1_ESM.xlsx]

## Sheet: Qualitative data (pos-neg)
No.	Rodent ID	Rodent Species	Sex	Maturity	Site	Country	Habitat	Season	Chigger intensity	Chigger species richness	Walchia micropelta	Walchia minuscuta	Walchia rustica	Walchia chavali (n.sp.)	Walchia kritochaeta	Walchia dismina	Walchia pingue	Walchia lupella	Walchia ventralis	Walchia alpestris	Schoengastiella ligula	Gahrliepia fletcheri	Gahrliepia elbeli	Gahrliepia xiaowoi	Gahrliepia sp., cf. orientalis	Ascoschoengastia indica	Schoengastia propria	Helenicula kohlsi	Helenicula naresuani (n. sp.)	Heleniula pilosa	Helenicula simena	Schoutedenihia centralkwangtunga	Blankaartia acuscutellaris	Microtrombiula munda	Lorillatum hekouensis	Leptotrombidium deliense	Leptotrombidium sp( cf. guzhangense)	Leptotrombidium imphalum	Leptotrombidium sp., cf. maccacum	Leptotrombidium tenompaki	Leptotrombidium turdicola	Leptotrombidium subangulare	Leptotrombidium arenicola	Leptotrombidium elisbergi	Leptotrombidium sialkotense	Leptotrombidium yunlingense	Leptotrombidium macacum	Trombiculindus kosapani (n.sp.)	Trombiculindus paniculatum
1	R6159	Bandicota indica	F	Adult	Kalasin/2010	Thailand	Lowland	Dry	14	2	0	0	0	0	1	0	1	0	0	0	0	0	0	0	0	0	0	0	0	0	0	0	0	0	0	0	0	0	0	0	0	0	0	0	0	0	0	0	0
2	R6160	Bandicota indica	F	Adult	Kalasin/2010	Thailand	lowland	Dry	0	0	0	0	0	0	0	0	0	0	0	0	0	0	0	0	0	0	0	0	0	0	0	0	0	0	0	0	0	0	0	0	0	0	0	0	0	0	0	0	0
3	R6161	Bandicota indica	F	Adult	Kalasin/2010	Thailand	lowland	Dry	0	0	0	0	0	0	0	0	0	0	0	0	0	0	0	0	0	0	0	0	0	0	0	0	0	0	0	0	0	0	0	0	0	0	0	0	0	0	0	0	0
4	R6162	Bandicota indica	F	Adult	Kalasin/2010	Thailand	lowland	Dry	0	0	0	0	0	0	0	0	0	0	0	0	0	0	0	0	0	0	0	0	0	0	0	0	0	0	0	0	0	0	0	0	0	0	0	0	0	0	0	0	0
5	R6163	Bandicota indica	F	Adult	Kalasin/2010	Thailand	Lowland	Dry	44	2	0	0	0	0	0	0	0	0	0	0	0	0	0	0	0	1	0	0	0	0	0	0	0	0	0	1	0	0	0	0	0	0	0	0	0	0	0	0	0
6	R6164	Bandicota indica	F	Adult	Kalasin/2010	Thailand	lowland	Dry	0	0	0	0	0	0	0	0	0	0	0	0	0	0	0	0	0	0	0	0	0	0	0	0	0	0	0	0	0	0	0	0	0	0	0	0	0	0	0	0	0
7	R6165	Bandicota indica	M	Juvenile	Kalasin/2010	Thailand	Lowland	Dry	11	1	0	0	0	0	0	0	0	0	0	0	0	0	0	0	0	1	0	0	0	0	0	0	0	0	0	0	0	0	0	0	0	0	0	0	0	0	0	0	0
8	R6166	Bandicota indica	F	Juvenile	Kalasin/2010	Thailand	Lowland	Dry	36	2	1	0	0	0	0	0	0	0	0	0	0	0	0	0	0	1	0	0	0	0	0	0	0	0	0	0	0	0	0	0	0	0	0	0	0	0	0	0	0
9	R6167	Bandicota indica	F	Juvenile	Kalasin/2010	Thailand	lowland	Dry	0	0	0	0	0	0	0	0	0	0	0	0	0	0	0	0	0	0	0	0	0	0	0	0	0	0	0	0	0	0	0	0	0	0	0	0	0	0	0	0	0
10	R6168	Bandicota indica	F	Juvenile	Kalasin/2010	Thailand	Lowland	Dry	6	2	1	0	0	0	0	0	0	0	0	0	0	0	0	0	0	1	0	0	0	0	0	0	0	0	0	0	0	0	0	0	0	0	0	0	0	0	0	0	0
11	R6169	Bandicota indica	F	Adult	Kalasin/2010	Thailand	Lowland	Dry	30	4	0	0	0	0	0	0	1	0	0	0	0	0	0	0	0	1	0	0	0	0	0	1	1	0	0	0	0	0	0	0	0	0	0	0	0	0	0	0	0
12	R6170	Bandicota indica	F	Adult	Kalasin/2010	Thailand	lowland	Dry	0	0	0	0	0	0	0	0	0	0	0	0	0	0	0	0	0	0	0	0	0	0	0	0	0	0	0	0	0	0	0	0	0	0	0	0	0	0	0	0	0
13	R6171	Bandicota indica	F	Adult	Kalasin/2010	Thailand	Lowland	Dry	73	2	0	0	0	0	0	0	1	0	0	0	0	0	0	0	0	1	0	0	0	0	0	0	0	0	0	0	0	0	0	0	0	0	0	0	0	0	0	0	0
14	R6172	Bandicota indica	F	Adult	Kalasin/2010	Thailand	lowland	Dry	0	0	0	0	0	0	0	0	0	0	0	0	0	0	0	0	0	0	0	0	0	0	0	0	0	0	0	0	0	0	0	0	0	0	0	0	0	0	0	0	0
15	R6173	Bandicota indica	F	Juvenile	Kalasin/2010	Thailand	lowland	Dry	0	0	0	0	0	0	0	0	0	0	0	0	0	0	0	0	0	0	0	0	0	0	0	0	0	0	0	0	0	0	0	0	0	0	0	0	0	0	0	0	0
16	R6174	Rattus argentiventer	M	Adult	Kalasin/2010	Thailand	lowland	Dry	0	0	0	0	0	0	0	0	0	0	0	0	0	0	0	0	0	0	0	0	0	0	0	0	0	0	0	0	0	0	0	0	0	0	0	0	0	0	0	0	0
17	R6175	Rattus tanezumi	M	Adult	Kalasin/2010	Thailand	Upland	Dry	192	2	0	0	0	0	0	0	0	0	0	0	0	0	0	0	0	1	0	0	0	0	0	0	0	0	0	0	1	0	0	0	0	0	0	0	0	0	0	0	0
18	R6176	Rattus argentiventer	M	Adult	Kalasin/2010	Thailand	lowland	Dry	0	0	0	0	0	0	0	0	0	0	0	0	0	0	0	0	0	0	0	0	0	0	0	0	0	0	0	0	0	0	0	0	0	0	0	0	0	0	0	0	0
19	R6177	Rattus argentiventer	F	Adult	Kalasin/2010	Thailand	lowland	Dry	0	0	0	0	0	0	0	0	0	0	0	0	0	0	0	0	0	0	0	0	0	0	0	0	0	0	0	0	0	0	0	0	0	0	0	0	0	0	0	0	0
20	R6178	Rattus exulans	F	Adult	Kalasin/2010	Thailand		Dry	0	0	0	0	0	0	0	0	0	0	0	0	0	0	0	0	0	0	0	0	0	0	0	0	0	0	0	0	0	0	0	0	0	0	0	0	0	0	0	0	0
21	R6179	Rattus exulans	M	Adult	Kalasin/2010	Thailand	settlement	Dry	0	0	0	0	0	0	0	0	0	0	0	0	0	0	0	0	0	0	0	0	0	0	0	0	0	0	0	0	0	0	0	0	0	0	0	0	0	0	0	0	0
22	R6180	Rattus phylogenetic R3	F	Juvenile	Kalasin/2010	Thailand	settlement	Dry	0	0	0	0	0	0	0	0	0	0	0	0	0	0	0	0	0	0	0	0	0	0	0	0	0	0	0	0	0	0	0	0	0	0	0	0	0	0	0	0	0
23	R6181	Bandicota indica	F	Adult	Kalasin/2010	Thailand		Dry	0	0	0	0	0	0	0	0	0	0	0	0	0	0	0	0	0	0	0	0	0	0	0	0	0	0	0	0	0	0	0	0	0	0	0	0	0	0	0	0	0
24	R6182	Rattus exulans	M	Adult	Kalasin/2010	Thailand	settlement	Dry	0	0	0	0	0	0	0	0	0	0	0	0	0	0	0	0	0	0	0	0	0	0	0	0	0	0	0	0	0	0	0	0	0	0	0	0	0	0	0	0	0
25	R6183	Rattus exulans	F	Adult	Kalasin/2010	Thailand		Dry	0	0	0	0	0	0	0	0	0	0	0	0	0	0	0	0	0	0	0	0	0	0	0	0	0	0	0	0	0	0	0	0	0	0	0	0	0	0	0	0	0
26	R6184	Rattus exulans	M	Adult	Kalasin/2010	Thailand		Dry	0	0	0	0	0	0	0	0	0	0	0	0	0	0	0	0	0	0	0	0	0	0	0	0	0	0	0	0	0	0	0	0	0	0	0	0	0	0	0	0	0
27	R6185	Rattus exulans	F	Adult	Kalasin/2010	Thailand		Dry	0	0	0	0	0	0	0	0	0	0	0	0	0	0	0	0	0	0	0	0	0	0	0	0	0	0	0	0	0	0	0	0	0	0	0	0	0	0	0	0	0
28	R6186	Rattus exulans	F	Adult	Kalasin/2010	Thailand	settlement	Dry	0	0	0	0	0	0	0	0	0	0	0	0	0	0	0	0	0	0	0	0	0	0	0	0	0	0	0	0	0	0	0	0	0	0	0	0	0	0	0	0	0
29	R6187	Rattus exulans	F	Adult	Kalasin/2010	Thailand	settlement	Dry	0	0	0	0	0	0	0	0	0	0	0	0	0	0	0	0	0	0	0	0	0	0	0	0	0	0	0	0	0	0	0	0	0	0	0	0	0	0	0	0	0
30	R6188	Rattus exulans	F	Juvenile	Kalasin/2010	Thailand	settlement	Dry	0	0	0	0	0	0	0	0	0	0	0	0	0	0	0	0	0	0	0	0	0	0	0	0	0	0	0	0	0	0	0	0	0	0	0	0	0	0	0	0	0
31	R6189	Rattus exulans	M	Adult	Kalasin/2010	Thailand	settlement	Dry	0	0	0	0	0	0	0	0	0	0	0	0	0	0	0	0	0	0	0	0	0	0	0	0	0	0	0	0	0	0	0	0	0	0	0	0	0	0	0	0	0
32	R6190	Rattus exulans	F	Adult	Kalasin/2010	Thailand	settlement	Dry	0	0	0	0	0	0	0	0	0	0	0	0	0	0	0	0	0	0	0	0	0	0	0	0	0	0	0	0	0	0	0	0	0	0	0	0	0	0	0	0	0
33	R6191	Rattus phylogenetic R3	F	Adult	Kalasin/2010	Thailand	settlement	Dry	0	0	0	0	0	0	0	0	0	0	0	0	0	0	0	0	0	0	0	0	0	0	0	0	0	0	0	0	0	0	0	0	0	0	0	0	0	0	0	0	0
34	R6192	Rattus tanezumi	M	Adult	Kalasin/2010	Thailand	Forest	Dry	38	1	0	0	0	0	0	0	0	0	0	0	0	0	0	0	0	0	0	0	0	0	0	0	0	0	0	0	1	0	0	0	0	0	0	0	0	0	0	0	0
35	R6193	Rattus tanezumi	M	Adult	Kalasin/2010	Thailand	Forest	Dry	90	3	0	0	0	0	0	0	0	0	0	0	0	0	0	0	0	1	0	0	0	0	0	0	0	1	0	0	1	0	0	0	0	0	0	0	0	0	0	0	0
36	R6194	Rattus tanezumi	M	Adult	Kalasin/2010	Thailand		Dry	14	1	0	0	0	0	0	0	0	0	0	0	0	0	0	0	0	1	0	0	0	0	0	0	0	0	0	0	0	0	0	0	0	0	0	0	0	0	0	0	0
37	R6195	Rattus phylogenetic R3	M	Adult	Kalasin/2010	Thailand		Dry	0	0	0	0	0	0	0	0	0	0	0	0	0	0	0	0	0	0	0	0	0	0	0	0	0	0	0	0	0	0	0	0	0	0	0	0	0	0	0	0	0
38	R6196	Rattus phylogenetic R3	F	Adult	Kalasin/2010	Thailand		Dry	0	0	0	0	0	0	0	0	0	0	0	0	0	0	0	0	0	0	0	0	0	0	0	0	0	0	0	0	0	0	0	0	0	0	0	0	0	0	0	0	0
39	R6197	Rattus phylogenetic R3	F	Adult	Kalasin/2010	Thailand		Dry	0	0	0	0	0	0	0	0	0	0	0	0	0	0	0	0	0	0	0	0	0	0	0	0	0	0	0	0	0	0	0	0	0	0	0	0	0	0	0	0	0
40	R6198	Rattus phylogenetic R3	F	Adult	Kalasin/2010	Thailand		Dry	0	0	0	0	0	0	0	0	0	0	0	0	0	0	0	0	0	0	0	0	0	0	0	0	0	0	0	0	0	0	0	0	0	0	0	0	0	0	0	0	0
41	R6199	Bandicota indica	M	Adult	Kalasin/2010	Thailand	lowland	Dry	0	0	0	0	0	0	0	0	0	0	0	0	0	0	0	0	0	0	0	0	0	0	0	0	0	0	0	0	0	0	0	0	0	0	0	0	0	0	0	0	0
42	R6200	Bandicota indica	F	Adult	Kalasin/2010	Thailand	lowland	Dry	0	0	0	0	0	0	0	0	0	0	0	0	0	0	0	0	0	0	0	0	0	0	0	0	0	0	0	0	0	0	0	0	0	0	0	0	0	0	0	0	0
43	R6201	Bandicota indica	F	Adult	Kalasin/2010	Thailand	lowland	Dry	0	0	0	0	0	0	0	0	0	0	0	0	0	0	0	0	0	0	0	0	0	0	0	0	0	0	0	0	0	0	0	0	0	0	0	0	0	0	0	0	0
44	R6202	Rattus exulans	M	Adult	Kalasin/2010	Thailand	settlement	Dry	0	0	0	0	0	0	0	0	0	0	0	0	0	0	0	0	0	0	0	0	0	0	0	0	0	0	0	0	0	0	0	0	0	0	0	0	0	0	0	0	0
45	R6203	Rattus exulans	M	Adult	Kalasin/2010	Thailand	settlement	Dry	0	0	0	0	0	0	0	0	0	0	0	0	0	0	0	0	0	0	0	0	0	0	0	0	0	0	0	0	0	0	0	0	0	0	0	0	0	0	0	0	0
46	R6204	Rattus exulans	M	Adult	Kalasin/2010	Thailand	settlement	Dry	0	0	0	0	0	0	0	0	0	0	0	0	0	0	0	0	0	0	0	0	0	0	0	0	0	0	0	0	0	0	0	0	0	0	0	0	0	0	0	0	0
47	R6205	Rattus exulans	M	Adult	Kalasin/2010	Thailand	settlement	Dry	0	0	0	0	0	0	0	0	0	0	0	0	0	0	0	0	0	0	0	0	0	0	0	0	0	0	0	0	0	0	0	0	0	0	0	0	0	0	0	0	0
48	R6206	Rattus exulans	M	Adult	Kalasin/2010	Thailand	settlement	Dry	0	0	0	0	0	0	0	0	0	0	0	0	0	0	0	0	0	0	0	0	0	0	0	0	0	0	0	0	0	0	0	0	0	0	0	0	0	0	0	0	0
49	R6207	Rattus tanezumi	F	Adult	Kalasin/2010	Thailand	settlement	Dry	0	0	0	0	0	0	0	0	0	0	0	0	0	0	0	0	0	0	0	0	0	0	0	0	0	0	0	0	0	0	0	0	0	0	0	0	0	0	0	0	0
50	R6208	Rattus argentiventer	F	Adult	Kalasin/2010	Thailand	lowland	Dry	0	0	0	0	0	0	0	0	0	0	0	0	0	0	0	0	0	0	0	0	0	0	0	0	0	0	0	0	0	0	0	0	0	0	0	0	0	0	0	0	0
51	R6209	Rattus tanezumi	M	Juvenile	Kalasin/2010	Thailand	Forest	Dry	57	3	0	0	0	0	0	0	0	0	0	0	0	0	0	0	0	1	0	0	0	0	0	0	0	0	1	0	1	0	0	0	0	0	0	0	0	0	0	0	0
52	R6210	Rattus exulans	M	Adult	Kalasin/2010	Thailand	settlement	Dry	0	0	0	0	0	0	0	0	0	0	0	0	0	0	0	0	0	0	0	0	0	0	0	0	0	0	0	0	0	0	0	0	0	0	0	0	0	0	0	0	0
53	R6211	Rattus exulans	M	Adult	Kalasin/2010	Thailand	settlement	Dry	0	0	0	0	0	0	0	0	0	0	0	0	0	0	0	0	0	0	0	0	0	0	0	0	0	0	0	0	0	0	0	0	0	0	0	0	0	0	0	0	0
54	R6212	Rattus exulans	M	Adult	Kalasin/2010	Thailand	settlement	Dry	0	0	0	0	0	0	0	0	0	0	0	0	0	0	0	0	0	0	0	0	0	0	0	0	0	0	0	0	0	0	0	0	0	0	0	0	0	0	0	0	0
55	R6213	Rattus exulans	M	Juvenile	Kalasin/2010	Thailand	settlement	Dry	0	0	0	0	0	0	0	0	0	0	0	0	0	0	0	0	0	0	0	0	0	0	0	0	0	0	0	0	0	0	0	0	0	0	0	0	0	0	0	0	0
56	R6214	Rattus phylogenetic R3	M	Adult	Kalasin/2010	Thailand	lowland	Dry	0	0	0	0	0	0	0	0	0	0	0	0	0	0	0	0	0	0	0	0	0	0	0	0	0	0	0	0	0	0	0	0	0	0	0	0	0	0	0	0	0
57	R6215	Rattus phylogenetic R3	F	Adult	Kalasin/2010	Thailand	upland	Dry	0	0	0	0	0	0	0	0	0	0	0	0	0	0	0	0	0	0	0	0	0	0	0	0	0	0	0	0	0	0	0	0	0	0	0	0	0	0	0	0	0
58	R6216	Bandicota indica	F	Adult	Kalasin/2010	Thailand	lowland	Dry	0	0	0	0	0	0	0	0	0	0	0	0	0	0	0	0	0	0	0	0	0	0	0	0	0	0	0	0	0	0	0	0	0	0	0	0	0	0	0	0	0
59	R6217	Bandicota indica	F	Adult	Kalasin/2010	Thailand	upland	Dry	0	0	0	0	0	0	0	0	0	0	0	0	0	0	0	0	0	0	0	0	0	0	0	0	0	0	0	0	0	0	0	0	0	0	0	0	0	0	0	0	0
60	R6218	Bandicota indica	M	Juvenile	Kalasin/2010	Thailand	upland	Dry	0	0	0	0	0	0	0	0	0	0	0	0	0	0	0	0	0	0	0	0	0	0	0	0	0	0	0	0	0	0	0	0	0	0	0	0	0	0	0	0	0
61	R6219	Bandicota indica	F	Adult	Kalasin/2010	Thailand	upland	Dry	0	0	0	0	0	0	0	0	0	0	0	0	0	0	0	0	0	0	0	0	0	0	0	0	0	0	0	0	0	0	0	0	0	0	0	0	0	0	0	0	0
62	R6220	Rattus losea	M	Adult	Kalasin/2010	Thailand	lowland	Dry	0	0	0	0	0	0	0	0	0	0	0	0	0	0	0	0	0	0	0	0	0	0	0	0	0	0	0	0	0	0	0	0	0	0	0	0	0	0	0	0	0
63	R6221	Rattus exulans	M	Adult	Kalasin/2010	Thailand	settlement	Dry	0	0	0	0	0	0	0	0	0	0	0	0	0	0	0	0	0	0	0	0	0	0	0	0	0	0	0	0	0	0	0	0	0	0	0	0	0	0	0	0	0
64	R6222	Rattus exulans	F	Adult	Kalasin/2010	Thailand	settlement	Dry	0	0	0	0	0	0	0	0	0	0	0	0	0	0	0	0	0	0	0	0	0	0	0	0	0	0	0	0	0	0	0	0	0	0	0	0	0	0	0	0	0
65	R6223	Mus cervicolor	M	Adult	Kalasin/2010	Thailand	lowland	Dry	0	0	0	0	0	0	0	0	0	0	0	0	0	0	0	0	0	0	0	0	0	0	0	0	0	0	0	0	0	0	0	0	0	0	0	0	0	0	0	0	0
66	R6224	Rattus exulans	M	Adult	Kalasin/2010	Thailand	settlement	Dry	0	0	0	0	0	0	0	0	0	0	0	0	0	0	0	0	0	0	0	0	0	0	0	0	0	0	0	0	0	0	0	0	0	0	0	0	0	0	0	0	0
67	R6225	Rattus tanezumi	F	Adult	Kalasin/2010	Thailand	forest	Dry	0	0	0	0	0	0	0	0	0	0	0	0	0	0	0	0	0	0	0	0	0	0	0	0	0	0	0	0	0	0	0	0	0	0	0	0	0	0	0	0	0
68	R6226	Rattus tanezumi	F	Adult	Kalasin/2010	Thailand	Forest	Dry	178	4	0	0	0	0	1	0	1	0	0	0	0	0	0	0	0	1	0	0	0	0	0	0	0	0	0	0	1	0	0	0	0	0	0	0	0	0	0	0	0
69	R6227	Rattus phylogenetic R3	M	Adult	Kalasin/2010	Thailand	lowland	Dry	0	0	0	0	0	0	0	0	0	0	0	0	0	0	0	0	0	0	0	0	0	0	0	0	0	0	0	0	0	0	0	0	0	0	0	0	0	0	0	0	0
70	R6228	Bandicota indica	F	Adult	Kalasin/2010	Thailand	Lowland	Dry	46	1	0	0	0	0	0	0	1	0	0	0	0	0	0	0	0	0	0	0	0	0	0	0	0	0	0	0	0	0	0	0	0	0	0	0	0	0	0	0	0
71	R6229	Bandicota indica	M	Juvenile	Kalasin/2010	Thailand	lowland	Dry	0	0	0	0	0	0	0	0	0	0	0	0	0	0	0	0	0	0	0	0	0	0	0	0	0	0	0	0	0	0	0	0	0	0	0	0	0	0	0	0	0
72	R6231	Rattus exulans	M	Adult	Kalasin/2010	Thailand	settlement	Dry	0	0	0	0	0	0	0	0	0	0	0	0	0	0	0	0	0	0	0	0	0	0	0	0	0	0	0	0	0	0	0	0	0	0	0	0	0	0	0	0	0
73	R6232	Rattus exulans	F	Adult	Kalasin/2010	Thailand	settlement	Dry	0	0	0	0	0	0	0	0	0	0	0	0	0	0	0	0	0	0	0	0	0	0	0	0	0	0	0	0	0	0	0	0	0	0	0	0	0	0	0	0	0
74	R6233	Rattus phylogenetic R3	M	Adult	Kalasin/2010	Thailand	lowland	Dry	0	0	0	0	0	0	0	0	0	0	0	0	0	0	0	0	0	0	0	0	0	0	0	0	0	0	0	0	0	0	0	0	0	0	0	0	0	0	0	0	0
75	R6234	Rattus tanezumi	M	Adult	Kalasin/2010	Thailand	Lowland	Dry	12	1	0	0	0	0	0	0	0	0	0	0	0	0	0	0	0	1	0	0	0	0	0	0	0	0	0	0	0	0	0	0	0	0	0	0	0	0	0	0	0
76	R6235	Rattus phylogenetic R3	F	Adult	Kalasin/2010	Thailand	lowland	Dry	0	0	0	0	0	0	0	0	0	0	0	0	0	0	0	0	0	0	0	0	0	0	0	0	0	0	0	0	0	0	0	0	0	0	0	0	0	0	0	0	0
77	R6236	Rattus phylogenetic R3	F	Adult	Kalasin/2010	Thailand	lowland	Dry	0	0	0	0	0	0	0	0	0	0	0	0	0	0	0	0	0	0	0	0	0	0	0	0	0	0	0	0	0	0	0	0	0	0	0	0	0	0	0	0	0
78	R6237	Bandicota indica	F	Juvenile	Kalasin/2010	Thailand	Lowland	Dry	7	2	0	0	0	0	0	0	1	0	0	0	0	0	0	0	0	0	0	0	0	0	0	0	0	0	0	1	0	0	0	0	0	0	0	0	0	0	0	0	0
79	R6238	Bandicota indica	F	Adult	Kalasin/2010	Thailand	Lowland	Dry	53	2	0	0	0	0	0	0	1	0	0	0	0	0	0	0	0	0	0	0	0	0	0	0	0	0	0	1	0	0	0	0	0	0	0	0	0	0	0	0	0
80	R6239	Bandicota indica	F	Adult	Kalasin/2010	Thailand	Lowland	Dry	17	2	0	0	0	0	0	0	1	0	0	0	0	0	0	0	0	0	0	0	0	0	0	0	0	0	0	1	0	0	0	0	0	0	0	0	0	0	0	0	0
81	R6240	Bandicota indica	F	Adult	Kalasin/2010	Thailand	Lowland	Dry	11	1	0	0	0	0	0	0	1	0	0	0	0	0	0	0	0	0	0	0	0	0	0	0	0	0	0	0	0	0	0	0	0	0	0	0	0	0	0	0	0
82	R6241	Rattus exulans	M	Adult	Kalasin/2010	Thailand	settlement	Dry	0	0	0	0	0	0	0	0	0	0	0	0	0	0	0	0	0	0	0	0	0	0	0	0	0	0	0	0	0	0	0	0	0	0	0	0	0	0	0	0	0
83	R6242	Rattus argentiventer	M	Juvenile	Kalasin/2010	Thailand	lowland	Dry	0	0	0	0	0	0	0	0	0	0	0	0	0	0	0	0	0	0	0	0	0	0	0	0	0	0	0	0	0	0	0	0	0	0	0	0	0	0	0	0	0
84	R6243	Mus cervicolor	F	Adult	Kalasin/2010	Thailand	lowland	Dry	0	0	0	0	0	0	0	0	0	0	0	0	0	0	0	0	0	0	0	0	0	0	0	0	0	0	0	0	0	0	0	0	0	0	0	0	0	0	0	0	0
85	R6244	Mus cervicolor	F	Adult	Kalasin/2010	Thailand	lowland	Dry	0	0	0	0	0	0	0	0	0	0	0	0	0	0	0	0	0	0	0	0	0	0	0	0	0	0	0	0	0	0	0	0	0	0	0	0	0	0	0	0	0
86	R6245	Rattus phylogenetic R3	F	Juvenile	Kalasin/2010	Thailand	lowland	Dry	0	0	0	0	0	0	0	0	0	0	0	0	0	0	0	0	0	0	0	0	0	0	0	0	0	0	0	0	0	0	0	0	0	0	0	0	0	0	0	0	0
87	R6246	Rattus tanezumi	F	Adult	Kalasin/2010	Thailand	lowland	Dry	0	0	0	0	0	0	0	0	0	0	0	0	0	0	0	0	0	0	0	0	0	0	0	0	0	0	0	0	0	0	0	0	0	0	0	0	0	0	0	0	0
88	R6247	Rattus exulans	F	Adult	Kalasin/2010	Thailand	settlement	Dry	0	0	0	0	0	0	0	0	0	0	0	0	0	0	0	0	0	0	0	0	0	0	0	0	0	0	0	0	0	0	0	0	0	0	0	0	0	0	0	0	0
89	R6248	Rattus exulans	F	Adult	Kalasin/2010	Thailand	settlement	Dry	0	0	0	0	0	0	0	0	0	0	0	0	0	0	0	0	0	0	0	0	0	0	0	0	0	0	0	0	0	0	0	0	0	0	0	0	0	0	0	0	0
90	R6249	Rattus exulans	M	Adult	Kalasin/2010	Thailand	settlement	Dry	0	0	0	0	0	0	0	0	0	0	0	0	0	0	0	0	0	0	0	0	0	0	0	0	0	0	0	0	0	0	0	0	0	0	0	0	0	0	0	0	0
91	R6250	Rattus exulans	M	Adult	Kalasin/2010	Thailand	settlement	Dry	0	0	0	0	0	0	0	0	0	0	0	0	0	0	0	0	0	0	0	0	0	0	0	0	0	0	0	0	0	0	0	0	0	0	0	0	0	0	0	0	0
92	R6251	Rattus exulans	M	Adult	Kalasin/2010	Thailand	settlement	Dry	0	0	0	0	0	0	0	0	0	0	0	0	0	0	0	0	0	0	0	0	0	0	0	0	0	0	0	0	0	0	0	0	0	0	0	0	0	0	0	0	0
93	R6252	Rattus exulans	F	Adult	Kalasin/2010	Thailand	settlement	Dry	0	0	0	0	0	0	0	0	0	0	0	0	0	0	0	0	0	0	0	0	0	0	0	0	0	0	0	0	0	0	0	0	0	0	0	0	0	0	0	0	0
94	R6253	Bandicota indica	F	Juvenile	Kalasin/2010	Thailand	Lowland	Dry	20	1	0	0	0	0	0	0	0	0	0	0	0	0	0	0	0	0	0	0	0	0	0	0	0	0	0	1	0	0	0	0	0	0	0	0	0	0	0	0	0
95	R6254	Mus cervicolor	F	Adult	Kalasin/2010	Thailand	lowland	Dry	0	0	0	0	0	0	0	0	0	0	0	0	0	0	0	0	0	0	0	0	0	0	0	0	0	0	0	0	0	0	0	0	0	0	0	0	0	0	0	0	0
96	R6255	Mus cervicolor	F	Adult	Kalasin/2010	Thailand	lowland	Dry	0	0	0	0	0	0	0	0	0	0	0	0	0	0	0	0	0	0	0	0	0	0	0	0	0	0	0	0	0	0	0	0	0	0	0	0	0	0	0	0	0
97	R6256	Mus cervicolor	F	Adult	Kalasin/2010	Thailand	lowland	Dry	0	0	0	0	0	0	0	0	0	0	0	0	0	0	0	0	0	0	0	0	0	0	0	0	0	0	0	0	0	0	0	0	0	0	0	0	0	0	0	0	0
98	R6257	Mus cervicolor	F	Adult	Kalasin/2010	Thailand	lowland	Dry	0	0	0	0	0	0	0	0	0	0	0	0	0	0	0	0	0	0	0	0	0	0	0	0	0	0	0	0	0	0	0	0	0	0	0	0	0	0	0	0	0
99	R6258	Bandicota indica	F	Adult	Kalasin/2010	Thailand	lowland	Dry	0	0	0	0	0	0	0	0	0	0	0	0	0	0	0	0	0	0	0	0	0	0	0	0	0	0	0	0	0	0	0	0	0	0	0	0	0	0	0	0	0
100	R6259	Rattus tanezumi	M	Adult	Kalasin/2010	Thailand	forest	Dry	0	0	0	0	0	0	0	0	0	0	0	0	0	0	0	0	0	0	0	0	0	0	0	0	0	0	0	0	0	0	0	0	0	0	0	0	0	0	0	0	0
101	R6260	Rattus tanezumi	M	Adult	Kalasin/2010	Thailand		Dry	76	3	0	0	0	0	0	0	0	0	0	0	0	0	0	0	0	1	0	1	0	0	0	0	0	1	0	0	0	0	0	0	0	0	0	0	0	0	0	0	0
102	R6261	Rattus exulans	F	Adult	Kalasin/2010	Thailand	settlement	Dry	0	0	0	0	0	0	0	0	0	0	0	0	0	0	0	0	0	0	0	0	0	0	0	0	0	0	0	0	0	0	0	0	0	0	0	0	0	0	0	0	0
103	R6262	Mus cervicolor	F	Adult	Kalasin/2010	Thailand	lowland	Dry	0	0	0	0	0	0	0	0	0	0	0	0	0	0	0	0	0	0	0	0	0	0	0	0	0	0	0	0	0	0	0	0	0	0	0	0	0	0	0	0	0
104	R6263	Maxomys surifer	F	Adult	Kalasin/2010	Thailand		Dry	0	0	0	0	0	0	0	0	0	0	0	0	0	0	0	0	0	0	0	0	0	0	0	0	0	0	0	0	0	0	0	0	0	0	0	0	0	0	0	0	0
105	R6264	Mus cervicolor	F	Adult	Kalasin/2010	Thailand	lowland	Dry	0	0	0	0	0	0	0	0	0	0	0	0	0	0	0	0	0	0	0	0	0	0	0	0	0	0	0	0	0	0	0	0	0	0	0	0	0	0	0	0	0
106	R6265	Rattus exulans	F	Adult	Kalasin/2010	Thailand	settlement	Dry	0	0	0	0	0	0	0	0	0	0	0	0	0	0	0	0	0	0	0	0	0	0	0	0	0	0	0	0	0	0	0	0	0	0	0	0	0	0	0	0	0
107	R6266	Rattus exulans	F	Adult	Kalasin/2010	Thailand		Dry	0	0	0	0	0	0	0	0	0	0	0	0	0	0	0	0	0	0	0	0	0	0	0	0	0	0	0	0	0	0	0	0	0	0	0	0	0	0	0	0	0
108	R6267	Rattus exulans	M	Adult	Kalasin/2010	Thailand	settlement	Dry	0	0	0	0	0	0	0	0	0	0	0	0	0	0	0	0	0	0	0	0	0	0	0	0	0	0	0	0	0	0	0	0	0	0	0	0	0	0	0	0	0
109	R6268	Rattus exulans	F	Adult	Kalasin/2010	Thailand	settlement	Dry	0	0	0	0	0	0	0	0	0	0	0	0	0	0	0	0	0	0	0	0	0	0	0	0	0	0	0	0	0	0	0	0	0	0	0	0	0	0	0	0	0
110	R6269	Rattus exulans	M	Adult	Kalasin/2010	Thailand	settlement	Dry	0	0	0	0	0	0	0	0	0	0	0	0	0	0	0	0	0	0	0	0	0	0	0	0	0	0	0	0	0	0	0	0	0	0	0	0	0	0	0	0	0
111	R6270	Rattus phylogenetic R3	M	Adult	Kalasin/2010	Thailand	lowland	Dry	0	0	0	0	0	0	0	0	0	0	0	0	0	0	0	0	0	0	0	0	0	0	0	0	0	0	0	0	0	0	0	0	0	0	0	0	0	0	0	0	0
112	R6271	Rattus tanezumi	M	Adult	Kalasin/2010	Thailand	Forest	Dry	106	2	0	0	0	0	0	0	0	0	0	0	0	0	0	0	0	1	0	1	0	0	0	0	0	0	0	0	0	0	0	0	0	0	0	0	0	0	0	0	0
113	R6272	Rattus phylogenetic R3	M	Adult	Kalasin/2010	Thailand		Dry	0	0	0	0	0	0	0	0	0	0	0	0	0	0	0	0	0	0	0	0	0	0	0	0	0	0	0	0	0	0	0	0	0	0	0	0	0	0	0	0	0
114	R6273	Bandicota indica	F	Adult	Kalasin/2010	Thailand	lowland	Dry	0	0	0	0	0	0	0	0	0	0	0	0	0	0	0	0	0	0	0	0	0	0	0	0	0	0	0	0	0	0	0	0	0	0	0	0	0	0	0	0	0
115	R6274	Bandicota indica	F	Adult	Kalasin/2010	Thailand	lowland	Dry	0	0	0	0	0	0	0	0	0	0	0	0	0	0	0	0	0	0	0	0	0	0	0	0	0	0	0	0	0	0	0	0	0	0	0	0	0	0	0	0	0
116	R6275	Bandicota indica	F	Adult	Kalasin/2010	Thailand	lowland	Dry	0	0	0	0	0	0	0	0	0	0	0	0	0	0	0	0	0	0	0	0	0	0	0	0	0	0	0	0	0	0	0	0	0	0	0	0	0	0	0	0	0
117	R6276	Bandicota indica	F	Adult	Kalasin/2010	Thailand	Lowland	Dry	17	2	0	0	0	0	0	0	1	0	0	0	0	0	0	0	0	1	0	0	0	0	0	0	0	0	0	0	0	0	0	0	0	0	0	0	0	0	0	0	0
118	R6277	Bandicota indica	F	Juvenile	Kalasin/2010	Thailand		Dry	0	0	0	0	0	0	0	0	0	0	0	0	0	0	0	0	0	0	0	0	0	0	0	0	0	0	0	0	0	0	0	0	0	0	0	0	0	0	0	0	0
119	R6278	Mus cervicolor	F	Adult	Kalasin/2010	Thailand	lowland	Dry	0	0	0	0	0	0	0	0	0	0	0	0	0	0	0	0	0	0	0	0	0	0	0	0	0	0	0	0	0	0	0	0	0	0	0	0	0	0	0	0	0
120	R6279	Mus cervicolor	F	Adult	Kalasin/2010	Thailand	lowland	Dry	0	0	0	0	0	0	0	0	0	0	0	0	0	0	0	0	0	0	0	0	0	0	0	0	0	0	0	0	0	0	0	0	0	0	0	0	0	0	0	0	0
121	R6280	Mus cervicolor	M	Adult	Kalasin/2010	Thailand	lowland	Dry	0	0	0	0	0	0	0	0	0	0	0	0	0	0	0	0	0	0	0	0	0	0	0	0	0	0	0	0	0	0	0	0	0	0	0	0	0	0	0	0	0
122	R6281	Mus cervicolor	F	Adult	Kalasin/2010	Thailand	lowland	Dry	0	0	0	0	0	0	0	0	0	0	0	0	0	0	0	0	0	0	0	0	0	0	0	0	0	0	0	0	0	0	0	0	0	0	0	0	0	0	0	0	0
123	R6282	Rattus tanezumi	M	Adult	Kalasin/2010	Thailand	Upland	Dry	330	2	0	0	0	0	0	0	0	0	0	0	0	0	0	0	0	1	0	0	0	0	0	0	0	0	0	1	0	0	0	0	0	0	0	0	0	0	0	0	0
124	R6283	Rattus tanezumi	F	Adult	Kalasin/2010	Thailand	forest	Dry	0	0	0	0	0	0	0	0	0	0	0	0	0	0	0	0	0	0	0	0	0	0	0	0	0	0	0	0	0	0	0	0	0	0	0	0	0	0	0	0	0
125	R6284	Rattus tanezumi	F	Adult	Kalasin/2010	Thailand	lowland	Dry	0	0	0	0	0	0	0	0	0	0	0	0	0	0	0	0	0	0	0	0	0	0	0	0	0	0	0	0	0	0	0	0	0	0	0	0	0	0	0	0	0
126	R6285	Rattus tanezumi	F	Adult	Kalasin/2010	Thailand	Upland	Dry	34	2	0	0	0	0	0	0	1	0	0	0	0	0	0	0	0	1	0	0	0	0	0	0	0	0	0	0	0	0	0	0	0	0	0	0	0	0	0	0	0
127	R6286	Rattus phylogenetic R3	F	Adult	Kalasin/2010	Thailand	upland	Dry	0	0	0	0	0	0	0	0	0	0	0	0	0	0	0	0	0	0	0	0	0	0	0	0	0	0	0	0	0	0	0	0	0	0	0	0	0	0	0	0	0
128	R6287	Rattus exulans	F	Adult	Kalasin/2010	Thailand	settlement	Dry	0	0	0	0	0	0	0	0	0	0	0	0	0	0	0	0	0	0	0	0	0	0	0	0	0	0	0	0	0	0	0	0	0	0	0	0	0	0	0	0	0
129	R6288	Mus cervicolor	F	Adult	Kalasin/2010	Thailand	lowland	Dry	0	0	0	0	0	0	0	0	0	0	0	0	0	0	0	0	0	0	0	0	0	0	0	0	0	0	0	0	0	0	0	0	0	0	0	0	0	0	0	0	0
130	R6289	Rattus exulans	M	Juvenile	Kalasin/2010	Thailand	settlement	Dry	0	0	0	0	0	0	0	0	0	0	0	0	0	0	0	0	0	0	0	0	0	0	0	0	0	0	0	0	0	0	0	0	0	0	0	0	0	0	0	0	0
131	R6290	Rattus exulans	M	Juvenile	Kalasin/2010	Thailand	settlement	Dry	0	0	0	0	0	0	0	0	0	0	0	0	0	0	0	0	0	0	0	0	0	0	0	0	0	0	0	0	0	0	0	0	0	0	0	0	0	0	0	0	0
132	R6291	Bandicota indica	F	Adult	Kalasin/2010	Thailand		Dry	0	0	0	0	0	0	0	0	0	0	0	0	0	0	0	0	0	0	0	0	0	0	0	0	0	0	0	0	0	0	0	0	0	0	0	0	0	0	0	0	0
133	R6292	Bandicota indica	M	Adult	Kalasin/2010	Thailand	Lowland	Dry	65	1	0	0	0	0	0	0	1	0	0	0	0	0	0	0	0	0	0	0	0	0	0	0	0	0	0	0	0	0	0	0	0	0	0	0	0	0	0	0	0
134	R6293	Mus cervicolor	F	Adult	Kalasin/2010	Thailand	lowland	Dry	0	0	0	0	0	0	0	0	0	0	0	0	0	0	0	0	0	0	0	0	0	0	0	0	0	0	0	0	0	0	0	0	0	0	0	0	0	0	0	0	0
135	R6294	Mus cervicolor	F	Adult	Kalasin/2010	Thailand	lowland	Dry	0	0	0	0	0	0	0	0	0	0	0	0	0	0	0	0	0	0	0	0	0	0	0	0	0	0	0	0	0	0	0	0	0	0	0	0	0	0	0	0	0
136	R6295	Mus cervicolor	F	Adult	Kalasin/2010	Thailand	lowland	Dry	0	0	0	0	0	0	0	0	0	0	0	0	0	0	0	0	0	0	0	0	0	0	0	0	0	0	0	0	0	0	0	0	0	0	0	0	0	0	0	0	0
137	R6296	Rattus tanezumi	M	Adult	Kalasin/2010	Thailand	lowland	Dry	0	0	0	0	0	0	0	0	0	0	0	0	0	0	0	0	0	0	0	0	0	0	0	0	0	0	0	0	0	0	0	0	0	0	0	0	0	0	0	0	0
138	R6297	Mus cervicolor	M	Adult	Kalasin/2010	Thailand	lowland	Dry	0	0	0	0	0	0	0	0	0	0	0	0	0	0	0	0	0	0	0	0	0	0	0	0	0	0	0	0	0	0	0	0	0	0	0	0	0	0	0	0	0
139	R6298	Mus cervicolor	F	Adult	Kalasin/2010	Thailand	lowland	Dry	0	0	0	0	0	0	0	0	0	0	0	0	0	0	0	0	0	0	0	0	0	0	0	0	0	0	0	0	0	0	0	0	0	0	0	0	0	0	0	0	0
140	R6299	Rattus exulans	F	Adult	Kalasin/2010	Thailand	settlement	Dry	0	0	0	0	0	0	0	0	0	0	0	0	0	0	0	0	0	0	0	0	0	0	0	0	0	0	0	0	0	0	0	0	0	0	0	0	0	0	0	0	0
141	R6300	Mus cervicolor	F	Adult	Kalasin/2010	Thailand	lowland	Dry	0	0	0	0	0	0	0	0	0	0	0	0	0	0	0	0	0	0	0	0	0	0	0	0	0	0	0	0	0	0	0	0	0	0	0	0	0	0	0	0	0
142	R6301	Rattus exulans	F	Adult	Kalasin/2010	Thailand	settlement	Dry	0	0	0	0	0	0	0	0	0	0	0	0	0	0	0	0	0	0	0	0	0	0	0	0	0	0	0	0	0	0	0	0	0	0	0	0	0	0	0	0	0
143	R6302	Mus cervicolor	F	Adult	Kalasin/2010	Thailand	lowland	Dry	0	0	0	0	0	0	0	0	0	0	0	0	0	0	0	0	0	0	0	0	0	0	0	0	0	0	0	0	0	0	0	0	0	0	0	0	0	0	0	0	0
144	R6303	Rattus exulans	F	Adult	Kalasin/2010	Thailand	settlement	Dry	0	0	0	0	0	0	0	0	0	0	0	0	0	0	0	0	0	0	0	0	0	0	0	0	0	0	0	0	0	0	0	0	0	0	0	0	0	0	0	0	0
145	R6304	Mus cervicolor	F	Adult	Kalasin/2010	Thailand	lowland	Dry	0	0	0	0	0	0	0	0	0	0	0	0	0	0	0	0	0	0	0	0	0	0	0	0	0	0	0	0	0	0	0	0	0	0	0	0	0	0	0	0	0
146	R6305	Mus cervicolor	F	Adult	Kalasin/2010	Thailand	lowland	Dry	0	0	0	0	0	0	0	0	0	0	0	0	0	0	0	0	0	0	0	0	0	0	0	0	0	0	0	0	0	0	0	0	0	0	0	0	0	0	0	0	0
147	R6306	Mus cervicolor	F	Adult	Kalasin/2010	Thailand	lowland	Dry	0	0	0	0	0	0	0	0	0	0	0	0	0	0	0	0	0	0	0	0	0	0	0	0	0	0	0	0	0	0	0	0	0	0	0	0	0	0	0	0	0
148	R6307	Mus cervicolor	F	Adult	Kalasin/2010	Thailand	lowland	Dry	0	0	0	0	0	0	0	0	0	0	0	0	0	0	0	0	0	0	0	0	0	0	0	0	0	0	0	0	0	0	0	0	0	0	0	0	0	0	0	0	0
149	R6308	Rattus exulans	M	Adult	Kalasin/2010	Thailand	settlement	Dry	0	0	0	0	0	0	0	0	0	0	0	0	0	0	0	0	0	0	0	0	0	0	0	0	0	0	0	0	0	0	0	0	0	0	0	0	0	0	0	0	0
150	R6309	Rattus exulans	F	Adult	Kalasin/2010	Thailand	settlement	Dry	0	0	0	0	0	0	0	0	0	0	0	0	0	0	0	0	0	0	0	0	0	0	0	0	0	0	0	0	0	0	0	0	0	0	0	0	0	0	0	0	0
151	R6310	Rattus exulans	F	Adult	Kalasin/2010	Thailand	settlement	Dry	0	0	0	0	0	0	0	0	0	0	0	0	0	0	0	0	0	0	0	0	0	0	0	0	0	0	0	0	0	0	0	0	0	0	0	0	0	0	0	0	0
152	R6311	Rattus exulans	M	Adult	Kalasin/2010	Thailand	settlement	Dry	0	0	0	0	0	0	0	0	0	0	0	0	0	0	0	0	0	0	0	0	0	0	0	0	0	0	0	0	0	0	0	0	0	0	0	0	0	0	0	0	0
153	R6312	Mus cervicolor	M	Adult	Kalasin/2010	Thailand	lowland	Dry	0	0	0	0	0	0	0	0	0	0	0	0	0	0	0	0	0	0	0	0	0	0	0	0	0	0	0	0	0	0	0	0	0	0	0	0	0	0	0	0	0
154	R6313	Mus cervicolor	F	Adult	Kalasin/2010	Thailand	lowland	Dry	0	0	0	0	0	0	0	0	0	0	0	0	0	0	0	0	0	0	0	0	0	0	0	0	0	0	0	0	0	0	0	0	0	0	0	0	0	0	0	0	0
155	R6314	Mus cervicolor	F	Adult	Kalasin/2010	Thailand	lowland	Dry	0	0	0	0	0	0	0	0	0	0	0	0	0	0	0	0	0	0	0	0	0	0	0	0	0	0	0	0	0	0	0	0	0	0	0	0	0	0	0	0	0
156	R6315	Mus cervicolor	F	Adult	Kalasin/2010	Thailand	lowland	Dry	0	0	0	0	0	0	0	0	0	0	0	0	0	0	0	0	0	0	0	0	0	0	0	0	0	0	0	0	0	0	0	0	0	0	0	0	0	0	0	0	0
157	R6316	Mus cervicolor	M	Adult	Kalasin/2010	Thailand	lowland	Dry	0	0	0	0	0	0	0	0	0	0	0	0	0	0	0	0	0	0	0	0	0	0	0	0	0	0	0	0	0	0	0	0	0	0	0	0	0	0	0	0	0
158	R6317	Mus cervicolor	F	Adult	Kalasin/2010	Thailand	lowland	Dry	0	0	0	0	0	0	0	0	0	0	0	0	0	0	0	0	0	0	0	0	0	0	0	0	0	0	0	0	0	0	0	0	0	0	0	0	0	0	0	0	0
159	R6318	Mus cervicolor	F	Adult	Kalasin/2010	Thailand	lowland	Dry	0	0	0	0	0	0	0	0	0	0	0	0	0	0	0	0	0	0	0	0	0	0	0	0	0	0	0	0	0	0	0	0	0	0	0	0	0	0	0	0	0
160	R6319	Mus cervicolor	M	Adult	Kalasin/2010	Thailand	Lowland	Dry	17	1	1	0	0	0	0	0	0	0	0	0	0	0	0	0	0	0	0	0	0	0	0	0	0	0	0	0	0	0	0	0	0	0	0	0	0	0	0	0	0
161	R6320	Mus cervicolor	F	Adult	Kalasin/2010	Thailand	lowland	Dry	0	0	0	0	0	0	0	0	0	0	0	0	0	0	0	0	0	0	0	0	0	0	0	0	0	0	0	0	0	0	0	0	0	0	0	0	0	0	0	0	0
162	R6321	Mus caroli	F	Adult	Kalasin/2010	Thailand	lowland	Dry	0	0	0	0	0	0	0	0	0	0	0	0	0	0	0	0	0	0	0	0	0	0	0	0	0	0	0	0	0	0	0	0	0	0	0	0	0	0	0	0	0
163	R6322	Mus cervicolor	F	Adult	Kalasin/2010	Thailand	lowland	Dry	0	0	0	0	0	0	0	0	0	0	0	0	0	0	0	0	0	0	0	0	0	0	0	0	0	0	0	0	0	0	0	0	0	0	0	0	0	0	0	0	0
164	R6323	Mus cervicolor	F	Adult	Kalasin/2010	Thailand	lowland	Dry	0	0	0	0	0	0	0	0	0	0	0	0	0	0	0	0	0	0	0	0	0	0	0	0	0	0	0	0	0	0	0	0	0	0	0	0	0	0	0	0	0
165	R6324	Mus cervicolor	F	Adult	Kalasin/2010	Thailand	lowland	Dry	0	0	0	0	0	0	0	0	0	0	0	0	0	0	0	0	0	0	0	0	0	0	0	0	0	0	0	0	0	0	0	0	0	0	0	0	0	0	0	0	0
166	R6325	Mus cervicolor	F	Adult	Kalasin/2010	Thailand	lowland	Dry	0	0	0	0	0	0	0	0	0	0	0	0	0	0	0	0	0	0	0	0	0	0	0	0	0	0	0	0	0	0	0	0	0	0	0	0	0	0	0	0	0
167	R6326	Mus cervicolor	F	Adult	Kalasin/2010	Thailand	lowland	Dry	0	0	0	0	0	0	0	0	0	0	0	0	0	0	0	0	0	0	0	0	0	0	0	0	0	0	0	0	0	0	0	0	0	0	0	0	0	0	0	0	0
168	R6327	Mus cervicolor	F	Adult	Kalasin/2010	Thailand	lowland	Dry	0	0	0	0	0	0	0	0	0	0	0	0	0	0	0	0	0	0	0	0	0	0	0	0	0	0	0	0	0	0	0	0	0	0	0	0	0	0	0	0	0
169	R6328	Mus cervicolor	F	Adult	Kalasin/2010	Thailand	lowland	Dry	0	0	0	0	0	0	0	0	0	0	0	0	0	0	0	0	0	0	0	0	0	0	0	0	0	0	0	0	0	0	0	0	0	0	0	0	0	0	0	0	0
170	R6329	Mus cervicolor	F	Adult	Kalasin/2010	Thailand	lowland	Dry	0	0	0	0	0	0	0	0	0	0	0	0	0	0	0	0	0	0	0	0	0	0	0	0	0	0	0	0	0	0	0	0	0	0	0	0	0	0	0	0	0
171	R6330	Mus cervicolor	F	Adult	Kalasin/2010	Thailand	lowland	Dry	0	0	0	0	0	0	0	0	0	0	0	0	0	0	0	0	0	0	0	0	0	0	0	0	0	0	0	0	0	0	0	0	0	0	0	0	0	0	0	0	0
172	R6331	Mus cervicolor	F	Adult	Kalasin/2010	Thailand	lowland	Dry	0	0	0	0	0	0	0	0	0	0	0	0	0	0	0	0	0	0	0	0	0	0	0	0	0	0	0	0	0	0	0	0	0	0	0	0	0	0	0	0	0
173	R6332	Mus cervicolor	F	Adult	Kalasin/2010	Thailand	lowland	Dry	0	0	0	0	0	0	0	0	0	0	0	0	0	0	0	0	0	0	0	0	0	0	0	0	0	0	0	0	0	0	0	0	0	0	0	0	0	0	0	0	0
174	R6333	Mus cervicolor	F	Adult	Kalasin/2010	Thailand	lowland	Dry	0	0	0	0	0	0	0	0	0	0	0	0	0	0	0	0	0	0	0	0	0	0	0	0	0	0	0	0	0	0	0	0	0	0	0	0	0	0	0	0	0
175	R6334	Mus cervicolor	F	Adult	Kalasin/2010	Thailand	lowland	Dry	0	0	0	0	0	0	0	0	0	0	0	0	0	0	0	0	0	0	0	0	0	0	0	0	0	0	0	0	0	0	0	0	0	0	0	0	0	0	0	0	0
176	R6335	Mus cervicolor	F	Adult	Kalasin/2010	Thailand	lowland	Dry	0	0	0	0	0	0	0	0	0	0	0	0	0	0	0	0	0	0	0	0	0	0	0	0	0	0	0	0	0	0	0	0	0	0	0	0	0	0	0	0	0
177	R6336	Mus cervicolor	F	Adult	Kalasin/2010	Thailand	lowland	Dry	0	0	0	0	0	0	0	0	0	0	0	0	0	0	0	0	0	0	0	0	0	0	0	0	0	0	0	0	0	0	0	0	0	0	0	0	0	0	0	0	0
178	R6337	Mus cervicolor	M	Adult	Kalasin/2010	Thailand	lowland	Dry	0	0	0	0	0	0	0	0	0	0	0	0	0	0	0	0	0	0	0	0	0	0	0	0	0	0	0	0	0	0	0	0	0	0	0	0	0	0	0	0	0
179	R6338	Mus cervicolor	F	Adult	Kalasin/2010	Thailand	lowland	Dry	0	0	0	0	0	0	0	0	0	0	0	0	0	0	0	0	0	0	0	0	0	0	0	0	0	0	0	0	0	0	0	0	0	0	0	0	0	0	0	0	0
180	R6339	Rattus tanezumi	M	Juvenile	Kalasin/2010	Thailand	upland	Dry	0	0	0	0	0	0	0	0	0	0	0	0	0	0	0	0	0	0	0	0	0	0	0	0	0	0	0	0	0	0	0	0	0	0	0	0	0	0	0	0	0
181	R6340	Rattus tanezumi	F	Adult	Kalasin/2010	Thailand	Upland	Dry	56	2	0	0	0	0	0	0	0	0	0	0	0	0	0	0	0	1	0	0	0	0	0	0	0	0	0	1	0	0	0	0	0	0	0	0	0	0	0	0	0
182	R6341	Rattus tanezumi	F	Adult	Kalasin/2010	Thailand	upland	Dry	0	0	0	0	0	0	0	0	0	0	0	0	0	0	0	0	0	0	0	0	0	0	0	0	0	0	0	0	0	0	0	0	0	0	0	0	0	0	0	0	0
183	R6342	Rattus tanezumi	M	Adult	Kalasin/2010	Thailand	Upland	Dry	26	2	0	0	0	0	0	0	0	0	0	0	0	0	0	0	0	1	0	1	0	0	0	0	0	0	0	0	0	0	0	0	0	0	0	0	0	0	0	0	0
184	R6343	Rattus phylogenetic R3	F	Adult	Kalasin/2010	Thailand	upland	Dry	0	0	0	0	0	0	0	0	0	0	0	0	0	0	0	0	0	0	0	0	0	0	0	0	0	0	0	0	0	0	0	0	0	0	0	0	0	0	0	0	0
185	R6344	Rattus phylogenetic R3	M	Juvenile	Kalasin/2010	Thailand	upland	Dry	0	0	0	0	0	0	0	0	0	0	0	0	0	0	0	0	0	0	0	0	0	0	0	0	0	0	0	0	0	0	0	0	0	0	0	0	0	0	0	0	0
186	R6571	Bandicota indica	F	Adult	Chiangrai/2011	Thailand	Lowland	Dry	10	1	0	1	0	0	0	0	0	0	0	0	0	0	0	0	0	0	0	0	0	0	0	0	0	0	0	0	0	0	0	0	0	0	0	0	0	0	0	0	0
187	R6572	Bandicota indica	F	Juvenile	Chiangrai/2011	Thailand	Lowland	Dry	3	1	0	1	0	0	0	0	0	0	0	0	0	0	0	0	0	0	0	0	0	0	0	0	0	0	0	0	0	0	0	0	0	0	0	0	0	0	0	0	0
188	R6573	Bandicota indica	M	Juvenile	Chiangrai/2011	Thailand	Lowland	Dry	0	0	0	0	0	0	0	0	0	0	0	0	0	0	0	0	0	0	0	0	0	0	0	0	0	0	0	0	0	0	0	0	0	0	0	0	0	0	0	0	0
189	R6574	Bandicota indica	M	Juvenile	Chiangrai/2011	Thailand		Dry	0	0	0	0	0	0	0	0	0	0	0	0	0	0	0	0	0	0	0	0	0	0	0	0	0	0	0	0	0	0	0	0	0	0	0	0	0	0	0	0	0
190	R6575	Rattus tanezumi	F	Adult	Chiangrai/2011	Thailand	settlement	Dry	0	0	0	0	0	0	0	0	0	0	0	0	0	0	0	0	0	0	0	0	0	0	0	0	0	0	0	0	0	0	0	0	0	0	0	0	0	0	0	0	0
191	R6576	Bandicota indica	F	Juvenile	Chiangrai/2011	Thailand	Lowland	Dry	0	0	0	0	0	0	0	0	0	0	0	0	0	0	0	0	0	0	0	0	0	0	0	0	0	0	0	0	0	0	0	0	0	0	0	0	0	0	0	0	0
192	R6577	Rattus tanezumi	F	Adult	Chiangrai/2011	Thailand	settlement	Dry	0	0	0	0	0	0	0	0	0	0	0	0	0	0	0	0	0	0	0	0	0	0	0	0	0	0	0	0	0	0	0	0	0	0	0	0	0	0	0	0	0
193	R6578	Bandicota indica	M	Juvenile	Chiangrai/2011	Thailand	Lowland	Dry	0	0	0	0	0	0	0	0	0	0	0	0	0	0	0	0	0	0	0	0	0	0	0	0	0	0	0	0	0	0	0	0	0	0	0	0	0	0	0	0	0
194	R6579	Rattus tanezumi	F	Adult	Chiangrai/2011	Thailand	settlement	Dry	0	0	0	0	0	0	0	0	0	0	0	0	0	0	0	0	0	0	0	0	0	0	0	0	0	0	0	0	0	0	0	0	0	0	0	0	0	0	0	0	0
195	R6580	Rattus tanezumi	F	Adult	Chiangrai/2011	Thailand	Settlement	Dry	17	1	0	0	0	0	0	0	0	0	0	0	0	0	0	0	0	1	0	0	0	0	0	0	0	0	0	0	0	0	0	0	0	0	0	0	0	0	0	0	0
196	R6581	Mus caroli	F	Adult	Chiangrai/2011	Thailand	Lowland	Dry	0	0	0	0	0	0	0	0	0	0	0	0	0	0	0	0	0	0	0	0	0	0	0	0	0	0	0	0	0	0	0	0	0	0	0	0	0	0	0	0	0
197	R6582	Bandicota indica	M	Juvenile	Chiangrai/2011	Thailand	Lowland	Dry	0	0	0	0	0	0	0	0	0	0	0	0	0	0	0	0	0	0	0	0	0	0	0	0	0	0	0	0	0	0	0	0	0	0	0	0	0	0	0	0	0
198	R6583	Mus cervicolor	M	Juvenile	Chiangrai/2011	Thailand	Lowland	Dry	0	0	0	0	0	0	0	0	0	0	0	0	0	0	0	0	0	0	0	0	0	0	0	0	0	0	0	0	0	0	0	0	0	0	0	0	0	0	0	0	0
199	R6584	Bandicota indica	M	Adult	Chiangrai/2011	Thailand		Dry	0	0	0	0	0	0	0	0	0	0	0	0	0	0	0	0	0	0	0	0	0	0	0	0	0	0	0	0	0	0	0	0	0	0	0	0	0	0	0	0	0
200	R6585	Bandicota indica	F	Adult	Chiangrai/2011	Thailand	Lowland	Dry	0	0	0	0	0	0	0	0	0	0	0	0	0	0	0	0	0	0	0	0	0	0	0	0	0	0	0	0	0	0	0	0	0	0	0	0	0	0	0	0	0
201	R6586	Bandicota indica	F	Adult	Chiangrai/2011	Thailand	Lowland	Dry	154	2	1	1	0	0	0	0	0	0	0	0	0	0	0	0	0	0	0	0	0	0	0	0	0	0	0	0	0	0	0	0	0	0	0	0	0	0	0	0	0
202	R6587	Rattus exulans	F	Juvenile	Chiangrai/2011	Thailand	settlement	Dry	0	0	0	0	0	0	0	0	0	0	0	0	0	0	0	0	0	0	0	0	0	0	0	0	0	0	0	0	0	0	0	0	0	0	0	0	0	0	0	0	0
203	R6588	Mus cervicolor	F	Adult	Chiangrai/2011	Thailand		Dry	0	0	0	0	0	0	0	0	0	0	0	0	0	0	0	0	0	0	0	0	0	0	0	0	0	0	0	0	0	0	0	0	0	0	0	0	0	0	0	0	0
204	R6589	Bandicota indica	F	Adult	Chiangrai/2011	Thailand	Lowland	Dry	0	0	0	0	0	0	0	0	0	0	0	0	0	0	0	0	0	0	0	0	0	0	0	0	0	0	0	0	0	0	0	0	0	0	0	0	0	0	0	0	0
205	R6590	Bandicota indica	M	Adult	Chiangrai/2011	Thailand	Lowland	Dry	0	0	0	0	0	0	0	0	0	0	0	0	0	0	0	0	0	0	0	0	0	0	0	0	0	0	0	0	0	0	0	0	0	0	0	0	0	0	0	0	0
206	R6591	Bandicota indica	F	Adult	Chiangrai/2011	Thailand	Lowland	Dry	33	1	0	1	0	0	0	0	0	0	0	0	0	0	0	0	0	0	0	0	0	0	0	0	0	0	0	0	0	0	0	0	0	0	0	0	0	0	0	0	0
207	R6592	Rattus exulans	M	Adult	Chiangrai/2011	Thailand	settlement	Dry	0	0	0	0	0	0	0	0	0	0	0	0	0	0	0	0	0	0	0	0	0	0	0	0	0	0	0	0	0	0	0	0	0	0	0	0	0	0	0	0	0
208	R6593	Rattus tanezumi	F	Juvenile	Chiangrai/2011	Thailand	settlement	Dry	0	0	0	0	0	0	0	0	0	0	0	0	0	0	0	0	0	0	0	0	0	0	0	0	0	0	0	0	0	0	0	0	0	0	0	0	0	0	0	0	0
209	R6594	Rattus exulans	F	Adult	Chiangrai/2011	Thailand	settlement	Dry	0	0	0	0	0	0	0	0	0	0	0	0	0	0	0	0	0	0	0	0	0	0	0	0	0	0	0	0	0	0	0	0	0	0	0	0	0	0	0	0	0
210	R6595	Bandicota indica	F	Adult	Chiangrai/2011	Thailand	Lowland	Dry	49	2	0	1	0	0	0	0	0	0	0	0	0	0	0	0	0	0	0	0	0	0	0	0	0	0	0	0	0	1	0	0	0	0	0	0	0	0	0	0	0
211	R6596	Rattus exulans	F	Adult	Chiangrai/2011	Thailand	settlement	Dry	0	0	0	0	0	0	0	0	0	0	0	0	0	0	0	0	0	0	0	0	0	0	0	0	0	0	0	0	0	0	0	0	0	0	0	0	0	0	0	0	0
212	R6597	Bandicota indica	F	Adult	Chiangrai/2011	Thailand	Lowland	Dry	0	0	0	0	0	0	0	0	0	0	0	0	0	0	0	0	0	0	0	0	0	0	0	0	0	0	0	0	0	0	0	0	0	0	0	0	0	0	0	0	0
213	R6598	Bandicota indica	F	Adult	Chiangrai/2011	Thailand	Lowland	Dry	7	2	0	0	0	0	1	0	0	0	0	0	0	0	0	1	0	0	0	0	0	0	0	0	0	0	0	0	0	0	0	0	0	0	0	0	0	0	0	0	0
214	R6599	Rattus exulans	M	Adult	Chiangrai/2011	Thailand	settlement	Dry	0	0	0	0	0	0	0	0	0	0	0	0	0	0	0	0	0	0	0	0	0	0	0	0	0	0	0	0	0	0	0	0	0	0	0	0	0	0	0	0	0
215	R6600	Bandicota indica	F	Juvenile	Chiangrai/2011	Thailand	Lowland	Dry	3	1	0	0	0	0	0	0	1	0	0	0	0	0	0	0	0	0	0	0	0	0	0	0	0	0	0	0	0	0	0	0	0	0	0	0	0	0	0	0	0
216	R6601	Rattus exulans	F	Juvenile	Chiangrai/2011	Thailand	settlement	Dry	0	0	0	0	0	0	0	0	0	0	0	0	0	0	0	0	0	0	0	0	0	0	0	0	0	0	0	0	0	0	0	0	0	0	0	0	0	0	0	0	0
217	R6602	Rattus exulans	M	Juvenile	Chiangrai/2011	Thailand	settlement	Dry	0	0	0	0	0	0	0	0	0	0	0	0	0	0	0	0	0	0	0	0	0	0	0	0	0	0	0	0	0	0	0	0	0	0	0	0	0	0	0	0	0
218	R6603	Bandicota indica	F	Adult	Chiangrai/2011	Thailand	Lowland	Dry	0	0	0	0	0	0	0	0	0	0	0	0	0	0	0	0	0	0	0	0	0	0	0	0	0	0	0	0	0	0	0	0	0	0	0	0	0	0	0	0	0
219	R6604	Rattus exulans	M	Adult	Chiangrai/2011	Thailand	settlement	Dry	0	0	0	0	0	0	0	0	0	0	0	0	0	0	0	0	0	0	0	0	0	0	0	0	0	0	0	0	0	0	0	0	0	0	0	0	0	0	0	0	0
220	R6605	Rattus exulans	F	Juvenile	Chiangrai/2011	Thailand	settlement	Dry	0	0	0	0	0	0	0	0	0	0	0	0	0	0	0	0	0	0	0	0	0	0	0	0	0	0	0	0	0	0	0	0	0	0	0	0	0	0	0	0	0
221	R6606	Bandicota indica	M	Juvenile	Chiangrai/2011	Thailand	Lowland	Dry	5	1	0	0	0	0	0	0	1	0	0	0	0	0	0	0	0	0	0	0	0	0	0	0	0	0	0	0	0	0	0	0	0	0	0	0	0	0	0	0	0
222	R6607	Rattus exulans	F	Adult	Chiangrai/2011	Thailand	Lowland	Dry	0	0	0	0	0	0	0	0	0	0	0	0	0	0	0	0	0	0	0	0	0	0	0	0	0	0	0	0	0	0	0	0	0	0	0	0	0	0	0	0	0
223	R6609	Mus cervicolor	F	Adult	Chiangrai/2011	Thailand		Dry	0	0	0	0	0	0	0	0	0	0	0	0	0	0	0	0	0	0	0	0	0	0	0	0	0	0	0	0	0	0	0	0	0	0	0	0	0	0	0	0	0
224	R6610	Bandicota indica	F	Adult	Chiangrai/2011	Thailand	Lowland	Dry	3	1	0	0	0	0	1	0	0	0	0	0	0	0	0	0	0	0	0	0	0	0	0	0	0	0	0	0	0	0	0	0	0	0	0	0	0	0	0	0	0
225	R6611	Bandicota indica	F	Juvenile	Chiangrai/2011	Thailand	Lowland	Dry	0	0	0	0	0	0	0	0	0	0	0	0	0	0	0	0	0	0	0	0	0	0	0	0	0	0	0	0	0	0	0	0	0	0	0	0	0	0	0	0	0
226	R6612	Rattus tanezumi	M	Adult	Chiangrai/2011	Thailand	Lowland	Dry	7	2	0	0	0	0	1	0	0	0	0	0	0	0	0	0	0	0	0	0	0	0	0	0	1	0	0	0	0	0	0	0	0	0	0	0	0	0	0	0	0
227	R6613	Bandicota indica	F	Juvenile	Chiangrai/2011	Thailand	Lowland	Dry	0	0	0	0	0	0	0	0	0	0	0	0	0	0	0	0	0	0	0	0	0	0	0	0	0	0	0	0	0	0	0	0	0	0	0	0	0	0	0	0	0
228	R6614	Bandicota indica	M	Juvenile	Chiangrai/2011	Thailand	Lowland	Dry	0	0	0	0	0	0	0	0	0	0	0	0	0	0	0	0	0	0	0	0	0	0	0	0	0	0	0	0	0	0	0	0	0	0	0	0	0	0	0	0	0
229	R6615	Bandicota indica	M	Juvenile	Chiangrai/2011	Thailand	Lowland	Dry	0	0	0	0	0	0	0	0	0	0	0	0	0	0	0	0	0	0	0	0	0	0	0	0	0	0	0	0	0	0	0	0	0	0	0	0	0	0	0	0	0
230	R6616	Bandicota indica	M	Adult	Chiangrai/2011	Thailand		Dry	0	0	0	0	0	0	0	0	0	0	0	0	0	0	0	0	0	0	0	0	0	0	0	0	0	0	0	0	0	0	0	0	0	0	0	0	0	0	0	0	0
231	R6617	Bandicota indica	F	Juvenile	Chiangrai/2011	Thailand	Lowland	Dry	2	1	0	1	0	0	0	0	0	0	0	0	0	0	0	0	0	0	0	0	0	0	0	0	0	0	0	0	0	0	0	0	0	0	0	0	0	0	0	0	0
232	R6618	Bandicota indica	M	Juvenile	Chiangrai/2011	Thailand	Lowland	Dry	0	0	0	0	0	0	0	0	0	0	0	0	0	0	0	0	0	0	0	0	0	0	0	0	0	0	0	0	0	0	0	0	0	0	0	0	0	0	0	0	0
233	R6619	Bandicota indica	F	Adult	Chiangrai/2011	Thailand	Lowland	Dry	15	2	0	0	1	0	0	1	0	0	0	0	0	0	0	0	0	0	0	0	0	0	0	0	0	0	0	0	0	0	0	0	0	0	0	0	0	0	0	0	0
234	R6620	Bandicota indica	F	Adult	Chiangrai/2011	Thailand	Lowland	Dry	0	0	0	0	0	0	0	0	0	0	0	0	0	0	0	0	0	0	0	0	0	0	0	0	0	0	0	0	0	0	0	0	0	0	0	0	0	0	0	0	0
235	R6621	Bandicota indica	F	Adult	Chiangrai/2011	Thailand	Lowland	Dry	0	0	0	0	0	0	0	0	0	0	0	0	0	0	0	0	0	0	0	0	0	0	0	0	0	0	0	0	0	0	0	0	0	0	0	0	0	0	0	0	0
236	R6622	Bandicota indica	F	Adult	Chiangrai/2011	Thailand	Lowland	Dry	38	1	0	1	0	0	0	0	0	0	0	0	0	0	0	0	0	0	0	0	0	0	0	0	0	0	0	0	0	0	0	0	0	0	0	0	0	0	0	0	0
237	R6623	Bandicota indica	F	Adult	Chiangrai/2011	Thailand	Lowland	Dry	0	0	0	0	0	0	0	0	0	0	0	0	0	0	0	0	0	0	0	0	0	0	0	0	0	0	0	0	0	0	0	0	0	0	0	0	0	0	0	0	0
238	R6624	Bandicota indica	M	Juvenile	Chiangrai/2011	Thailand	Lowland	Dry	0	0	0	0	0	0	0	0	0	0	0	0	0	0	0	0	0	0	0	0	0	0	0	0	0	0	0	0	0	0	0	0	0	0	0	0	0	0	0	0	0
239	R6625	Bandicota indica	F	Adult	Chiangrai/2011	Thailand	Lowland	Dry	0	0	0	0	0	0	0	0	0	0	0	0	0	0	0	0	0	0	0	0	0	0	0	0	0	0	0	0	0	0	0	0	0	0	0	0	0	0	0	0	0
240	R6626	Bandicota indica	F	Juvenile	Chiangrai/2011	Thailand	Lowland	Dry	44	1	0	1	0	0	0	0	0	0	0	0	0	0	0	0	0	0	0	0	0	0	0	0	0	0	0	0	0	0	0	0	0	0	0	0	0	0	0	0	0
241	R6627	Rattus tanezumi	F	Adult	Chiangrai/2011	Thailand	Lowland	Dry	66	3	0	0	0	0	0	0	0	0	0	0	1	0	0	0	0	1	0	1	0	0	0	0	0	0	0	0	0	0	0	0	0	0	0	0	0	0	0	0	0
242	R6628	Bandicota indica	F	Adult	Chiangrai/2011	Thailand	Lowland	Dry	148	4	0	0	1	0	0	0	1	0	0	0	1	0	0	0	0	0	0	0	0	0	0	0	0	0	0	0	0	1	0	0	0	0	0	0	0	0	0	0	0
243	R6629	Bandicota indica	M	Juvenile	Chiangrai/2011	Thailand	Lowland	Dry	0	0	0	0	0	0	0	0	0	0	0	0	0	0	0	0	0	0	0	0	0	0	0	0	0	0	0	0	0	0	0	0	0	0	0	0	0	0	0	0	0
244	R6630	Bandicota indica	F	Adult	Chiangrai/2011	Thailand	Lowland	Dry	0	0	0	0	0	0	0	0	0	0	0	0	0	0	0	0	0	0	0	0	0	0	0	0	0	0	0	0	0	0	0	0	0	0	0	0	0	0	0	0	0
245	R6631	Mus cervicolor	F	Adult	Chiangrai/2011	Thailand		Dry	0	0	0	0	0	0	0	0	0	0	0	0	0	0	0	0	0	0	0	0	0	0	0	0	0	0	0	0	0	0	0	0	0	0	0	0	0	0	0	0	0
246	R6632	Bandicota indica	M	Adult	Chiangrai/2011	Thailand		Dry	0	0	0	0	0	0	0	0	0	0	0	0	0	0	0	0	0	0	0	0	0	0	0	0	0	0	0	0	0	0	0	0	0	0	0	0	0	0	0	0	0
247	R6633	Bandicota indica	F	Adult	Chiangrai/2011	Thailand	Lowland	Dry	0	0	0	0	0	0	0	0	0	0	0	0	0	0	0	0	0	0	0	0	0	0	0	0	0	0	0	0	0	0	0	0	0	0	0	0	0	0	0	0	0
248	R6634	Bandicota indica	F	Adult	Chiangrai/2011	Thailand	Lowland	Dry	32	2	1	1	0	0	0	0	0	0	0	0	0	0	0	0	0	0	0	0	0	0	0	0	0	0	0	0	0	0	0	0	0	0	0	0	0	0	0	0	0
249	R6635	Bandicota indica	F	Juvenile	Chiangrai/2011	Thailand	Lowland	Dry	0	0	0	0	0	0	0	0	0	0	0	0	0	0	0	0	0	0	0	0	0	0	0	0	0	0	0	0	0	0	0	0	0	0	0	0	0	0	0	0	0
250	R6636	Bandicota indica	F	Juvenile	Chiangrai/2011	Thailand	Lowland	Dry	65	1	0	1	0	0	0	0	0	0	0	0	0	0	0	0	0	0	0	0	0	0	0	0	0	0	0	0	0	0	0	0	0	0	0	0	0	0	0	0	0
251	R6637	Bandicota indica	F	Adult	Chiangrai/2011	Thailand	Lowland	Dry	0	0	0	0	0	0	0	0	0	0	0	0	0	0	0	0	0	0	0	0	0	0	0	0	0	0	0	0	0	0	0	0	0	0	0	0	0	0	0	0	0
252	R6638	Bandicota indica	F	Adult	Chiangrai/2011	Thailand	Lowland	Dry	6	1	0	1	0	0	0	0	0	0	0	0	0	0	0	0	0	0	0	0	0	0	0	0	0	0	0	0	0	0	0	0	0	0	0	0	0	0	0	0	0
253	R6639	Bandicota indica	F	Adult	Chiangrai/2011	Thailand	Lowland	Dry	0	0	0	0	0	0	0	0	0	0	0	0	0	0	0	0	0	0	0	0	0	0	0	0	0	0	0	0	0	0	0	0	0	0	0	0	0	0	0	0	0
254	R6640	Rattus losea	F	Adult	Chiangrai/2011	Thailand	Lowland	Dry	0	0	0	0	0	0	0	0	0	0	0	0	0	0	0	0	0	0	0	0	0	0	0	0	0	0	0	0	0	0	0	0	0	0	0	0	0	0	0	0	0
255	R6641	Bandicota indica	F	Adult	Chiangrai/2011	Thailand	Lowland	Dry	0	0	0	0	0	0	0	0	0	0	0	0	0	0	0	0	0	0	0	0	0	0	0	0	0	0	0	0	0	0	0	0	0	0	0	0	0	0	0	0	0
256	R6642	Rattus tanezumi	F	Juvenile	Prachuab/2012	Thailand	upland	Dry	0	0	0	0	0	0	0	0	0	0	0	0	0	0	0	0	0	0	0	0	0	0	0	0	0	0	0	0	0	0	0	0	0	0	0	0	0	0	0	0	0
257	R6643	Bandicota indica	F	Adult	Prachuab/2012	Thailand	Upland	Dry	11	1	0	0	0	0	0	0	0	0	0	0	0	0	0	0	0	1	0	0	0	0	0	0	0	0	0	0	0	0	0	0	0	0	0	0	0	0	0	0	0
258	R6644	Bandicota indica	F	Adult	Prachuab/2012	Thailand	Upland	Dry	16	1	1	0	0	0	0	0	0	0	0	0	0	0	0	0	0	0	0	0	0	0	0	0	0	0	0	0	0	0	0	0	0	0	0	0	0	0	0	0	0
259	R6645	Bandicota indica	F	Juvenile	Prachuab/2012	Thailand	upland	Dry	0	0	0	0	0	0	0	0	0	0	0	0	0	0	0	0	0	0	0	0	0	0	0	0	0	0	0	0	0	0	0	0	0	0	0	0	0	0	0	0	0
260	R6646	Bandicota indica	M	Juvenile	Prachuab/2012	Thailand	Upland	Dry	2	1	1	0	0	0	0	0	0	0	0	0	0	0	0	0	0	0	0	0	0	0	0	0	0	0	0	0	0	0	0	0	0	0	0	0	0	0	0	0	0
261	R6647	Bandicota indica	M	Juvenile	Prachuab/2012	Thailand	upland	Dry	0	0	0	0	0	0	0	0	0	0	0	0	0	0	0	0	0	0	0	0	0	0	0	0	0	0	0	0	0	0	0	0	0	0	0	0	0	0	0	0	0
262	R6648	Bandicota indica	M	Adult	Prachuab/2012	Thailand	Upland	Dry	18	3	1	0	0	0	0	0	0	0	0	0	0	0	0	0	0	1	0	1	0	0	0	0	0	0	0	0	0	0	0	0	0	0	0	0	0	0	0	0	0
263	R6649	Bandicota indica	M	Adult	Prachuab/2012	Thailand	Upland	Dry	100	3	1	0	0	0	0	0	0	0	0	0	0	0	1	0	0	1	0	0	0	0	0	0	0	0	0	0	0	0	0	0	0	0	0	0	0	0	0	0	0
264	R6650	Bandicota indica	F	Adult	Prachuab/2012	Thailand	Upland	Dry	4	1	0	0	0	0	0	0	0	0	0	0	0	0	0	0	0	0	0	0	0	0	0	0	1	0	0	0	0	0	0	0	0	0	0	0	0	0	0	0	0
265	R6651	Rattus tanezumi	M	Adult	Prachuab/2012	Thailand	Upland	Dry	20	1	0	0	0	0	0	0	0	0	0	0	0	0	0	0	0	1	0	0	0	0	0	0	0	0	0	0	0	0	0	0	0	0	0	0	0	0	0	0	0
266	R6652	Rattus tanezumi	M	Adult	Prachuab/2012	Thailand	Settlement	Dry	41	1	0	0	0	0	0	0	0	0	0	0	0	0	0	0	0	1	0	0	0	0	0	0	0	0	0	0	0	0	0	0	0	0	0	0	0	0	0	0	0
267	R6653	Rattus tanezumi	M	Adult	Prachuab/2012	Thailand	settlement	Dry	0	0	0	0	0	0	0	0	0	0	0	0	0	0	0	0	0	0	0	0	0	0	0	0	0	0	0	0	0	0	0	0	0	0	0	0	0	0	0	0	0
268	R6654	Rattus tanezumi	F	Adult	Prachuab/2012	Thailand	settlement	Dry	0	0	0	0	0	0	0	0	0	0	0	0	0	0	0	0	0	0	0	0	0	0	0	0	0	0	0	0	0	0	0	0	0	0	0	0	0	0	0	0	0
269	R6655	Rattus tanezumi	F	Juvenile	Prachuab/2012	Thailand	Settlement	Dry	5	1	0	0	0	0	0	0	0	0	0	0	0	0	0	0	0	1	0	0	0	0	0	0	0	0	0	0	0	0	0	0	0	0	0	0	0	0	0	0	0
270	R6656	Rattus tanezumi	M	Adult	Prachuab/2012	Thailand	Settlement	Dry	23	1	0	0	0	0	0	0	0	0	0	0	0	0	0	0	0	1	0	0	0	0	0	0	0	0	0	0	0	0	0	0	0	0	0	0	0	0	0	0	0
271	R6657	Mus cervicolor	F	Juvenile	Prachuab/2012	Thailand	upland	Dry	0	0	0	0	0	0	0	0	0	0	0	0	0	0	0	0	0	0	0	0	0	0	0	0	0	0	0	0	0	0	0	0	0	0	0	0	0	0	0	0	0
272	R6658	Bandicota indica	M	Adult	Prachuab/2012	Thailand	upland	Dry	0	0	0	0	0	0	0	0	0	0	0	0	0	0	0	0	0	0	0	0	0	0	0	0	0	0	0	0	0	0	0	0	0	0	0	0	0	0	0	0	0
273	R6659	Rattus tanezumi	F	Juvenile	Prachuab/2012	Thailand	settlement	Dry	0	0	0	0	0	0	0	0	0	0	0	0	0	0	0	0	0	0	0	0	0	0	0	0	0	0	0	0	0	0	0	0	0	0	0	0	0	0	0	0	0
274	R6660	Bandicota indica	M	Juvenile	Prachuab/2012	Thailand	upland	Dry	0	0	0	0	0	0	0	0	0	0	0	0	0	0	0	0	0	0	0	0	0	0	0	0	0	0	0	0	0	0	0	0	0	0	0	0	0	0	0	0	0
275	R6661	Berylmys berdmorei	M	Adult	Prachuab/2012	Thailand	upland	Dry	0	0	0	0	0	0	0	0	0	0	0	0	0	0	0	0	0	0	0	0	0	0	0	0	0	0	0	0	0	0	0	0	0	0	0	0	0	0	0	0	0
276	R6662	Rattus tanezumi	F	Adult	Prachuab/2012	Thailand	Upland	Dry	20	1	0	0	0	0	0	0	0	1	0	0	0	0	0	0	0	0	0	0	0	0	0	0	0	0	0	0	0	0	0	0	0	0	0	0	0	0	0	0	0
277	R6663	Bandicota indica	M	Adult	Prachuab/2012	Thailand	upland	Dry	0	0	0	0	0	0	0	0	0	0	0	0	0	0	0	0	0	0	0	0	0	0	0	0	0	0	0	0	0	0	0	0	0	0	0	0	0	0	0	0	0
278	R6664	Bandicota indica	M	Juvenile	Prachuab/2012	Thailand	Upland	Dry	14	3	1	0	0	0	0	0	0	0	0	0	0	0	0	0	0	0	0	0	0	0	0	0	0	0	0	1	0	0	0	1	0	0	0	0	0	0	0	0	0
279	R6665	Bandicota indica	F	Adult	Prachuab/2012	Thailand	Upland	Dry	23	2	0	0	0	0	0	0	0	1	0	0	0	0	0	0	0	1	0	0	0	0	0	0	0	0	0	0	0	0	0	0	0	0	0	0	0	0	0	0	0
280	R6666	Bandicota indica	M	Adult	Prachuab/2012	Thailand	Upland	Dry	23	2	1	0	0	0	0	0	0	0	0	0	0	0	0	0	0	0	0	0	0	0	0	0	1	0	0	0	0	0	0	0	0	0	0	0	0	0	0	0	0
281	R6667	Bandicota indica	F	Juvenile	Prachuab/2012	Thailand	Upland	Dry	44	4	1	0	0	0	0	0	0	0	0	0	0	0	0	0	0	1	0	0	0	0	0	0	0	0	0	1	0	0	0	1	0	0	0	0	0	0	0	0	0
282	R6668	Bandicota indica	F	Adult	Prachuab/2012	Thailand	Upland	Dry	84	1	0	0	0	0	0	0	0	0	0	0	0	0	0	0	0	0	0	0	0	0	0	0	0	0	0	1	0	0	0	0	0	0	0	0	0	0	0	0	0
283	R6669	Bandicota indica	F	Adult	Prachuab/2012	Thailand	Upland	Dry	4	1	0	0	0	0	0	0	0	1	0	0	0	0	0	0	0	0	0	0	0	0	0	0	0	0	0	0	0	0	0	0	0	0	0	0	0	0	0	0	0
284	R6670	Bandicota indica	F	Juvenile	Prachuab/2012	Thailand	Upland	Dry	62	3	1	0	0	0	0	0	0	0	0	0	0	0	0	0	0	1	0	0	0	0	0	0	0	0	0	1	0	0	0	0	0	0	0	0	0	0	0	0	0
285	R6671	Bandicota indica	M	Juvenile	Prachuab/2012	Thailand	Upland	Dry	25	2	1	0	0	0	0	0	0	0	0	0	0	0	0	0	0	1	0	0	0	0	0	0	0	0	0	0	0	0	0	0	0	0	0	0	0	0	0	0	0
286	R6672	Bandicota indica	M	Adult	Prachuab/2012	Thailand	Upland	Dry	39	4	1	0	0	0	0	0	0	0	0	0	0	0	1	0	0	1	0	0	0	0	0	0	0	0	0	1	0	0	0	0	0	0	0	0	0	0	0	0	0
287	R6673	Bandicota indica	F	Juvenile	Prachuab/2012	Thailand	upland	Dry	0	0	0	0	0	0	0	0	0	0	0	0	0	0	0	0	0	0	0	0	0	0	0	0	0	0	0	0	0	0	0	0	0	0	0	0	0	0	0	0	0
288	R6674	Bandicota indica	F	Juvenile	Prachuab/2012	Thailand	Upland	Dry	29	1	0	0	0	0	0	0	0	0	0	0	0	0	0	0	0	0	0	0	0	0	0	0	0	0	0	1	0	0	0	0	0	0	0	0	0	0	0	0	0
289	R6675	Bandicota indica	F	Juvenile	Prachuab/2012	Thailand	Upland	Dry	47	3	1	0	0	0	0	0	0	0	0	0	0	0	0	0	0	1	0	0	0	0	0	0	0	0	0	1	0	0	0	0	0	0	0	0	0	0	0	0	0
290	R6676	Bandicota indica	M	Juvenile	Prachuab/2012	Thailand	upland	Dry	0	0	0	0	0	0	0	0	0	0	0	0	0	0	0	0	0	0	0	0	0	0	0	0	0	0	0	0	0	0	0	0	0	0	0	0	0	0	0	0	0
291	R6677	Berylmys berdmorei	M	Adult	Prachuab/2012	Thailand	upland	Dry	0	0	0	0	0	0	0	0	0	0	0	0	0	0	0	0	0	0	0	0	0	0	0	0	0	0	0	0	0	0	0	0	0	0	0	0	0	0	0	0	0
292	R6678	Rattus tanezumi	M	Adult	Prachuab/2012	Thailand	Upland	Dry	53	2	0	0	0	0	0	0	0	0	0	0	0	0	0	0	0	1	0	0	0	0	0	0	0	0	0	1	0	0	0	0	0	0	0	0	0	0	0	0	0
293	R6679	Rattus tanezumi	F	Adult	Prachuab/2012	Thailand	settlement	Dry	0	0	0	0	0	0	0	0	0	0	0	0	0	0	0	0	0	0	0	0	0	0	0	0	0	0	0	0	0	0	0	0	0	0	0	0	0	0	0	0	0
294	R6680	Maxomys surifer	F	Adult	Prachuab/2012	Thailand	upland	Dry	0	0	0	0	0	0	0	0	0	0	0	0	0	0	0	0	0	0	0	0	0	0	0	0	0	0	0	0	0	0	0	0	0	0	0	0	0	0	0	0	0
295	R6681	Rattus tanezumi	F	Adult	Prachuab/2012	Thailand	settlement	Dry	0	0	0	0	0	0	0	0	0	0	0	0	0	0	0	0	0	0	0	0	0	0	0	0	0	0	0	0	0	0	0	0	0	0	0	0	0	0	0	0	0
296	R6682	Mus cervicolor	M	Adult	Prachuab/2012	Thailand	upland	Dry	0	0	0	0	0	0	0	0	0	0	0	0	0	0	0	0	0	0	0	0	0	0	0	0	0	0	0	0	0	0	0	0	0	0	0	0	0	0	0	0	0
297	R6683	Mus cervicolor	M	Adult	Prachuab/2012	Thailand	upland	Dry	0	0	0	0	0	0	0	0	0	0	0	0	0	0	0	0	0	0	0	0	0	0	0	0	0	0	0	0	0	0	0	0	0	0	0	0	0	0	0	0	0
298	R6684	Mus cervicolor	M	Adult	Prachuab/2012	Thailand	Upland	Dry	85	1	1	0	0	0	0	0	0	0	0	0	0	0	0	0	0	0	0	0	0	0	0	0	0	0	0	0	0	0	0	0	0	0	0	0	0	0	0	0	0
299	R6685	Mus cervicolor	M	Adult	Prachuab/2012	Thailand	upland	Dry	0	0	0	0	0	0	0	0	0	0	0	0	0	0	0	0	0	0	0	0	0	0	0	0	0	0	0	0	0	0	0	0	0	0	0	0	0	0	0	0	0
300	R6686	Rattus exulans??	F	Adult	Prachuab/2012	Thailand	upland	Dry	0	0	0	0	0	0	0	0	0	0	0	0	0	0	0	0	0	0	0	0	0	0	0	0	0	0	0	0	0	0	0	0	0	0	0	0	0	0	0	0	0
301	R6687	Bandicota indica	M	Adult	Prachuab/2012	Thailand	Upland	Dry	33	4	1	0	0	0	0	0	0	0	0	0	0	0	0	0	0	1	0	0	1	0	0	0	0	0	0	1	0	0	0	0	0	0	0	0	0	0	0	0	0
302	R6688	Bandicota indica	F	Adult	Prachuab/2012	Thailand	Upland	Dry	70	4	1	0	0	0	0	0	0	0	0	0	0	0	1	0	0	1	0	0	0	0	0	0	0	0	0	1	0	0	0	0	0	0	0	0	0	0	0	0	0
303	R6689	Bandicota indica	M	Adult	Prachuab/2012	Thailand	Upland	Dry	47	2	0	0	0	0	0	0	0	0	0	0	0	0	0	0	0	1	0	0	0	0	0	0	0	0	0	1	0	0	0	0	0	0	0	0	0	0	0	0	0
304	R6690	Bandicota indica	M	Adult	Prachuab/2012	Thailand	upland	Dry	0	0	0	0	0	0	0	0	0	0	0	0	0	0	0	0	0	0	0	0	0	0	0	0	0	0	0	0	0	0	0	0	0	0	0	0	0	0	0	0	0
305	R6691	Bandicota indica	M	Adult	Prachuab/2012	Thailand	upland	Dry	0	0	0	0	0	0	0	0	0	0	0	0	0	0	0	0	0	0	0	0	0	0	0	0	0	0	0	0	0	0	0	0	0	0	0	0	0	0	0	0	0
306	R6692	Bandicota indica	F	Adult	Prachuab/2012	Thailand	Upland	Dry	56	2	0	0	0	0	0	0	0	0	0	0	0	0	0	0	0	1	0	0	0	0	0	0	0	0	0	1	0	0	0	0	0	0	0	0	0	0	0	0	0
307	R6693	Bandicota indica	M	Juvenile	Prachuab/2012	Thailand	Upland	Dry	238	2	0	0	0	0	0	0	0	0	0	0	0	0	0	0	0	1	0	0	0	0	0	0	0	0	0	1	0	0	0	0	0	0	0	0	0	0	0	0	0
308	R6694	Bandicota indica	F	Juvenile	Prachuab/2012	Thailand	Upland	Dry	12	1	0	0	0	0	0	0	0	0	0	0	0	0	0	0	0	0	0	0	0	0	0	0	0	0	0	1	0	0	0	0	0	0	0	0	0	0	0	0	0
309	R6695	Bandicota indica	F	Juvenile	Prachuab/2012	Thailand	upland	Dry	0	0	0	0	0	0	0	0	0	0	0	0	0	0	0	0	0	0	0	0	0	0	0	0	0	0	0	0	0	0	0	0	0	0	0	0	0	0	0	0	0
310	R6696	Rattus tanezumi	F	Juvenile	Prachuab/2012	Thailand	upland	Dry	0	0	0	0	0	0	0	0	0	0	0	0	0	0	0	0	0	0	0	0	0	0	0	0	0	0	0	0	0	0	0	0	0	0	0	0	0	0	0	0	0
311	R6697	Rattus tanezumi	M	Adult	Prachuab/2012	Thailand	Upland	Dry	14	2	0	0	0	0	0	0	0	0	0	0	0	0	0	0	0	1	0	0	0	0	0	0	0	0	0	1	0	0	0	0	0	0	0	0	0	0	0	0	0
312	R6698	Rattus tanezumi	F	Adult	Prachuab/2012	Thailand	upland	Dry	0	0	0	0	0	0	0	0	0	0	0	0	0	0	0	0	0	0	0	0	0	0	0	0	0	0	0	0	0	0	0	0	0	0	0	0	0	0	0	0	0
313	R6699	Rattus exulans	M	Adult	Prachuab/2012	Thailand	settlement	Dry	0	0	0	0	0	0	0	0	0	0	0	0	0	0	0	0	0	0	0	0	0	0	0	0	0	0	0	0	0	0	0	0	0	0	0	0	0	0	0	0	0
314	R6700	Rattus exulans	F	Juvenile	Prachuab/2012	Thailand	settlement	Dry	0	0	0	0	0	0	0	0	0	0	0	0	0	0	0	0	0	0	0	0	0	0	0	0	0	0	0	0	0	0	0	0	0	0	0	0	0	0	0	0	0
315	R6701	Mus cervicolor	M	Adult	Prachuab/2012	Thailand	upland	Dry	0	0	0	0	0	0	0	0	0	0	0	0	0	0	0	0	0	0	0	0	0	0	0	0	0	0	0	0	0	0	0	0	0	0	0	0	0	0	0	0	0
316	R6702	Bandicota indica	M	Juvenile	Prachuab/2012	Thailand	upland	Dry	0	0	0	0	0	0	0	0	0	0	0	0	0	0	0	0	0	0	0	0	0	0	0	0	0	0	0	0	0	0	0	0	0	0	0	0	0	0	0	0	0
317	R6703	Bandicota indica	M	Juvenile	Prachuab/2012	Thailand	upland	Dry	0	0	0	0	0	0	0	0	0	0	0	0	0	0	0	0	0	0	0	0	0	0	0	0	0	0	0	0	0	0	0	0	0	0	0	0	0	0	0	0	0
318	R6704	Bandicota indica	F	Juvenile	Prachuab/2012	Thailand	upland	Dry	0	0	0	0	0	0	0	0	0	0	0	0	0	0	0	0	0	0	0	0	0	0	0	0	0	0	0	0	0	0	0	0	0	0	0	0	0	0	0	0	0
319	R6705	Bandicota indica	M	Adult	Prachuab/2012	Thailand	upland	Dry	0	0	0	0	0	0	0	0	0	0	0	0	0	0	0	0	0	0	0	0	0	0	0	0	0	0	0	0	0	0	0	0	0	0	0	0	0	0	0	0	0
320	R6706	Rattus exulans	F	Adult	Prachuab/2012	Thailand	upland	Dry	0	0	0	0	0	0	0	0	0	0	0	0	0	0	0	0	0	0	0	0	0	0	0	0	0	0	0	0	0	0	0	0	0	0	0	0	0	0	0	0	0
321	R6707	Rattus exulans	F	Juvenile	Prachuab/2012	Thailand	settlement	Dry	0	0	0	0	0	0	0	0	0	0	0	0	0	0	0	0	0	0	0	0	0	0	0	0	0	0	0	0	0	0	0	0	0	0	0	0	0	0	0	0	0
322	R6708	Rattus exulans	F	Adult	Prachuab/2012	Thailand	settlement	Dry	0	0	0	0	0	0	0	0	0	0	0	0	0	0	0	0	0	0	0	0	0	0	0	0	0	0	0	0	0	0	0	0	0	0	0	0	0	0	0	0	0
323	R6709	Bandicota indica	F	Adult	Prachuab/2012	Thailand	Upland	Dry	29	1	1	0	0	0	0	0	0	0	0	0	0	0	0	0	0	0	0	0	0	0	0	0	0	0	0	0	0	0	0	0	0	0	0	0	0	0	0	0	0
324	R6710	Rattus tanezumi	M	Adult	Prachuab/2012	Thailand	Forest	Dry	148	1	0	0	0	0	0	0	0	0	0	0	0	0	0	0	0	1	0	0	0	0	0	0	0	0	0	0	0	0	0	0	0	0	0	0	0	0	0	0	0
325	R6711	Rattus tanezumi	M	Adult	Prachuab/2012	Thailand	upland	Dry	0	0	0	0	0	0	0	0	0	0	0	0	0	0	0	0	0	0	0	0	0	0	0	0	0	0	0	0	0	0	0	0	0	0	0	0	0	0	0	0	0
326	R6712	Maxomys surifer	F	Adult	Prachuab/2012	Thailand	forest	Dry	0	0	0	0	0	0	0	0	0	0	0	0	0	0	0	0	0	0	0	0	0	0	0	0	0	0	0	0	0	0	0	0	0	0	0	0	0	0	0	0	0
327	R6713	Maxomys surifer	F	Adult	Prachuab/2012	Thailand	forest	Dry	0	0	0	0	0	0	0	0	0	0	0	0	0	0	0	0	0	0	0	0	0	0	0	0	0	0	0	0	0	0	0	0	0	0	0	0	0	0	0	0	0
328	R6714	Rattus tanezumi	M	Adult	Prachuab/2012	Thailand	upland	Dry	0	0	0	0	0	0	0	0	0	0	0	0	0	0	0	0	0	0	0	0	0	0	0	0	0	0	0	0	0	0	0	0	0	0	0	0	0	0	0	0	0
329	R6715	Rattus tanezumi	F	Adult	Prachuab/2012	Thailand	upland	Dry	0	0	0	0	0	0	0	0	0	0	0	0	0	0	0	0	0	0	0	0	0	0	0	0	0	0	0	0	0	0	0	0	0	0	0	0	0	0	0	0	0
330	R6716	Bandicota indica	M	Juvenile	Prachuab/2012	Thailand	upland	Dry	0	0	0	0	0	0	0	0	0	0	0	0	0	0	0	0	0	0	0	0	0	0	0	0	0	0	0	0	0	0	0	0	0	0	0	0	0	0	0	0	0
331	R6717	Bandicota indica	F	Juvenile	Prachuab/2012	Thailand	upland	Dry	0	0	0	0	0	0	0	0	0	0	0	0	0	0	0	0	0	0	0	0	0	0	0	0	0	0	0	0	0	0	0	0	0	0	0	0	0	0	0	0	0
332	R6718	Rattus tanezumi	F	Adult	Prachuab/2012	Thailand	settlement	Dry	0	0	0	0	0	0	0	0	0	0	0	0	0	0	0	0	0	0	0	0	0	0	0	0	0	0	0	0	0	0	0	0	0	0	0	0	0	0	0	0	0
333	R6719	Rattus tanezumi	M	Adult	Prachuab/2012	Thailand	settlement	Dry	0	0	0	0	0	0	0	0	0	0	0	0	0	0	0	0	0	0	0	0	0	0	0	0	0	0	0	0	0	0	0	0	0	0	0	0	0	0	0	0	0
334	R6720	Rattus exulans	M	Adult	Prachuab/2012	Thailand	settlement	Dry	0	0	0	0	0	0	0	0	0	0	0	0	0	0	0	0	0	0	0	0	0	0	0	0	0	0	0	0	0	0	0	0	0	0	0	0	0	0	0	0	0
335	R6721	Rattus exulans	F	Adult	Prachuab/2012	Thailand	settlement	Dry	0	0	0	0	0	0	0	0	0	0	0	0	0	0	0	0	0	0	0	0	0	0	0	0	0	0	0	0	0	0	0	0	0	0	0	0	0	0	0	0	0
336	R6722	Rattus exulans	M	Adult	Prachuab/2012	Thailand	settlement	Dry	0	0	0	0	0	0	0	0	0	0	0	0	0	0	0	0	0	0	0	0	0	0	0	0	0	0	0	0	0	0	0	0	0	0	0	0	0	0	0	0	0
337	R6723	Rattus exulans	F	Juvenile	Prachuab/2012	Thailand	settlement	Dry	0	0	0	0	0	0	0	0	0	0	0	0	0	0	0	0	0	0	0	0	0	0	0	0	0	0	0	0	0	0	0	0	0	0	0	0	0	0	0	0	0
338	R6724	Rattus exulans	F	Adult	Prachuab/2012	Thailand	settlement	Dry	0	0	0	0	0	0	0	0	0	0	0	0	0	0	0	0	0	0	0	0	0	0	0	0	0	0	0	0	0	0	0	0	0	0	0	0	0	0	0	0	0
339	R6725	Rattus exulans	F	Juvenile	Prachuab/2012	Thailand	settlement	Dry	0	0	0	0	0	0	0	0	0	0	0	0	0	0	0	0	0	0	0	0	0	0	0	0	0	0	0	0	0	0	0	0	0	0	0	0	0	0	0	0	0
340	R6726	Rattus exulans	F	Juvenile	Prachuab/2012	Thailand	settlement	Dry	0	0	0	0	0	0	0	0	0	0	0	0	0	0	0	0	0	0	0	0	0	0	0	0	0	0	0	0	0	0	0	0	0	0	0	0	0	0	0	0	0
341	R6727	Maxomys surifer	M	Adult	Prachuab/2012	Thailand	upland	Dry	0	0	0	0	0	0	0	0	0	0	0	0	0	0	0	0	0	0	0	0	0	0	0	0	0	0	0	0	0	0	0	0	0	0	0	0	0	0	0	0	0
342	R6728	Rattus tanezumi	M	Adult	Prachuab/2012	Thailand	settlement	Dry	0	0	0	0	0	0	0	0	0	0	0	0	0	0	0	0	0	0	0	0	0	0	0	0	0	0	0	0	0	0	0	0	0	0	0	0	0	0	0	0	0
343	R6729	Rattus tanezumi	M	Adult	Prachuab/2012	Thailand	settlement	Dry	0	0	0	0	0	0	0	0	0	0	0	0	0	0	0	0	0	0	0	0	0	0	0	0	0	0	0	0	0	0	0	0	0	0	0	0	0	0	0	0	0
344	R6730	Rattus tanezumi	M	Juvenile	Prachuab/2012	Thailand	Forest	Dry	7	2	0	0	0	0	0	0	0	0	0	0	0	0	0	0	0	1	0	0	0	0	0	0	0	0	0	1	0	0	0	0	0	0	0	0	0	0	0	0	0
345	R6731	Rattus tanezumi	M	Juvenile	Prachuab/2012	Thailand	settlement	Dry	0	0	0	0	0	0	0	0	0	0	0	0	0	0	0	0	0	0	0	0	0	0	0	0	0	0	0	0	0	0	0	0	0	0	0	0	0	0	0	0	0
346	R6732	Bandicota indica	F	Juvenile	Prachuab/2012	Thailand	upland	Dry	0	0	0	0	0	0	0	0	0	0	0	0	0	0	0	0	0	0	0	0	0	0	0	0	0	0	0	0	0	0	0	0	0	0	0	0	0	0	0	0	0
347	R6733	Bandicota indica	F	Juvenile	Prachuab/2012	Thailand	upland	Dry	0	0	0	0	0	0	0	0	0	0	0	0	0	0	0	0	0	0	0	0	0	0	0	0	0	0	0	0	0	0	0	0	0	0	0	0	0	0	0	0	0
348	R6734	Rattus tanezumi	F	Adult	Prachuab/2012	Thailand	settlement	Dry	0	0	0	0	0	0	0	0	0	0	0	0	0	0	0	0	0	0	0	0	0	0	0	0	0	0	0	0	0	0	0	0	0	0	0	0	0	0	0	0	0
349	R6735	Rattus tanezumi	M	Adult	Prachuab/2012	Thailand	Settlement	Dry	33	1	0	0	0	0	0	0	0	0	0	0	0	0	0	0	0	1	0	0	0	0	0	0	0	0	0	0	0	0	0	0	0	0	0	0	0	0	0	0	0
350	R6736	Rattus tanezumi	M	Adult	Prachuab/2012	Thailand	Settlement	Dry	36	1	0	0	0	0	0	0	0	0	0	0	0	0	0	0	0	1	0	0	0	0	0	0	0	0	0	0	0	0	0	0	0	0	0	0	0	0	0	0	0
351	R6737	Rattus tanezumi	F	Juvenile	Prachuab/2012	Thailand	settlement	Dry	0	0	0	0	0	0	0	0	0	0	0	0	0	0	0	0	0	0	0	0	0	0	0	0	0	0	0	0	0	0	0	0	0	0	0	0	0	0	0	0	0
352	R6738	Rattus exulans	F	Adult	Prachuab/2012	Thailand	settlement	Dry	0	0	0	0	0	0	0	0	0	0	0	0	0	0	0	0	0	0	0	0	0	0	0	0	0	0	0	0	0	0	0	0	0	0	0	0	0	0	0	0	0
353	R6739	Mus cervicolor	M	Adult	Prachuab/2012	Thailand	upland	Dry	0	0	0	0	0	0	0	0	0	0	0	0	0	0	0	0	0	0	0	0	0	0	0	0	0	0	0	0	0	0	0	0	0	0	0	0	0	0	0	0	0
354	R6740	Rattus tanezumi	M	Adult	Prachuab/2012	Thailand	forest	Dry	0	0	0	0	0	0	0	0	0	0	0	0	0	0	0	0	0	0	0	0	0	0	0	0	0	0	0	0	0	0	0	0	0	0	0	0	0	0	0	0	0
355	R6741	Rattus tanezumi	F	Adult	Prachuab/2012	Thailand	Settlement	Dry	12	1	0	0	0	0	0	0	0	0	0	0	0	0	0	0	0	1	0	0	0	0	0	0	0	0	0	0	0	0	0	0	0	0	0	0	0	0	0	0	0
356	R6742	Rattus tanezumi	F	Adult	Prachuab/2012	Thailand	Settlement	Dry	35	1	0	0	0	0	0	0	0	0	0	0	0	0	0	0	0	1	0	0	0	0	0	0	0	0	0	0	0	0	0	0	0	0	0	0	0	0	0	0	0
357	R6743	Rattus tanezumi	F	Adult	Prachuab/2012	Thailand	forest	Dry	0	0	0	0	0	0	0	0	0	0	0	0	0	0	0	0	0	0	0	0	0	0	0	0	0	0	0	0	0	0	0	0	0	0	0	0	0	0	0	0	0
358	R6744	Rattus tanezumi	F	Adult	Prachuab/2012	Thailand	forest	Dry	0	0	0	0	0	0	0	0	0	0	0	0	0	0	0	0	0	0	0	0	0	0	0	0	0	0	0	0	0	0	0	0	0	0	0	0	0	0	0	0	0
359	R6745	Bandicota indica	F	Adult	Prachuab/2012	Thailand	upland	Dry	0	0	0	0	0	0	0	0	0	0	0	0	0	0	0	0	0	0	0	0	0	0	0	0	0	0	0	0	0	0	0	0	0	0	0	0	0	0	0	0	0
360	R6746	Mus caroli	M	Adult	Prachuab/2012	Thailand	Upland	Dry	76	1	1	0	0	0	0	0	0	0	0	0	0	0	0	0	0	0	0	0	0	0	0	0	0	0	0	0	0	0	0	0	0	0	0	0	0	0	0	0	0
361	R6747	Mus cervicolor	M	Juvenile	Prachuab/2012	Thailand	upland	Dry	0	0	0	0	0	0	0	0	0	0	0	0	0	0	0	0	0	0	0	0	0	0	0	0	0	0	0	0	0	0	0	0	0	0	0	0	0	0	0	0	0
362	R6748	Menetes berdmorei	M		Prachuab/2012	Thailand	upland	Dry	0	0	0	0	0	0	0	0	0	0	0	0	0	0	0	0	0	0	0	0	0	0	0	0	0	0	0	0	0	0	0	0	0	0	0	0	0	0	0	0	0
363	R6749	Rattus exulans	M	Adult	Prachuab/2012	Thailand	settlement	Dry	0	0	0	0	0	0	0	0	0	0	0	0	0	0	0	0	0	0	0	0	0	0	0	0	0	0	0	0	0	0	0	0	0	0	0	0	0	0	0	0	0
364	R6750	Rattus exulans	F	Adult	Prachuab/2012	Thailand	settlement	Dry	0	0	0	0	0	0	0	0	0	0	0	0	0	0	0	0	0	0	0	0	0	0	0	0	0	0	0	0	0	0	0	0	0	0	0	0	0	0	0	0	0
365	R6751	Rattus exulans	F	Adult	Prachuab/2012	Thailand	settlement	Dry	0	0	0	0	0	0	0	0	0	0	0	0	0	0	0	0	0	0	0	0	0	0	0	0	0	0	0	0	0	0	0	0	0	0	0	0	0	0	0	0	0
366	R6752	Mus cervicolor	F	Juvenile	Prachuab/2012	Thailand	upland	Dry	0	0	0	0	0	0	0	0	0	0	0	0	0	0	0	0	0	0	0	0	0	0	0	0	0	0	0	0	0	0	0	0	0	0	0	0	0	0	0	0	0
367	R6753	Mus cervicolor	F	Adult	Prachuab/2012	Thailand	upland	Dry	0	0	0	0	0	0	0	0	0	0	0	0	0	0	0	0	0	0	0	0	0	0	0	0	0	0	0	0	0	0	0	0	0	0	0	0	0	0	0	0	0
368	R6754	Mus cervicolor	M	Adult	Prachuab/2012	Thailand	upland	Dry	0	0	0	0	0	0	0	0	0	0	0	0	0	0	0	0	0	0	0	0	0	0	0	0	0	0	0	0	0	0	0	0	0	0	0	0	0	0	0	0	0
369	R6755	Mus cervicolor	F	Juvenile	Prachuab/2012	Thailand	upland	Dry	0	0	0	0	0	0	0	0	0	0	0	0	0	0	0	0	0	0	0	0	0	0	0	0	0	0	0	0	0	0	0	0	0	0	0	0	0	0	0	0	0
370	R6756	Mus cervicolor	M	Juvenile	Prachuab/2012	Thailand	upland	Dry	0	0	0	0	0	0	0	0	0	0	0	0	0	0	0	0	0	0	0	0	0	0	0	0	0	0	0	0	0	0	0	0	0	0	0	0	0	0	0	0	0
371	R6757	Mus cervicolor	F	Adult	Prachuab/2012	Thailand	upland	Dry	0	0	0	0	0	0	0	0	0	0	0	0	0	0	0	0	0	0	0	0	0	0	0	0	0	0	0	0	0	0	0	0	0	0	0	0	0	0	0	0	0
372	R6758	Mus cervicolor	M	Juvenile	Prachuab/2012	Thailand	upland	Dry	0	0	0	0	0	0	0	0	0	0	0	0	0	0	0	0	0	0	0	0	0	0	0	0	0	0	0	0	0	0	0	0	0	0	0	0	0	0	0	0	0
373	R6759	Mus cervicolor	M	Juvenile	Prachuab/2012	Thailand	upland	Dry	0	0	0	0	0	0	0	0	0	0	0	0	0	0	0	0	0	0	0	0	0	0	0	0	0	0	0	0	0	0	0	0	0	0	0	0	0	0	0	0	0
374	R6760	Mus cervicolor	F	Juvenile	Prachuab/2012	Thailand	upland	Dry	0	0	0	0	0	0	0	0	0	0	0	0	0	0	0	0	0	0	0	0	0	0	0	0	0	0	0	0	0	0	0	0	0	0	0	0	0	0	0	0	0
375	R6761	Mus cervicolor	M	Juvenile	Prachuab/2012	Thailand	upland	Dry	0	0	0	0	0	0	0	0	0	0	0	0	0	0	0	0	0	0	0	0	0	0	0	0	0	0	0	0	0	0	0	0	0	0	0	0	0	0	0	0	0
376	R6762	Mus cervicolor	M	Juvenile	Prachuab/2012	Thailand	upland	Dry	0	0	0	0	0	0	0	0	0	0	0	0	0	0	0	0	0	0	0	0	0	0	0	0	0	0	0	0	0	0	0	0	0	0	0	0	0	0	0	0	0
377	R6763	Rattus tanezumi	M	Adult	Prachuab/2012	Thailand	forest	Dry	0	0	0	0	0	0	0	0	0	0	0	0	0	0	0	0	0	0	0	0	0	0	0	0	0	0	0	0	0	0	0	0	0	0	0	0	0	0	0	0	0
378	R6764	Mus cervicolor	F	Juvenile	Prachuab/2012	Thailand	upland	Dry	0	0	0	0	0	0	0	0	0	0	0	0	0	0	0	0	0	0	0	0	0	0	0	0	0	0	0	0	0	0	0	0	0	0	0	0	0	0	0	0	0
379	R6765	Mus caroli	M	Adult	Prachuab/2012	Thailand	upland	Dry	0	0	0	0	0	0	0	0	0	0	0	0	0	0	0	0	0	0	0	0	0	0	0	0	0	0	0	0	0	0	0	0	0	0	0	0	0	0	0	0	0
380	R6766	Mus cervicolor	M	Adult	Prachuab/2012	Thailand	upland	Dry	0	0	0	0	0	0	0	0	0	0	0	0	0	0	0	0	0	0	0	0	0	0	0	0	0	0	0	0	0	0	0	0	0	0	0	0	0	0	0	0	0
381	R6767	Mus cervicolor	M	Adult	Prachuab/2012	Thailand	upland	Dry	0	0	0	0	0	0	0	0	0	0	0	0	0	0	0	0	0	0	0	0	0	0	0	0	0	0	0	0	0	0	0	0	0	0	0	0	0	0	0	0	0
382	R6768	Mus cervicolor	M	Juvenile	Prachuab/2012	Thailand	upland	Dry	0	0	0	0	0	0	0	0	0	0	0	0	0	0	0	0	0	0	0	0	0	0	0	0	0	0	0	0	0	0	0	0	0	0	0	0	0	0	0	0	0
383	R6769	Mus cervicolor	M	Juvenile	Prachuab/2012	Thailand	upland	Dry	0	0	0	0	0	0	0	0	0	0	0	0	0	0	0	0	0	0	0	0	0	0	0	0	0	0	0	0	0	0	0	0	0	0	0	0	0	0	0	0	0
384	R6770	Mus cervicolor	F	Adult	Prachuab/2012	Thailand	upland	Dry	0	0	0	0	0	0	0	0	0	0	0	0	0	0	0	0	0	0	0	0	0	0	0	0	0	0	0	0	0	0	0	0	0	0	0	0	0	0	0	0	0
385	R6771	Mus cervicolor	F	Juvenile	Prachuab/2012	Thailand	upland	Dry	0	0	0	0	0	0	0	0	0	0	0	0	0	0	0	0	0	0	0	0	0	0	0	0	0	0	0	0	0	0	0	0	0	0	0	0	0	0	0	0	0
386	R7023	Rattus tanezumi	F	Adult	Songkhla/2013	Thailand	Settlement	Wet	0	0	0	0	0	0	0	0	0	0	0	0	0	0	0	0	0	0	0	0	0	0	0	0	0	0	0	0	0	0	0	0	0	0	0	0	0	0	0	0	0
387	R7024	Rattus tanezumi	F	Adult	Songkhla/2013	Thailand	Forest	Wet	53	2	0	0	0	0	0	0	1	0	0	0	0	0	0	0	0	0	0	0	0	0	0	0	0	0	0	1	0	0	0	0	0	0	0	0	0	0	0	0	0
388	R7025	Maxomys surifer	M	Juvenile	Songkhla/2013	Thailand	Forest	Wet	3	1	0	0	0	0	0	0	1	0	0	0	0	0	0	0	0	0	0	0	0	0	0	0	0	0	0	0	0	0	0	0	0	0	0	0	0	0	0	0	0
389	R7026	Rattus tanezumi	M	Adult	Songkhla/2013	Thailand	Settlement	Wet	0	0	0	0	0	0	0	0	0	0	0	0	0	0	0	0	0	0	0	0	0	0	0	0	0	0	0	0	0	0	0	0	0	0	0	0	0	0	0	0	0
390	R7027	Rattus tanezumi	F	Juvenile	Songkhla/2013	Thailand	Forest	Wet	63	4	0	0	0	0	0	0	1	0	0	0	0	1	0	0	0	0	0	0	0	0	0	0	0	0	0	1	0	0	0	1	0	0	0	0	0	0	0	0	0
391	R7028	Rattus tanezumi	M	Juvenile	Songkhla/2013	Thailand	Forest	Wet	34	5	0	0	0	0	0	0	1	0	0	0	0	1	0	0	0	1	0	0	0	0	0	0	0	0	0	1	0	0	0	1	0	0	0	0	0	0	0	0	0
392	R7029	Rattus tanezumi	F	Juvenile	Songkhla/2013	Thailand	Upland	Wet	79	3	0	0	0	0	0	0	1	0	0	0	0	0	0	0	0	1	0	0	0	0	0	0	0	0	0	1	0	0	0	0	0	0	0	0	0	0	0	0	0
393	R7030	Rattus tanezumi	F	Adult	Songkhla/2013	Thailand	Settlement	Wet	0	0	0	0	0	0	0	0	0	0	0	0	0	0	0	0	0	0	0	0	0	0	0	0	0	0	0	0	0	0	0	0	0	0	0	0	0	0	0	0	0
394	R7031	Rattus tanezumi	F	Juvenile	Songkhla/2013	Thailand	Settlement	Wet	0	0	0	0	0	0	0	0	0	0	0	0	0	0	0	0	0	0	0	0	0	0	0	0	0	0	0	0	0	0	0	0	0	0	0	0	0	0	0	0	0
395	R7032	Maxomys surifer	F	Juvenile	Songkhla/2013	Thailand	Forest	Wet	34	2	0	0	0	1	0	0	1	0	0	0	0	0	0	0	0	0	0	0	0	0	0	0	0	0	0	0	0	0	0	0	0	0	0	0	0	0	0	0	0
396	R7033	Rattus tanezumi	F	Adult	Songkhla/2013	Thailand	Upland	Wet	38	4	0	0	1	0	0	0	1	0	0	0	0	0	0	0	0	1	0	0	0	0	0	0	0	0	0	1	0	0	0	0	0	0	0	0	0	0	0	0	0
397	R7034	Rattus tanezumi	M	Juvenile	Songkhla/2013	Thailand	Settlement	Wet	0	0	0	0	0	0	0	0	0	0	0	0	0	0	0	0	0	0	0	0	0	0	0	0	0	0	0	0	0	0	0	0	0	0	0	0	0	0	0	0	0
398	R7035	Rattus tanezumi	F	Juvenile	Songkhla/2013	Thailand	Upland	Wet	48	2	0	0	0	0	0	0	1	0	0	0	0	0	0	0	0	1	0	0	0	0	0	0	0	0	0	0	0	0	0	0	0	0	0	0	0	0	0	0	0
399	R7036	Rattus tanezumi	F	Adult	Songkhla/2013	Thailand	Settlement	Wet	0	0	0	0	0	0	0	0	0	0	0	0	0	0	0	0	0	0	0	0	0	0	0	0	0	0	0	0	0	0	0	0	0	0	0	0	0	0	0	0	0
400	R7037	Rattus tanezumi	F	Juvenile	Songkhla/2013	Thailand	Settlement	Wet	0	0	0	0	0	0	0	0	0	0	0	0	0	0	0	0	0	0	0	0	0	0	0	0	0	0	0	0	0	0	0	0	0	0	0	0	0	0	0	0	0
401	R7038	Rattus tanezumi	F	Adult	Songkhla/2013	Thailand	Settlement	Wet	0	0	0	0	0	0	0	0	0	0	0	0	0	0	0	0	0	0	0	0	0	0	0	0	0	0	0	0	0	0	0	0	0	0	0	0	0	0	0	0	0
402	R7039	Bandicota indica	F	Adult	Songkhla/2013	Thailand	Upland	Wet	9	1	0	0	0	0	0	0	0	0	0	0	0	0	0	0	0	0	0	0	0	0	0	0	0	0	0	1	0	0	0	0	0	0	0	0	0	0	0	0	0
403	R7040	Rattus tanezumi	F	Juvenile	Songkhla/2013	Thailand	Settlement	Wet	0	0	0	0	0	0	0	0	0	0	0	0	0	0	0	0	0	0	0	0	0	0	0	0	0	0	0	0	0	0	0	0	0	0	0	0	0	0	0	0	0
404	R7041	Rattus tanezumi	M	Juvenile	Songkhla/2013	Thailand	Settlement	Wet	0	0	0	0	0	0	0	0	0	0	0	0	0	0	0	0	0	0	0	0	0	0	0	0	0	0	0	0	0	0	0	0	0	0	0	0	0	0	0	0	0
405	R7042	Rattus tanezumi	F	Adult	Songkhla/2013	Thailand	Settlement	Wet	25	1	0	0	0	0	0	0	0	0	0	0	0	0	0	0	0	1	0	0	0	0	0	0	0	0	0	0	0	0	0	0	0	0	0	0	0	0	0	0	0
406	R7043	Rattus tanezumi	F	Juvenile	Songkhla/2013	Thailand	Settlement	Wet	24	1	0	0	0	0	0	0	0	0	0	0	0	0	0	0	0	1	0	0	0	0	0	0	0	0	0	0	0	0	0	0	0	0	0	0	0	0	0	0	0
407	R7044	Rattus tanezumi	F	Adult	Songkhla/2013	Thailand	Forest	Wet	71	1	0	0	0	0	0	0	0	0	0	0	0	0	0	0	0	0	0	0	0	0	0	0	0	0	0	1	0	0	0	0	0	0	0	0	0	0	0	0	0
408	R7045	Rattus tanezumi	M	Juvenile	Songkhla/2013	Thailand	Upland	Wet	26	1	0	0	0	0	0	0	1	0	0	0	0	0	0	0	0	0	0	0	0	0	0	0	0	0	0	0	0	0	0	0	0	0	0	0	0	0	0	0	0
409	R7046	Rattus tanezumi	F	Adult	Songkhla/2013	Thailand	Settlement	Wet	260	1	0	0	0	0	0	0	0	0	0	0	0	0	0	0	0	1	0	0	0	0	0	0	0	0	0	0	0	0	0	0	0	0	0	0	0	0	0	0	0
410	R7047	Rattus tanezumi	F	Adult	Songkhla/2013	Thailand	Settlement	Wet	72	1	0	0	0	0	0	0	0	0	0	0	0	0	0	0	0	1	0	0	0	0	0	0	0	0	0	0	0	0	0	0	0	0	0	0	0	0	0	0	0
411	R7048	Rattus tanezumi	M	Adult	Songkhla/2013	Thailand	Settlement	Wet	0	0	0	0	0	0	0	0	0	0	0	0	0	0	0	0	0	0	0	0	0	0	0	0	0	0	0	0	0	0	0	0	0	0	0	0	0	0	0	0	0
412	R7049	Rattus tanezumi	M	Juvenile	Songkhla/2013	Thailand	Settlement	Wet	0	0	0	0	0	0	0	0	0	0	0	0	0	0	0	0	0	0	0	0	0	0	0	0	0	0	0	0	0	0	0	0	0	0	0	0	0	0	0	0	0
413	R7050	Rattus tanezumi	F	Adult	Songkhla/2013	Thailand	Settlement	Wet	4	1	0	0	0	0	0	0	0	0	0	0	0	0	0	0	0	1	0	0	0	0	0	0	0	0	0	0	0	0	0	0	0	0	0	0	0	0	0	0	0
414	R7051	Rattus tanezumi	F	Juvenile	Songkhla/2013	Thailand	Settlement	Wet	0	0	0	0	0	0	0	0	0	0	0	0	0	0	0	0	0	0	0	0	0	0	0	0	0	0	0	0	0	0	0	0	0	0	0	0	0	0	0	0	0
415	R7052	Maxomys surifer	M	Juvenile	Songkhla/2013	Thailand	Upland	Wet	21	1	0	0	0	0	0	0	1	0	0	0	0	0	0	0	0	0	0	0	0	0	0	0	0	0	0	0	0	0	0	0	0	0	0	0	0	0	0	0	0
416	R7053	Maxomys surifer	M	Juvenile	Songkhla/2013	Thailand	Forest	Wet	0	0	0	0	0	0	0	0	0	0	0	0	0	0	0	0	0	0	0	0	0	0	0	0	0	0	0	0	0	0	0	0	0	0	0	0	0	0	0	0	0
417	R7054	Rattus norvegicus	F	Adult	Songkhla/2013	Thailand	Settlement	Wet	0	0	0	0	0	0	0	0	0	0	0	0	0	0	0	0	0	0	0	0	0	0	0	0	0	0	0	0	0	0	0	0	0	0	0	0	0	0	0	0	0
418	R7055	Bandicota indica	F	Juvenile	Songkhla/2013	Thailand	Upland	Wet	28	1	0	0	0	0	0	0	0	0	0	0	0	0	0	0	0	0	0	0	0	0	0	0	0	0	0	1	0	0	0	0	0	0	0	0	0	0	0	0	0
419	R7056	Rattus tanezumi	M	Adult	Songkhla/2013	Thailand	Settlement	Wet	0	0	0	0	0	0	0	0	0	0	0	0	0	0	0	0	0	0	0	0	0	0	0	0	0	0	0	0	0	0	0	0	0	0	0	0	0	0	0	0	0
420	R7057	Rattus tanezumi	M	Adult	Songkhla/2013	Thailand	Upland	Wet	0	0	0	0	0	0	0	0	0	0	0	0	0	0	0	0	0	0	0	0	0	0	0	0	0	0	0	0	0	0	0	0	0	0	0	0	0	0	0	0	0
421	R7058	Rattus tanezumi	F	Juvenile	Songkhla/2013	Thailand	Settlement	Wet	0	0	0	0	0	0	0	0	0	0	0	0	0	0	0	0	0	0	0	0	0	0	0	0	0	0	0	0	0	0	0	0	0	0	0	0	0	0	0	0	0
422	R7059	Maxomys surifer	F	Adult	Songkhla/2013	Thailand	Upland	Wet	82	2	0	0	0	1	0	0	1	0	0	0	0	0	0	0	0	0	0	0	0	0	0	0	0	0	0	0	0	0	0	0	0	0	0	0	0	0	0	0	0
423	R7060	Rattus tanezumi	M	Adult	Songkhla/2013	Thailand	Settlement	Wet	0	0	0	0	0	0	0	0	0	0	0	0	0	0	0	0	0	0	0	0	0	0	0	0	0	0	0	0	0	0	0	0	0	0	0	0	0	0	0	0	0
424	R7061	Rattus tanezumi	F	Adult	Songkhla/2013	Thailand	Settlement	Wet	8	1	0	0	0	0	0	0	0	0	0	0	0	0	0	0	0	0	0	0	0	0	0	0	0	0	0	1	0	0	0	0	0	0	0	0	0	0	0	0	0
425	R7062	Rattus tanezumi	M	Adult	Songkhla/2013	Thailand	Settlement	Wet	48	2	0	0	0	0	0	0	0	0	0	0	0	0	0	0	0	1	0	0	0	0	0	0	0	0	0	1	0	0	0	0	0	0	0	0	0	0	0	0	0
426	R7063	Rattus tanezumi	M	Adult	Songkhla/2013	Thailand	Settlement	Wet	28	2	0	0	0	0	0	0	0	0	0	0	0	0	0	0	0	1	0	0	0	0	0	0	0	0	0	1	0	0	0	0	0	0	0	0	0	0	0	0	0
427	R7064	Maxomys surifer	F	Juvenile	Songkhla/2013	Thailand	Forest	Wet	48	1	0	0	0	0	0	0	1	0	0	0	0	0	0	0	0	0	0	0	0	0	0	0	0	0	0	0	0	0	0	0	0	0	0	0	0	0	0	0	0
428	R7065	Rattus tanezumi	F	Juvenile	Songkhla/2013	Thailand	Settlement	Wet	0	0	0	0	0	0	0	0	0	0	0	0	0	0	0	0	0	0	0	0	0	0	0	0	0	0	0	0	0	0	0	0	0	0	0	0	0	0	0	0	0
429	R7066	Maxomys surifer	F	Juvenile	Songkhla/2013	Thailand	Upland	Wet	0	0	0	0	0	0	0	0	0	0	0	0	0	0	0	0	0	0	0	0	0	0	0	0	0	0	0	0	0	0	0	0	0	0	0	0	0	0	0	0	0
430	R7067	Rattus tanezumi	M	Adult	Songkhla/2013	Thailand	Upland	Wet	31	1	0	0	0	0	0	0	0	0	0	0	0	0	0	0	0	0	0	0	0	0	0	0	0	0	0	1	0	0	0	0	0	0	0	0	0	0	0	0	0
431	R7068	Rattus tanezumi	M	Juvenile	Songkhla/2013	Thailand	Settlement	Wet	0	0	0	0	0	0	0	0	0	0	0	0	0	0	0	0	0	0	0	0	0	0	0	0	0	0	0	0	0	0	0	0	0	0	0	0	0	0	0	0	0
432	R7069	Rattus tanezumi	M	Juvenile	Songkhla/2013	Thailand	Forest	Wet	0	0	0	0	0	0	0	0	0	0	0	0	0	0	0	0	0	0	0	0	0	0	0	0	0	0	0	0	0	0	0	0	0	0	0	0	0	0	0	0	0
433	R7070	Maxomys surifer	F	Juvenile	Songkhla/2013	Thailand	Upland	Wet	12	2	0	0	0	1	0	0	1	0	0	0	0	0	0	0	0	0	0	0	0	0	0	0	0	0	0	0	0	0	0	0	0	0	0	0	0	0	0	0	0
434	R7071	Maxomys surifer	F	Juvenile	Songkhla/2013	Thailand	Upland	Wet	16	1	0	0	0	1	0	0	0	0	0	0	0	0	0	0	0	0	0	0	0	0	0	0	0	0	0	0	0	0	0	0	0	0	0	0	0	0	0	0	0
435	R7072	Rattus tanezumi	F	Adult	Songkhla/2013	Thailand	Forest	Wet	16	2	0	0	0	0	0	0	1	0	0	0	0	0	0	0	0	0	0	0	0	0	0	0	0	0	0	1	0	0	0	0	0	0	0	0	0	0	0	0	0
436	R7073	Rattus tanezumi	M	Adult	Songkhla/2013	Thailand	Forest	Wet	62	1	0	0	0	0	0	0	0	0	0	0	0	0	0	0	0	0	0	0	0	0	0	0	0	0	0	1	0	0	0	0	0	0	0	0	0	0	0	0	0
437	R7074	Rattus tanezumi	M	Adult	Songkhla/2013	Thailand	Forest	Wet	28	1	0	0	0	0	0	0	0	0	0	0	0	0	0	0	0	0	0	0	0	0	0	0	0	0	0	1	0	0	0	0	0	0	0	0	0	0	0	0	0
438	R7075	Rattus argentiventer	M	Adult	Songkhla/2013	Thailand	Lowland	Wet	39	1	0	0	0	0	0	0	0	0	0	0	0	0	0	0	0	0	0	0	0	0	0	0	0	0	0	1	0	0	0	0	0	0	0	0	0	0	0	0	0
439	R7076	Rattus tanezumi	M	Adult	Songkhla/2013	Thailand	Forest	Wet	32	2	0	0	0	0	0	0	0	0	0	0	0	1	0	0	0	0	0	0	0	0	0	0	0	0	0	1	0	0	0	0	0	0	0	0	0	0	0	0	0
440	R7077	Leopoldamys sabanus	M	Adult	Songkhla/2013	Thailand	Upland	Wet	3	1	0	0	0	0	0	0	1	0	0	0	0	0	0	0	0	0	0	0	0	0	0	0	0	0	0	0	0	0	0	0	0	0	0	0	0	0	0	0	0
441	R7078	Maxomys surifer	F	Juvenile	Songkhla/2013	Thailand	Forest	Wet	18	2	0	0	0	1	0	0	1	0	0	0	0	0	0	0	0	0	0	0	0	0	0	0	0	0	0	0	0	0	0	0	0	0	0	0	0	0	0	0	0
442	R7079	Rattus tanezumi	M	Adult	Songkhla/2013	Thailand	Lowland	Wet	0	0	0	0	0	0	0	0	0	0	0	0	0	0	0	0	0	0	0	0	0	0	0	0	0	0	0	0	0	0	0	0	0	0	0	0	0	0	0	0	0
443	R7080	Bandicota indica	F	Juvenile	Songkhla/2013	Thailand	Lowland	Wet	103	1	0	0	0	0	0	0	0	0	0	0	0	0	0	0	0	0	0	0	0	0	0	0	0	0	0	1	0	0	0	0	0	0	0	0	0	0	0	0	0
444	R7081	Bandicota indica	M	Juvenile	Songkhla/2013	Thailand	Settlement	Wet	0	0	0	0	0	0	0	0	0	0	0	0	0	0	0	0	0	0	0	0	0	0	0	0	0	0	0	0	0	0	0	0	0	0	0	0	0	0	0	0	0
445	R7082	Leopoldamys sabanus	M	Adult	Songkhla/2013	Thailand	Forest	Wet	27	2	0	0	0	1	0	0	1	0	0	0	0	0	0	0	0	0	0	0	0	0	0	0	0	0	0	0	0	0	0	0	0	0	0	0	0	0	0	0	0
446	R7083	Maxomys surifer	M	Adult	Songkhla/2013	Thailand	Forest	Wet	71	3	0	0	0	1	0	0	1	0	0	0	0	0	0	0	0	0	0	0	0	0	0	0	0	0	0	1	0	0	0	0	0	0	0	0	0	0	0	0	0
447	R7084	Rattus tanezumi	M	Adult	Songkhla/2013	Thailand	Settlement	Wet	88	1	0	0	0	0	0	0	0	0	0	0	0	0	0	0	0	0	0	0	0	0	0	0	0	0	0	1	0	0	0	0	0	0	0	0	0	0	0	0	0
448	R7085	Rattus tanezumi	M	Adult	Songkhla/2013	Thailand	Settlement	Wet	11	2	0	0	0	0	0	0	1	0	0	0	0	0	0	0	0	0	0	0	0	0	0	0	0	0	0	1	0	0	0	0	0	0	0	0	0	0	0	0	0
449	R7086	Rattus tanezumi	F	Adult	Songkhla/2013	Thailand	Settlement	Wet	40	2	0	0	1	0	0	0	0	0	0	0	0	0	0	0	0	0	0	0	0	0	0	0	0	0	0	1	0	0	0	0	0	0	0	0	0	0	0	0	0
450	R7087	Rattus tanezumi	M	Juvenile	Songkhla/2013	Thailand	Forest	Wet	4	1	0	0	0	0	0	0	0	0	0	0	0	0	0	0	0	0	0	0	0	0	0	0	0	0	0	1	0	0	0	0	0	0	0	0	0	0	0	0	0
451	R7088	Rattus tanezumi	F	Juvenile	Songkhla/2013	Thailand	Forest	Wet	37	3	0	0	1	0	0	0	0	0	0	0	0	0	0	0	0	0	0	0	0	0	0	0	0	0	0	1	0	0	0	1	0	0	0	0	0	0	0	0	0
452	R7089	Rattus tanezumi	M	Adult	Songkhla/2013	Thailand	Forest	Wet	152	5	0	0	0	1	0	0	1	0	0	0	0	1	0	0	0	1	0	0	0	0	0	0	0	0	0	1	0	0	0	0	0	0	0	0	0	0	0	0	0
453	R7090	Rattus tanezumi	F	Juvenile	Songkhla/2013	Thailand	Forest	Wet	144	4	0	0	1	1	0	0	1	0	0	0	0	0	0	0	0	0	0	0	0	0	0	0	0	0	0	1	0	0	0	0	0	0	0	0	0	0	0	0	0
454	R7091	Sundamys muelleri	M	Juvenile	Songkhla/2013	Thailand	Forest	Wet	0	0	0	0	0	0	0	0	0	0	0	0	0	0	0	0	0	0	0	0	0	0	0	0	0	0	0	0	0	0	0	0	0	0	0	0	0	0	0	0	0
455	R7092	Rattus tanezumi	M	Adult	Songkhla/2013	Thailand	Forest	Wet	105	2	0	0	1	0	0	0	0	0	0	0	0	0	0	0	0	0	0	0	0	0	0	0	0	0	0	1	0	0	0	0	0	0	0	0	0	0	0	0	0
456	R7093	Rattus tanezumi	F	Juvenile	Songkhla/2013	Thailand	Forest	Wet	134	2	0	0	1	0	0	0	0	0	0	0	0	0	0	0	0	0	0	0	0	0	0	0	0	0	0	1	0	0	0	0	0	0	0	0	0	0	0	0	0
457	R7094	Bandicota indica	M	Adult	Songkhla/2013	Thailand	Lowland	Wet	25	1	0	0	0	0	0	0	0	0	0	0	0	0	0	0	0	0	0	0	0	0	0	0	0	0	0	1	0	0	0	0	0	0	0	0	0	0	0	0	0
458	R7095	Bandicota indica	M	Adult	Songkhla/2013	Thailand	Settlement	Wet	0	0	0	0	0	0	0	0	0	0	0	0	0	0	0	0	0	0	0	0	0	0	0	0	0	0	0	0	0	0	0	0	0	0	0	0	0	0	0	0	0
459	R7096	Rattus sp.	F	Adult	Songkhla/2013	Thailand	Upland	Wet	88	1	0	0	0	0	0	0	0	0	0	0	0	0	0	0	0	1	0	0	0	0	0	0	0	0	0	0	0	0	0	0	0	0	0	0	0	0	0	0	0
460	R7097	Rattus tanezumi	F	Juvenile	Songkhla/2013	Thailand	Forest	Wet	42	2	0	0	0	0	0	0	0	0	0	0	0	0	0	0	0	0	0	0	0	0	0	0	0	0	0	1	0	0	0	1	0	0	0	0	0	0	0	0	0
461	R7098	Rattus tanezumi	F	Adult	Songkhla/2013	Thailand	Settlement	Wet	21	2	0	0	0	0	0	0	1	0	0	0	0	0	0	0	0	0	0	0	0	0	0	0	0	0	0	1	0	0	0	0	0	0	0	0	0	0	0	0	0
462	R7099	Rattus tanezumi	M	Juvenile	Tak/2013	Thailand	Settlement	Dry	0	0	0	0	0	0	0	0	0	0	0	0	0	0	0	0	0	0	0	0	0	0	0	0	0	0	0	0	0	0	0	0	0	0	0	0	0	0	0	0	0
463	R7100	Rattus tanezumi	M	Juvenile	Tak/2013	Thailand	Settlement	Dry	12	1	0	0	0	0	0	0	0	0	0	0	0	0	0	0	0	0	0	1	0	0	0	0	0	0	0	0	0	0	0	0	0	0	0	0	0	0	0	0	0
464	R7101	Bandicota indica	M	Juvenile	Tak/2013	Thailand	Lowland	Dry	0	0	0	0	0	0	0	0	0	0	0	0	0	0	0	0	0	0	0	0	0	0	0	0	0	0	0	0	0	0	0	0	0	0	0	0	0	0	0	0	0
465	R7102	Bandicota indica	F	Adult	Tak/2013	Thailand	Lowland	Dry	0	0	0	0	0	0	0	0	0	0	0	0	0	0	0	0	0	0	0	0	0	0	0	0	0	0	0	0	0	0	0	0	0	0	0	0	0	0	0	0	0
466	R7103	Bandicota indica	F	Juvenile	Tak/2013	Thailand	Lowland	Dry	0	0	0	0	0	0	0	0	0	0	0	0	0	0	0	0	0	0	0	0	0	0	0	0	0	0	0	0	0	0	0	0	0	0	0	0	0	0	0	0	0
467	R7104	Bandicota indica	M	Adult	Tak/2013	Thailand	Upland	Dry	14	2	0	0	0	0	0	0	0	0	0	0	0	0	0	0	0	1	0	1	0	0	0	0	0	0	0	0	0	0	0	0	0	0	0	0	0	0	0	0	0
468	R7105	Bandicota indica	M	Juvenile	Tak/2013	Thailand	Lowland	Dry	0	0	0	0	0	0	0	0	0	0	0	0	0	0	0	0	0	0	0	0	0	0	0	0	0	0	0	0	0	0	0	0	0	0	0	0	0	0	0	0	0
469	R7106	Bandicota indica	M	Juvenile	Tak/2013	Thailand	Upland	Dry	24	1	0	0	0	0	0	0	0	0	0	0	0	0	0	0	0	0	0	0	0	1	0	0	0	0	0	0	0	0	0	0	0	0	0	0	0	0	0	0	0
470	R7107	Bandicota indica	F	Juvenile	Tak/2013	Thailand	Upland	Dry	0	0	0	0	0	0	0	0	0	0	0	0	0	0	0	0	0	0	0	0	0	0	0	0	0	0	0	0	0	0	0	0	0	0	0	0	0	0	0	0	0
471	R7108	Bandicota indica	F	Juvenile	Tak/2013	Thailand	Upland	Dry	15	2	0	0	0	0	0	0	0	0	0	0	0	0	0	0	0	0	1	0	0	1	0	0	0	0	0	0	0	0	0	0	0	0	0	0	0	0	0	0	0
472	R7109	Bandicota indica	F	Juvenile	Tak/2013	Thailand	Upland	Dry	9	1	0	0	0	0	0	0	0	0	0	0	0	0	0	0	0	0	0	0	0	1	0	0	0	0	0	0	0	0	0	0	0	0	0	0	0	0	0	0	0
473	R7110	Rattus tanezumi	M	Juvenile	Tak/2013	Thailand	Settlement	Dry	0	0	0	0	0	0	0	0	0	0	0	0	0	0	0	0	0	0	0	0	0	0	0	0	0	0	0	0	0	0	0	0	0	0	0	0	0	0	0	0	0
474	R7111	Bandicota indica	M	Juvenile	Tak/2013	Thailand	Upland	Dry	0	0	0	0	0	0	0	0	0	0	0	0	0	0	0	0	0	0	0	0	0	0	0	0	0	0	0	0	0	0	0	0	0	0	0	0	0	0	0	0	0
475	R7112	Bandicota indica	M	Juvenile	Tak/2013	Thailand	Lowland	Dry	33	4	1	0	0	0	1	0	0	0	0	0	0	0	0	0	0	0	0	0	0	0	0	1	0	0	0	0	0	0	1	0	0	0	0	0	0	0	0	0	0
476	R7113	Bandicota indica	F	Juvenile	Tak/2013	Thailand	Upland	Dry	19	2	0	0	0	0	0	0	0	0	0	0	0	0	0	0	0	0	1	0	0	1	0	0	0	0	0	0	0	0	0	0	0	0	0	0	0	0	0	0	0
477	R7114	Bandicota indica	F	Adult	Tak/2013	Thailand	Upland	Dry	0	0	0	0	0	0	0	0	0	0	0	0	0	0	0	0	0	0	0	0	0	0	0	0	0	0	0	0	0	0	0	0	0	0	0	0	0	0	0	0	0
478	R7115	Bandicota indica	F	Juvenile	Tak/2013	Thailand	Upland	Dry	0	0	0	0	0	0	0	0	0	0	0	0	0	0	0	0	0	0	0	0	0	0	0	0	0	0	0	0	0	0	0	0	0	0	0	0	0	0	0	0	0
479	R7116	Bandicota indica	F	Juvenile	Tak/2013	Thailand	Upland	Dry	2	1	0	0	0	0	0	0	0	0	0	0	0	0	0	0	0	0	0	0	0	1	0	0	0	0	0	0	0	0	0	0	0	0	0	0	0	0	0	0	0
480	R7117	Rattus exulans	M	Adult	Tak/2013	Thailand	Settlement	Dry	26	1	0	0	0	0	0	0	0	0	0	0	0	0	0	0	0	0	0	1	0	0	0	0	0	0	0	0	0	0	0	0	0	0	0	0	0	0	0	0	0
481	R7118	Rattus tanezumi	F	Adult	Tak/2013	Thailand	Lowland	Dry	0	0	0	0	0	0	0	0	0	0	0	0	0	0	0	0	0	0	0	0	0	0	0	0	0	0	0	0	0	0	0	0	0	0	0	0	0	0	0	0	0
482	R7119	Rattus tanezumi	F	Adult	Tak/2013	Thailand	Lowland	Dry	86	4	1	0	0	0	1	0	0	0	0	0	0	0	0	0	0	1	0	0	0	1	0	0	0	0	0	0	0	0	0	0	0	0	0	0	0	0	0	0	0
483	R7120	Leopoldamys edwardsi	F	Adult	Tak/2013	Thailand	Forest	Dry	0	0	0	0	0	0	0	0	0	0	0	0	0	0	0	0	0	0	0	0	0	0	0	0	0	0	0	0	0	0	0	0	0	0	0	0	0	0	0	0	0
484	R7121	Mus cookii	M	Adult	Tak/2013	Thailand	Upland	Dry	28	2	1	0	0	0	1	0	0	0	0	0	0	0	0	0	0	0	0	0	0	0	0	0	0	0	0	0	0	0	0	0	0	0	0	0	0	0	0	0	0
485	R7122	Rattus tanezumi	F	Adult	Tak/2013	Thailand	Upland	Dry	33	3	0	0	0	0	0	0	0	0	0	0	1	0	0	0	0	1	0	0	0	1	0	0	0	0	0	0	0	0	0	0	0	0	0	0	0	0	0	0	0
486	R7123	Berylmys berdmorei	M	Juvenile	Tak/2013	Thailand	Upland	Dry	0	0	0	0	0	0	0	0	0	0	0	0	0	0	0	0	0	0	0	0	0	0	0	0	0	0	0	0	0	0	0	0	0	0	0	0	0	0	0	0	0
487	R7124	Rattus tanezumi	F	Adult	Tak/2013	Thailand	Forest	Dry	30	2	0	0	0	0	0	0	0	0	0	0	0	0	0	0	0	1	0	0	0	0	0	0	0	1	0	0	0	0	0	0	0	0	0	0	0	0	0	0	0
488	R7125	Bandicota indica	F	Adult	Tak/2013	Thailand	Lowland	Dry	98	1	0	0	0	0	0	0	0	0	0	0	0	0	0	0	0	0	0	0	0	1	0	0	0	0	0	0	0	0	0	0	0	0	0	0	0	0	0	0	0
489	R7126	Bandicota indica	M	Juvenile	Tak/2013	Thailand	Lowland	Dry	154	1	0	0	0	0	0	0	0	0	0	0	0	0	0	0	0	0	0	0	0	1	0	0	0	0	0	0	0	0	0	0	0	0	0	0	0	0	0	0	0
490	R7127	Bandicota indica	M	Juvenile	Tak/2013	Thailand	Upland	Dry	236	3	0	0	0	0	1	0	0	0	0	0	0	0	0	0	0	0	1	0	0	0	0	0	0	0	0	0	0	1	0	0	0	0	0	0	0	0	0	0	0
491	R7128	Rattus tanezumi	F	Adult	Tak/2013	Thailand	Settlement	Dry	0	0	0	0	0	0	0	0	0	0	0	0	0	0	0	0	0	0	0	0	0	0	0	0	0	0	0	0	0	0	0	0	0	0	0	0	0	0	0	0	0
492	R7129	Rattus exulans	M	Adult	Tak/2013	Thailand	Settlement	Dry	0	0	0	0	0	0	0	0	0	0	0	0	0	0	0	0	0	0	0	0	0	0	0	0	0	0	0	0	0	0	0	0	0	0	0	0	0	0	0	0	0
493	R7130	Rattus tanezumi	M	Adult	Tak/2013	Thailand	Settlement	Dry	0	0	0	0	0	0	0	0	0	0	0	0	0	0	0	0	0	0	0	0	0	0	0	0	0	0	0	0	0	0	0	0	0	0	0	0	0	0	0	0	0
494	R7131	Maxomys surifer	F	Juvenile	Tak/2013	Thailand	Forest	Dry	0	0	0	0	0	0	0	0	0	0	0	0	0	0	0	0	0	0	0	0	0	0	0	0	0	0	0	0	0	0	0	0	0	0	0	0	0	0	0	0	0
495	R7132	Maxomys surifer	F	Adult	Tak/2013	Thailand	Forest	Dry	0	0	0	0	0	0	0	0	0	0	0	0	0	0	0	0	0	0	0	0	0	0	0	0	0	0	0	0	0	0	0	0	0	0	0	0	0	0	0	0	0
496	R7133	Bandicota indica	M	Juvenile	Tak/2013	Thailand	Lowland	Dry	0	0	0	0	0	0	0	0	0	0	0	0	0	0	0	0	0	0	0	0	0	0	0	0	0	0	0	0	0	0	0	0	0	0	0	0	0	0	0	0	0
497	R7134	Bandicota indica	F	Juvenile	Tak/2013	Thailand	Upland	Dry	0	0	0	0	0	0	0	0	0	0	0	0	0	0	0	0	0	0	0	0	0	0	0	0	0	0	0	0	0	0	0	0	0	0	0	0	0	0	0	0	0
498	R7135	Rattus exulans	F	Adult	Tak/2013	Thailand	Settlement	Dry	0	0	0	0	0	0	0	0	0	0	0	0	0	0	0	0	0	0	0	0	0	0	0	0	0	0	0	0	0	0	0	0	0	0	0	0	0	0	0	0	0
499	R5815	Mus cookii	M	Juvenile	Loei/2009	Thailand	forest	Wet	0	0	0	0	0	0	0	0	0	0	0	0	0	0	0	0	0	0	0	0	0	0	0	0	0	0	0	0	0	0	0	0	0	0	0	0	0	0	0	0	0
500	R5816	Mus cervicolor	M	Adult	Loei/2009	Thailand	upland	Wet	0	0	0	0	0	0	0	0	0	0	0	0	0	0	0	0	0	0	0	0	0	0	0	0	0	0	0	0	0	0	0	0	0	0	0	0	0	0	0	0	0
501	R5817	Mus cookii	F	Juvenile	Loei/2009	Thailand	upland	Wet	0	0	0	0	0	0	0	0	0	0	0	0	0	0	0	0	0	0	0	0	0	0	0	0	0	0	0	0	0	0	0	0	0	0	0	0	0	0	0	0	0
502	R5818	Mus cookii	F	Juvenile	Loei/2009	Thailand	forest	Wet	0	0	0	0	0	0	0	0	0	0	0	0	0	0	0	0	0	0	0	0	0	0	0	0	0	0	0	0	0	0	0	0	0	0	0	0	0	0	0	0	0
503	R5819	Rattus losea	M	Adult	Loei/2009	Thailand	lowland	Wet	0	0	0	0	0	0	0	0	0	0	0	0	0	0	0	0	0	0	0	0	0	0	0	0	0	0	0	0	0	0	0	0	0	0	0	0	0	0	0	0	0
504	R5820	Rattus losea	F	Juvenile	Loei/2009	Thailand	lowland	Wet	0	0	0	0	0	0	0	0	0	0	0	0	0	0	0	0	0	0	0	0	0	0	0	0	0	0	0	0	0	0	0	0	0	0	0	0	0	0	0	0	0
505	R5821	Rattus exulans	M	Juvenile	Loei/2009	Thailand	settlement	Wet	0	0	0	0	0	0	0	0	0	0	0	0	0	0	0	0	0	0	0	0	0	0	0	0	0	0	0	0	0	0	0	0	0	0	0	0	0	0	0	0	0
506	R5822	Rattus exulans	F	Juvenile	Loei/2009	Thailand	settlement	Wet	0	0	0	0	0	0	0	0	0	0	0	0	0	0	0	0	0	0	0	0	0	0	0	0	0	0	0	0	0	0	0	0	0	0	0	0	0	0	0	0	0
507	R5823	Mus cookii	M	Adult	Loei/2009	Thailand	forest	Wet	0	0	0	0	0	0	0	0	0	0	0	0	0	0	0	0	0	0	0	0	0	0	0	0	0	0	0	0	0	0	0	0	0	0	0	0	0	0	0	0	0
508	R5824	Mus cookii	F	Juvenile	Loei/2009	Thailand	forest	Wet	0	0	0	0	0	0	0	0	0	0	0	0	0	0	0	0	0	0	0	0	0	0	0	0	0	0	0	0	0	0	0	0	0	0	0	0	0	0	0	0	0
509	R5825	Mus cervicolor	M	Adult	Loei/2009	Thailand	upland	Wet	0	0	0	0	0	0	0	0	0	0	0	0	0	0	0	0	0	0	0	0	0	0	0	0	0	0	0	0	0	0	0	0	0	0	0	0	0	0	0	0	0
510	R5826	Mus cookii	M	Juvenile	Loei/2009	Thailand	forest	Wet	0	0	0	0	0	0	0	0	0	0	0	0	0	0	0	0	0	0	0	0	0	0	0	0	0	0	0	0	0	0	0	0	0	0	0	0	0	0	0	0	0
511	R5827	Mus caroli	M	Adult	Loei/2009	Thailand	lowland	Wet	0	0	0	0	0	0	0	0	0	0	0	0	0	0	0	0	0	0	0	0	0	0	0	0	0	0	0	0	0	0	0	0	0	0	0	0	0	0	0	0	0
512	R5828	Mus cookii	M	Adult	Loei/2009	Thailand	upland	Wet	0	0	0	0	0	0	0	0	0	0	0	0	0	0	0	0	0	0	0	0	0	0	0	0	0	0	0	0	0	0	0	0	0	0	0	0	0	0	0	0	0
513	R5829	Berylmys berdmorei	F	Adult	Loei/2009	Thailand	Upland	Wet	3	1	0	0	0	0	0	0	0	0	0	0	0	0	0	0	0	0	0	0	0	0	0	0	0	0	0	1	0	0	0	0	0	0	0	0	0	0	0	0	0
514	R5830	Rattus exulans	M	Adult	Loei/2009	Thailand	settlement	Wet	0	0	0	0	0	0	0	0	0	0	0	0	0	0	0	0	0	0	0	0	0	0	0	0	0	0	0	0	0	0	0	0	0	0	0	0	0	0	0	0	0
515	R5831	Rattus exulans	M	Adult	Loei/2009	Thailand	settlement	Wet	0	0	0	0	0	0	0	0	0	0	0	0	0	0	0	0	0	0	0	0	0	0	0	0	0	0	0	0	0	0	0	0	0	0	0	0	0	0	0	0	0
516	R5832	Rattus losea	M	Adult	Loei/2009	Thailand	lowland	Wet	0	0	0	0	0	0	0	0	0	0	0	0	0	0	0	0	0	0	0	0	0	0	0	0	0	0	0	0	0	0	0	0	0	0	0	0	0	0	0	0	0
517	R5833	Rattus losea	M	Adult	Loei/2009	Thailand	lowland	Wet	0	0	0	0	0	0	0	0	0	0	0	0	0	0	0	0	0	0	0	0	0	0	0	0	0	0	0	0	0	0	0	0	0	0	0	0	0	0	0	0	0
518	R5834	Mus cervicolor	F	Adult	Loei/2009	Thailand	upland	Wet	0	0	0	0	0	0	0	0	0	0	0	0	0	0	0	0	0	0	0	0	0	0	0	0	0	0	0	0	0	0	0	0	0	0	0	0	0	0	0	0	0
519	R5835	Mus cookii	F	Juvenile	Loei/2009	Thailand	Lowland	Wet	3	1	0	0	0	0	1	0	0	0	0	0	0	0	0	0	0	0	0	0	0	0	0	0	0	0	0	0	0	0	0	0	0	0	0	0	0	0	0	0	0
520	R5836	Mus cookii	M	Juvenile	Loei/2009	Thailand	forest	Wet	0	0	0	0	0	0	0	0	0	0	0	0	0	0	0	0	0	0	0	0	0	0	0	0	0	0	0	0	0	0	0	0	0	0	0	0	0	0	0	0	0
521	R5837	Mus cookii	F	Juvenile	Loei/2009	Thailand	upland	Wet	0	0	0	0	0	0	0	0	0	0	0	0	0	0	0	0	0	0	0	0	0	0	0	0	0	0	0	0	0	0	0	0	0	0	0	0	0	0	0	0	0
522	R5838	Mus cookii	M	Adult	Loei/2009	Thailand	Lowland	Wet	8	1	0	0	0	0	0	1	0	0	0	0	0	0	0	0	0	0	0	0	0	0	0	0	0	0	0	0	0	0	0	0	0	0	0	0	0	0	0	0	0
523	R5839	Mus cookii	F	Juvenile	Loei/2009	Thailand	lowland	Wet	0	0	0	0	0	0	0	0	0	0	0	0	0	0	0	0	0	0	0	0	0	0	0	0	0	0	0	0	0	0	0	0	0	0	0	0	0	0	0	0	0
524	R5840	Mus cookii	F	Adult	Loei/2009	Thailand	upland	Wet	0	0	0	0	0	0	0	0	0	0	0	0	0	0	0	0	0	0	0	0	0	0	0	0	0	0	0	0	0	0	0	0	0	0	0	0	0	0	0	0	0
525	R5841	Mus cookii	M	Adult	Loei/2009	Thailand	Forest	Wet	4	1	0	0	0	0	0	1	0	0	0	0	0	0	0	0	0	0	0	0	0	0	0	0	0	0	0	0	0	0	0	0	0	0	0	0	0	0	0	0	0
526	R5842	Mus cookii	M	Juvenile	Loei/2009	Thailand	Upland	Wet	49	1	0	0	0	0	0	1	0	0	0	0	0	0	0	0	0	0	0	0	0	0	0	0	0	0	0	0	0	0	0	0	0	0	0	0	0	0	0	0	0
527	R5843	Mus cookii	F	Juvenile	Loei/2009	Thailand	forest	Wet	0	0	0	0	0	0	0	0	0	0	0	0	0	0	0	0	0	0	0	0	0	0	0	0	0	0	0	0	0	0	0	0	0	0	0	0	0	0	0	0	0
528	R5844	Mus cookii	M	Juvenile	Loei/2009	Thailand	forest	Wet	0	0	0	0	0	0	0	0	0	0	0	0	0	0	0	0	0	0	0	0	0	0	0	0	0	0	0	0	0	0	0	0	0	0	0	0	0	0	0	0	0
529	R5845	Mus cervicolor	F	Juvenile	Loei/2009	Thailand	upland	Wet	0	0	0	0	0	0	0	0	0	0	0	0	0	0	0	0	0	0	0	0	0	0	0	0	0	0	0	0	0	0	0	0	0	0	0	0	0	0	0	0	0
530	R5846	Mus cookii	F	Juvenile	Loei/2009	Thailand	Upland	Wet	57	2	0	1	0	0	0	1	0	0	0	0	0	0	0	0	0	0	0	0	0	0	0	0	0	0	0	0	0	0	0	0	0	0	0	0	0	0	0	0	0
531	R5847	Mus cookii	M	Adult	Loei/2009	Thailand	upland	Wet	0	0	0	0	0	0	0	0	0	0	0	0	0	0	0	0	0	0	0	0	0	0	0	0	0	0	0	0	0	0	0	0	0	0	0	0	0	0	0	0	0
532	R5848	Mus caroli	M	Adult	Loei/2009	Thailand	upland	Wet	0	0	0	0	0	0	0	0	0	0	0	0	0	0	0	0	0	0	0	0	0	0	0	0	0	0	0	0	0	0	0	0	0	0	0	0	0	0	0	0	0
533	R5849	Niviventer fulvescens	F	Adult	Loei/2009	Thailand	forest	Wet	0	0	0	0	0	0	0	0	0	0	0	0	0	0	0	0	0	0	0	0	0	0	0	0	0	0	0	0	0	0	0	0	0	0	0	0	0	0	0	0	0
534	R5850	Mus cervicolor	F	Adult	Loei/2009	Thailand	upland	Wet	0	0	0	0	0	0	0	0	0	0	0	0	0	0	0	0	0	0	0	0	0	0	0	0	0	0	0	0	0	0	0	0	0	0	0	0	0	0	0	0	0
535	R5851	Rattus exulans	M	Adult	Loei/2009	Thailand	settlement	Wet	0	0	0	0	0	0	0	0	0	0	0	0	0	0	0	0	0	0	0	0	0	0	0	0	0	0	0	0	0	0	0	0	0	0	0	0	0	0	0	0	0
536	R5852	Rattus exulans	F	Adult	Loei/2009	Thailand	settlement	Wet	0	0	0	0	0	0	0	0	0	0	0	0	0	0	0	0	0	0	0	0	0	0	0	0	0	0	0	0	0	0	0	0	0	0	0	0	0	0	0	0	0
537	R5853	Rattus exulans	F	Adult	Loei/2009	Thailand	settlement	Wet	0	0	0	0	0	0	0	0	0	0	0	0	0	0	0	0	0	0	0	0	0	0	0	0	0	0	0	0	0	0	0	0	0	0	0	0	0	0	0	0	0
538	R5854	Rattus exulans	M	Adult	Loei/2009	Thailand	settlement	Wet	0	0	0	0	0	0	0	0	0	0	0	0	0	0	0	0	0	0	0	0	0	0	0	0	0	0	0	0	0	0	0	0	0	0	0	0	0	0	0	0	0
539	R5855	Rattus exulans	M	Adult	Loei/2009	Thailand	settlement	Wet	0	0	0	0	0	0	0	0	0	0	0	0	0	0	0	0	0	0	0	0	0	0	0	0	0	0	0	0	0	0	0	0	0	0	0	0	0	0	0	0	0
540	R5856	Rattus exulans	M	Adult	Loei/2009	Thailand	settlement	Wet	0	0	0	0	0	0	0	0	0	0	0	0	0	0	0	0	0	0	0	0	0	0	0	0	0	0	0	0	0	0	0	0	0	0	0	0	0	0	0	0	0
541	R5857	Rattus exulans	F	Adult	Loei/2009	Thailand	settlement	Wet	0	0	0	0	0	0	0	0	0	0	0	0	0	0	0	0	0	0	0	0	0	0	0	0	0	0	0	0	0	0	0	0	0	0	0	0	0	0	0	0	0
542	R5858	Rattus exulans	M	Adult	Loei/2009	Thailand	settlement	Wet	0	0	0	0	0	0	0	0	0	0	0	0	0	0	0	0	0	0	0	0	0	0	0	0	0	0	0	0	0	0	0	0	0	0	0	0	0	0	0	0	0
543	R5859	Rattus exulans	F	Adult	Loei/2009	Thailand	settlement	Wet	0	0	0	0	0	0	0	0	0	0	0	0	0	0	0	0	0	0	0	0	0	0	0	0	0	0	0	0	0	0	0	0	0	0	0	0	0	0	0	0	0
544	R5860	Rattus exulans	M	Adult	Loei/2009	Thailand	settlement	Wet	0	0	0	0	0	0	0	0	0	0	0	0	0	0	0	0	0	0	0	0	0	0	0	0	0	0	0	0	0	0	0	0	0	0	0	0	0	0	0	0	0
545	R5861	Rattus exulans	F	Adult	Loei/2009	Thailand	settlement	Wet	0	0	0	0	0	0	0	0	0	0	0	0	0	0	0	0	0	0	0	0	0	0	0	0	0	0	0	0	0	0	0	0	0	0	0	0	0	0	0	0	0
546	R5862	Rattus exulans	M	Adult	Loei/2009	Thailand	settlement	Wet	0	0	0	0	0	0	0	0	0	0	0	0	0	0	0	0	0	0	0	0	0	0	0	0	0	0	0	0	0	0	0	0	0	0	0	0	0	0	0	0	0
547	R5863	Rattus exulans	M	Adult	Loei/2009	Thailand	settlement	Wet	0	0	0	0	0	0	0	0	0	0	0	0	0	0	0	0	0	0	0	0	0	0	0	0	0	0	0	0	0	0	0	0	0	0	0	0	0	0	0	0	0
548	R5864	Rattus exulans	F	Adult	Loei/2009	Thailand	settlement	Wet	0	0	0	0	0	0	0	0	0	0	0	0	0	0	0	0	0	0	0	0	0	0	0	0	0	0	0	0	0	0	0	0	0	0	0	0	0	0	0	0	0
549	R5865	Rattus exulans	F	Adult	Loei/2009	Thailand	settlement	Wet	0	0	0	0	0	0	0	0	0	0	0	0	0	0	0	0	0	0	0	0	0	0	0	0	0	0	0	0	0	0	0	0	0	0	0	0	0	0	0	0	0
550	R5866	Rattus exulans	F	Adult	Loei/2009	Thailand	settlement	Wet	0	0	0	0	0	0	0	0	0	0	0	0	0	0	0	0	0	0	0	0	0	0	0	0	0	0	0	0	0	0	0	0	0	0	0	0	0	0	0	0	0
551	R5867	Rattus exulans	F	Adult	Loei/2009	Thailand	settlement	Wet	0	0	0	0	0	0	0	0	0	0	0	0	0	0	0	0	0	0	0	0	0	0	0	0	0	0	0	0	0	0	0	0	0	0	0	0	0	0	0	0	0
552	R5868	Rattus exulans	F	Adult	Loei/2009	Thailand	settlement	Wet	0	0	0	0	0	0	0	0	0	0	0	0	0	0	0	0	0	0	0	0	0	0	0	0	0	0	0	0	0	0	0	0	0	0	0	0	0	0	0	0	0
553	R5869	Mus cervicolor	M	Adult	Loei/2009	Thailand	upland	Wet	0	0	0	0	0	0	0	0	0	0	0	0	0	0	0	0	0	0	0	0	0	0	0	0	0	0	0	0	0	0	0	0	0	0	0	0	0	0	0	0	0
554	R5870	Mus cookii	M	Juvenile	Loei/2009	Thailand	forest	Wet	0	0	0	0	0	0	0	0	0	0	0	0	0	0	0	0	0	0	0	0	0	0	0	0	0	0	0	0	0	0	0	0	0	0	0	0	0	0	0	0	0
555	R5871	Mus cookii	M	Juvenile	Loei/2009	Thailand	forest	Wet	0	0	0	0	0	0	0	0	0	0	0	0	0	0	0	0	0	0	0	0	0	0	0	0	0	0	0	0	0	0	0	0	0	0	0	0	0	0	0	0	0
556	R5872	Bandicota savilei	M	Juvenile	Loei/2009	Thailand	upland	Wet	0	0	0	0	0	0	0	0	0	0	0	0	0	0	0	0	0	0	0	0	0	0	0	0	0	0	0	0	0	0	0	0	0	0	0	0	0	0	0	0	0
557	R5873	Rattus losea	M	Adult	Loei/2009	Thailand	lowland	Wet	0	0	0	0	0	0	0	0	0	0	0	0	0	0	0	0	0	0	0	0	0	0	0	0	0	0	0	0	0	0	0	0	0	0	0	0	0	0	0	0	0
558	R5874	Rattus losea	F	Juvenile	Loei/2009	Thailand	lowland	Wet	0	0	0	0	0	0	0	0	0	0	0	0	0	0	0	0	0	0	0	0	0	0	0	0	0	0	0	0	0	0	0	0	0	0	0	0	0	0	0	0	0
559	R5875	Mus cervicolor	F	Juvenile	Loei/2009	Thailand	upland	Wet	0	0	0	0	0	0	0	0	0	0	0	0	0	0	0	0	0	0	0	0	0	0	0	0	0	0	0	0	0	0	0	0	0	0	0	0	0	0	0	0	0
560	R5876	Mus cookii	F	Juvenile	Loei/2009	Thailand	upland	Wet	0	0	0	0	0	0	0	0	0	0	0	0	0	0	0	0	0	0	0	0	0	0	0	0	0	0	0	0	0	0	0	0	0	0	0	0	0	0	0	0	0
561	R5877	Mus cookii	F	Juvenile	Loei/2009	Thailand	forest	Wet	0	0	0	0	0	0	0	0	0	0	0	0	0	0	0	0	0	0	0	0	0	0	0	0	0	0	0	0	0	0	0	0	0	0	0	0	0	0	0	0	0
562	R5878	Mus cervicolor	M	Adult	Loei/2009	Thailand	upland	Wet	0	0	0	0	0	0	0	0	0	0	0	0	0	0	0	0	0	0	0	0	0	0	0	0	0	0	0	0	0	0	0	0	0	0	0	0	0	0	0	0	0
563	R5879	Mus cookii	F	Adult	Loei/2009	Thailand	upland	Wet	0	0	0	0	0	0	0	0	0	0	0	0	0	0	0	0	0	0	0	0	0	0	0	0	0	0	0	0	0	0	0	0	0	0	0	0	0	0	0	0	0
564	R5880	Rattus exulans	M	Adult	Loei/2009	Thailand	settlement	Wet	0	0	0	0	0	0	0	0	0	0	0	0	0	0	0	0	0	0	0	0	0	0	0	0	0	0	0	0	0	0	0	0	0	0	0	0	0	0	0	0	0
565	R5881	Rattus exulans	F	Adult	Loei/2009	Thailand	settlement	Wet	0	0	0	0	0	0	0	0	0	0	0	0	0	0	0	0	0	0	0	0	0	0	0	0	0	0	0	0	0	0	0	0	0	0	0	0	0	0	0	0	0
566	R5882	Rattus exulans	M	Adult	Loei/2009	Thailand	settlement	Wet	0	0	0	0	0	0	0	0	0	0	0	0	0	0	0	0	0	0	0	0	0	0	0	0	0	0	0	0	0	0	0	0	0	0	0	0	0	0	0	0	0
567	R5883	Mus cookii	F	Juvenile	Loei/2009	Thailand	upland	Wet	0	0	0	0	0	0	0	0	0	0	0	0	0	0	0	0	0	0	0	0	0	0	0	0	0	0	0	0	0	0	0	0	0	0	0	0	0	0	0	0	0
568	R5884	Mus cookii	F	Juvenile	Loei/2009	Thailand	upland	Wet	0	0	0	0	0	0	0	0	0	0	0	0	0	0	0	0	0	0	0	0	0	0	0	0	0	0	0	0	0	0	0	0	0	0	0	0	0	0	0	0	0
569	R5885	Mus cervicolor	M	Adult	Loei/2009	Thailand	upland	Wet	0	0	0	0	0	0	0	0	0	0	0	0	0	0	0	0	0	0	0	0	0	0	0	0	0	0	0	0	0	0	0	0	0	0	0	0	0	0	0	0	0
570	R5886	Mus cervicolor	M	Juvenile	Loei/2009	Thailand	upland	Wet	0	0	0	0	0	0	0	0	0	0	0	0	0	0	0	0	0	0	0	0	0	0	0	0	0	0	0	0	0	0	0	0	0	0	0	0	0	0	0	0	0
571	R5887	Mus cookii	M	Juvenile	Loei/2009	Thailand		Wet	0	0	0	0	0	0	0	0	0	0	0	0	0	0	0	0	0	0	0	0	0	0	0	0	0	0	0	0	0	0	0	0	0	0	0	0	0	0	0	0	0
572	R5888	Mus cookii	M	Adult	Loei/2009	Thailand		Wet	73	1	1	0	0	0	0	0	0	0	0	0	0	0	0	0	0	0	0	0	0	0	0	0	0	0	0	0	0	0	0	0	0	0	0	0	0	0	0	0	0
573	R5889	Mus cookii	M	Juvenile	Loei/2009	Thailand		Wet	0	0	0	0	0	0	0	0	0	0	0	0	0	0	0	0	0	0	0	0	0	0	0	0	0	0	0	0	0	0	0	0	0	0	0	0	0	0	0	0	0
574	R5890	Mus cookii	F	Juvenile	Loei/2009	Thailand		Wet	0	0	0	0	0	0	0	0	0	0	0	0	0	0	0	0	0	0	0	0	0	0	0	0	0	0	0	0	0	0	0	0	0	0	0	0	0	0	0	0	0
575	R5891	Rattus exulans	M	Juvenile	Loei/2009	Thailand	settlement	Wet	0	0	0	0	0	0	0	0	0	0	0	0	0	0	0	0	0	0	0	0	0	0	0	0	0	0	0	0	0	0	0	0	0	0	0	0	0	0	0	0	0
576	R5892	Mus cookii	F	Juvenile	Loei/2009	Thailand	forest	Wet	0	0	0	0	0	0	0	0	0	0	0	0	0	0	0	0	0	0	0	0	0	0	0	0	0	0	0	0	0	0	0	0	0	0	0	0	0	0	0	0	0
577	R5893	Mus cervicolor	M	Adult	Loei/2009	Thailand	upland	Wet	0	0	0	0	0	0	0	0	0	0	0	0	0	0	0	0	0	0	0	0	0	0	0	0	0	0	0	0	0	0	0	0	0	0	0	0	0	0	0	0	0
578	R5894	Rattus losea	F	Juvenile	Loei/2009	Thailand	lowland	Wet	0	0	0	0	0	0	0	0	0	0	0	0	0	0	0	0	0	0	0	0	0	0	0	0	0	0	0	0	0	0	0	0	0	0	0	0	0	0	0	0	0
579	R5895	Rattus exulans	M	Adult	Loei/2009	Thailand	settlement	Wet	0	0	0	0	0	0	0	0	0	0	0	0	0	0	0	0	0	0	0	0	0	0	0	0	0	0	0	0	0	0	0	0	0	0	0	0	0	0	0	0	0
580	R5896	Rattus losea	M	Adult	Loei/2009	Thailand	lowland	Wet	0	0	0	0	0	0	0	0	0	0	0	0	0	0	0	0	0	0	0	0	0	0	0	0	0	0	0	0	0	0	0	0	0	0	0	0	0	0	0	0	0
581	R5897	Mus cookii	M	Juvenile	Loei/2009	Thailand	upland	Wet	0	0	0	0	0	0	0	0	0	0	0	0	0	0	0	0	0	0	0	0	0	0	0	0	0	0	0	0	0	0	0	0	0	0	0	0	0	0	0	0	0
582	R5898	Mus cookii	M	Juvenile	Loei/2009	Thailand	lowland	Wet	0	0	0	0	0	0	0	0	0	0	0	0	0	0	0	0	0	0	0	0	0	0	0	0	0	0	0	0	0	0	0	0	0	0	0	0	0	0	0	0	0
583	R5899	Mus caroli	M	Adult	Loei/2009	Thailand	lowland	Wet	0	0	0	0	0	0	0	0	0	0	0	0	0	0	0	0	0	0	0	0	0	0	0	0	0	0	0	0	0	0	0	0	0	0	0	0	0	0	0	0	0
584	R5900	Mus cookii	F	Juvenile	Loei/2009	Thailand	lowland	Wet	0	0	0	0	0	0	0	0	0	0	0	0	0	0	0	0	0	0	0	0	0	0	0	0	0	0	0	0	0	0	0	0	0	0	0	0	0	0	0	0	0
585	R5901	Mus cookii	F	Juvenile	Loei/2009	Thailand	upland	Wet	0	0	0	0	0	0	0	0	0	0	0	0	0	0	0	0	0	0	0	0	0	0	0	0	0	0	0	0	0	0	0	0	0	0	0	0	0	0	0	0	0
586	R5902	Mus cookii	M	Juvenile	Loei/2009	Thailand	forest	Wet	0	0	0	0	0	0	0	0	0	0	0	0	0	0	0	0	0	0	0	0	0	0	0	0	0	0	0	0	0	0	0	0	0	0	0	0	0	0	0	0	0
587	R5903	Mus cookii	M	Adult	Loei/2009	Thailand	upland	Wet	0	0	0	0	0	0	0	0	0	0	0	0	0	0	0	0	0	0	0	0	0	0	0	0	0	0	0	0	0	0	0	0	0	0	0	0	0	0	0	0	0
588	R5904	Mus cookii	M	Juvenile	Loei/2009	Thailand	Upland	Wet	20	2	0	0	0	0	1	1	0	0	0	0	0	0	0	0	0	0	0	0	0	0	0	0	0	0	0	0	0	0	0	0	0	0	0	0	0	0	0	0	0
589	R5905	Mus cervicolor	F	Juvenile	Loei/2009	Thailand	upland	Wet	0	0	0	0	0	0	0	0	0	0	0	0	0	0	0	0	0	0	0	0	0	0	0	0	0	0	0	0	0	0	0	0	0	0	0	0	0	0	0	0	0
590	R5906	Mus caroli	F	Juvenile	Loei/2009	Thailand	upland	Wet	0	0	0	0	0	0	0	0	0	0	0	0	0	0	0	0	0	0	0	0	0	0	0	0	0	0	0	0	0	0	0	0	0	0	0	0	0	0	0	0	0
591	R5907	Mus cervicolor	M	Adult	Loei/2009	Thailand	upland	Wet	0	0	0	0	0	0	0	0	0	0	0	0	0	0	0	0	0	0	0	0	0	0	0	0	0	0	0	0	0	0	0	0	0	0	0	0	0	0	0	0	0
592	R5908	Mus cervicolor	M	Adult	Loei/2009	Thailand	upland	Wet	0	0	0	0	0	0	0	0	0	0	0	0	0	0	0	0	0	0	0	0	0	0	0	0	0	0	0	0	0	0	0	0	0	0	0	0	0	0	0	0	0
593	R5909	Mus cervicolor	M	Adult	Loei/2009	Thailand	upland	Wet	0	0	0	0	0	0	0	0	0	0	0	0	0	0	0	0	0	0	0	0	0	0	0	0	0	0	0	0	0	0	0	0	0	0	0	0	0	0	0	0	0
594	R5910	Mus cervicolor	F	Adult	Loei/2009	Thailand	upland	Wet	0	0	0	0	0	0	0	0	0	0	0	0	0	0	0	0	0	0	0	0	0	0	0	0	0	0	0	0	0	0	0	0	0	0	0	0	0	0	0	0	0
595	R5911	Mus cervicolor	F	Juvenile	Loei/2009	Thailand	upland	Wet	0	0	0	0	0	0	0	0	0	0	0	0	0	0	0	0	0	0	0	0	0	0	0	0	0	0	0	0	0	0	0	0	0	0	0	0	0	0	0	0	0
596	R5912	Mus cervicolor	F	Juvenile	Loei/2009	Thailand	upland	Wet	0	0	0	0	0	0	0	0	0	0	0	0	0	0	0	0	0	0	0	0	0	0	0	0	0	0	0	0	0	0	0	0	0	0	0	0	0	0	0	0	0
597	R5913	Mus cervicolor	M	Adult	Loei/2009	Thailand	upland	Wet	0	0	0	0	0	0	0	0	0	0	0	0	0	0	0	0	0	0	0	0	0	0	0	0	0	0	0	0	0	0	0	0	0	0	0	0	0	0	0	0	0
598	R5914	Mus caroli	M	Adult	Loei/2009	Thailand	upland	Wet	0	0	0	0	0	0	0	0	0	0	0	0	0	0	0	0	0	0	0	0	0	0	0	0	0	0	0	0	0	0	0	0	0	0	0	0	0	0	0	0	0
599	R5915	Mus cervicolor	M	Adult	Loei/2009	Thailand	upland	Wet	0	0	0	0	0	0	0	0	0	0	0	0	0	0	0	0	0	0	0	0	0	0	0	0	0	0	0	0	0	0	0	0	0	0	0	0	0	0	0	0	0
600	R5916	Mus cervicolor	F	Juvenile	Loei/2009	Thailand	upland	Wet	0	0	0	0	0	0	0	0	0	0	0	0	0	0	0	0	0	0	0	0	0	0	0	0	0	0	0	0	0	0	0	0	0	0	0	0	0	0	0	0	0
601	R5917	Mus cervicolor	F	Juvenile	Loei/2009	Thailand	upland	Wet	0	0	0	0	0	0	0	0	0	0	0	0	0	0	0	0	0	0	0	0	0	0	0	0	0	0	0	0	0	0	0	0	0	0	0	0	0	0	0	0	0
602	R5918	Mus cervicolor	M	Adult	Loei/2009	Thailand	upland	Wet	0	0	0	0	0	0	0	0	0	0	0	0	0	0	0	0	0	0	0	0	0	0	0	0	0	0	0	0	0	0	0	0	0	0	0	0	0	0	0	0	0
603	R5919	Mus cervicolor	F	Juvenile	Loei/2009	Thailand	upland	Wet	0	0	0	0	0	0	0	0	0	0	0	0	0	0	0	0	0	0	0	0	0	0	0	0	0	0	0	0	0	0	0	0	0	0	0	0	0	0	0	0	0
604	R5920	Mus caroli	M	Adult	Loei/2009	Thailand	upland	Wet	0	0	0	0	0	0	0	0	0	0	0	0	0	0	0	0	0	0	0	0	0	0	0	0	0	0	0	0	0	0	0	0	0	0	0	0	0	0	0	0	0
605	R5921	Rattus losea	M	Adult	Loei/2009	Thailand	Lowland	Wet	27	3	0	1	0	0	1	1	0	0	0	0	0	0	0	0	0	0	0	0	0	0	0	0	0	0	0	0	0	0	0	0	0	0	0	0	0	0	0	0	0
606	R5922	Rattus exulans	F	Adult	Loei/2009	Thailand	settlement	Wet	0	0	0	0	0	0	0	0	0	0	0	0	0	0	0	0	0	0	0	0	0	0	0	0	0	0	0	0	0	0	0	0	0	0	0	0	0	0	0	0	0
607	R5923	Rattus exulans	M	Adult	Loei/2009	Thailand	settlement	Wet	0	0	0	0	0	0	0	0	0	0	0	0	0	0	0	0	0	0	0	0	0	0	0	0	0	0	0	0	0	0	0	0	0	0	0	0	0	0	0	0	0
608	R5924	Rattus exulans	F	Adult	Loei/2009	Thailand	settlement	Wet	0	0	0	0	0	0	0	0	0	0	0	0	0	0	0	0	0	0	0	0	0	0	0	0	0	0	0	0	0	0	0	0	0	0	0	0	0	0	0	0	0
609	R5925	Mus cervicolor	M	Adult	Loei/2009	Thailand	lowland	Wet	0	0	0	0	0	0	0	0	0	0	0	0	0	0	0	0	0	0	0	0	0	0	0	0	0	0	0	0	0	0	0	0	0	0	0	0	0	0	0	0	0
610	R5926	Mus cervicolor	M	Adult	Loei/2009	Thailand	lowland	Wet	0	0	0	0	0	0	0	0	0	0	0	0	0	0	0	0	0	0	0	0	0	0	0	0	0	0	0	0	0	0	0	0	0	0	0	0	0	0	0	0	0
611	R5927	Mus cervicolor	M	Adult	Loei/2009	Thailand	lowland	Wet	0	0	0	0	0	0	0	0	0	0	0	0	0	0	0	0	0	0	0	0	0	0	0	0	0	0	0	0	0	0	0	0	0	0	0	0	0	0	0	0	0
612	R5928	Mus cervicolor	M	Adult	Loei/2009	Thailand	upland	Wet	0	0	0	0	0	0	0	0	0	0	0	0	0	0	0	0	0	0	0	0	0	0	0	0	0	0	0	0	0	0	0	0	0	0	0	0	0	0	0	0	0
613	R5929	Mus caroli	M	Juvenile	Loei/2009	Thailand	lowland	Wet	0	0	0	0	0	0	0	0	0	0	0	0	0	0	0	0	0	0	0	0	0	0	0	0	0	0	0	0	0	0	0	0	0	0	0	0	0	0	0	0	0
614	R5930	Rattus exulans	F	Adult	Loei/2009	Thailand	Settlement	Wet	16	1	0	1	0	0	0	0	0	0	0	0	0	0	0	0	0	0	0	0	0	0	0	0	0	0	0	0	0	0	0	0	0	0	0	0	0	0	0	0	0
615	R5931	Rattus losea	M	Adult	Loei/2009	Thailand	Lowland	Wet	21	2	0	1	1	0	0	0	0	0	0	0	0	0	0	0	0	0	0	0	0	0	0	0	0	0	0	0	0	0	0	0	0	0	0	0	0	0	0	0	0
616	R5932	Mus sp.	F	Juvenile	Loei/2009	Thailand	forest	Wet	0	0	0	0	0	0	0	0	0	0	0	0	0	0	0	0	0	0	0	0	0	0	0	0	0	0	0	0	0	0	0	0	0	0	0	0	0	0	0	0	0
617	R5933	Mus cervicolor	M	Adult	Loei/2009	Thailand	upland	Wet	0	0	0	0	0	0	0	0	0	0	0	0	0	0	0	0	0	0	0	0	0	0	0	0	0	0	0	0	0	0	0	0	0	0	0	0	0	0	0	0	0
618	R5934	Mus cookii	M	Adult	Loei/2009	Thailand	lowland	Wet	0	0	0	0	0	0	0	0	0	0	0	0	0	0	0	0	0	0	0	0	0	0	0	0	0	0	0	0	0	0	0	0	0	0	0	0	0	0	0	0	0
619	R5935	Mus caroli	F	Juvenile	Loei/2009	Thailand	upland	Wet	0	0	0	0	0	0	0	0	0	0	0	0	0	0	0	0	0	0	0	0	0	0	0	0	0	0	0	0	0	0	0	0	0	0	0	0	0	0	0	0	0
620	R5936	Mus caroli	M	Adult	Loei/2009	Thailand	lowland	Wet	0	0	0	0	0	0	0	0	0	0	0	0	0	0	0	0	0	0	0	0	0	0	0	0	0	0	0	0	0	0	0	0	0	0	0	0	0	0	0	0	0
621	R5937	Mus cervicolor	F	Adult	Loei/2009	Thailand	upland	Wet	0	0	0	0	0	0	0	0	0	0	0	0	0	0	0	0	0	0	0	0	0	0	0	0	0	0	0	0	0	0	0	0	0	0	0	0	0	0	0	0	0
622	R5938	Mus cervicolor	M	Adult	Loei/2009	Thailand	upland	Wet	0	0	0	0	0	0	0	0	0	0	0	0	0	0	0	0	0	0	0	0	0	0	0	0	0	0	0	0	0	0	0	0	0	0	0	0	0	0	0	0	0
623	R5939	Mus cookii	F	Juvenile	Loei/2009	Thailand	upland	Wet	0	0	0	0	0	0	0	0	0	0	0	0	0	0	0	0	0	0	0	0	0	0	0	0	0	0	0	0	0	0	0	0	0	0	0	0	0	0	0	0	0
624	R5940	Mus cervicolor	M	Adult	Loei/2009	Thailand	upland	Wet	0	0	0	0	0	0	0	0	0	0	0	0	0	0	0	0	0	0	0	0	0	0	0	0	0	0	0	0	0	0	0	0	0	0	0	0	0	0	0	0	0
625	R5941	Rattus losea	M	Adult	Loei/2009	Thailand	Lowland	Wet	88	2	0	1	0	0	0	0	1	0	0	0	0	0	0	0	0	0	0	0	0	0	0	0	0	0	0	0	0	0	0	0	0	0	0	0	0	0	0	0	0
626	R5942	Rattus losea	F	Juvenile	Loei/2009	Thailand	Lowland	Wet	37	3	0	1	0	0	0	0	1	0	0	0	0	0	0	0	0	0	0	0	0	0	0	0	1	0	0	0	0	0	0	0	0	0	0	0	0	0	0	0	0
627	R5943	Rattus losea	M	Adult	Loei/2009	Thailand	Lowland	Wet	12	2	0	1	0	0	0	0	0	0	0	0	0	0	0	0	0	0	0	0	0	0	0	0	1	0	0	0	0	0	0	0	0	0	0	0	0	0	0	0	0
628	R5944	Rattus losea	M	Adult	Loei/2009	Thailand	Lowland	Wet	28	3	0	1	0	0	0	0	1	0	0	0	0	0	0	0	0	0	0	0	0	0	0	0	1	0	0	0	0	0	0	0	0	0	0	0	0	0	0	0	0
629	R5945	Rattus losea	F	Juvenile	Loei/2009	Thailand	lowland	Wet	0	0	0	0	0	0	0	0	0	0	0	0	0	0	0	0	0	0	0	0	0	0	0	0	0	0	0	0	0	0	0	0	0	0	0	0	0	0	0	0	0
630	R5946	Rattus losea	F	Juvenile	Loei/2009	Thailand	lowland	Wet	0	0	0	0	0	0	0	0	0	0	0	0	0	0	0	0	0	0	0	0	0	0	0	0	0	0	0	0	0	0	0	0	0	0	0	0	0	0	0	0	0
631	R5947	Niviventer fulvescens	M	Adult	Loei/2009	Thailand	Forest	Wet	34	3	0	1	0	0	1	0	1	0	0	0	0	0	0	0	0	0	0	0	0	0	0	0	0	0	0	0	0	0	0	0	0	0	0	0	0	0	0	0	0
632	R5948	Rattus losea	M	Adult	Loei/2009	Thailand	Lowland	Wet	34	3	0	1	1	0	0	0	1	0	0	0	0	0	0	0	0	0	0	0	0	0	0	0	0	0	0	0	0	0	0	0	0	0	0	0	0	0	0	0	0
633	R5949	Mus caroli	M	Juvenile	Loei/2009	Thailand	upland	Wet	0	0	0	0	0	0	0	0	0	0	0	0	0	0	0	0	0	0	0	0	0	0	0	0	0	0	0	0	0	0	0	0	0	0	0	0	0	0	0	0	0
634	R5950	Mus cervicolor	M	Adult	Loei/2009	Thailand	upland	Wet	0	0	0	0	0	0	0	0	0	0	0	0	0	0	0	0	0	0	0	0	0	0	0	0	0	0	0	0	0	0	0	0	0	0	0	0	0	0	0	0	0
635	R5951	Mus sp.	M	Juvenile	Loei/2009	Thailand	upland	Wet	0	0	0	0	0	0	0	0	0	0	0	0	0	0	0	0	0	0	0	0	0	0	0	0	0	0	0	0	0	0	0	0	0	0	0	0	0	0	0	0	0
636	R5952	Mus caroli	M	Juvenile	Loei/2009	Thailand		Wet	0	0	0	0	0	0	0	0	0	0	0	0	0	0	0	0	0	0	0	0	0	0	0	0	0	0	0	0	0	0	0	0	0	0	0	0	0	0	0	0	0
637	R5953	Mus caroli	M	Adult	Loei/2009	Thailand	upland	Wet	0	0	0	0	0	0	0	0	0	0	0	0	0	0	0	0	0	0	0	0	0	0	0	0	0	0	0	0	0	0	0	0	0	0	0	0	0	0	0	0	0
638	R5954	Mus caroli	M	Adult	Loei/2009	Thailand	lowland	Wet	0	0	0	0	0	0	0	0	0	0	0	0	0	0	0	0	0	0	0	0	0	0	0	0	0	0	0	0	0	0	0	0	0	0	0	0	0	0	0	0	0
639	R5955	Mus cervicolor	M	Adult	Loei/2009	Thailand	upland	Wet	0	0	0	0	0	0	0	0	0	0	0	0	0	0	0	0	0	0	0	0	0	0	0	0	0	0	0	0	0	0	0	0	0	0	0	0	0	0	0	0	0
640	R5956	Mus cookii	M	Adult	Loei/2009	Thailand	upland	Wet	0	0	0	0	0	0	0	0	0	0	0	0	0	0	0	0	0	0	0	0	0	0	0	0	0	0	0	0	0	0	0	0	0	0	0	0	0	0	0	0	0
641	R5957	Mus caroli	M	Adult	Loei/2009	Thailand	upland	Wet	0	0	0	0	0	0	0	0	0	0	0	0	0	0	0	0	0	0	0	0	0	0	0	0	0	0	0	0	0	0	0	0	0	0	0	0	0	0	0	0	0
642	R5958	Bandicota indica	M	Juvenile	Loei/2009	Thailand		Wet	0	0	0	0	0	0	0	0	0	0	0	0	0	0	0	0	0	0	0	0	0	0	0	0	0	0	0	0	0	0	0	0	0	0	0	0	0	0	0	0	0
643	R5959	Niviventer fulvescens	M	Adult	Loei/2009	Thailand	forest	Wet	0	0	0	0	0	0	0	0	0	0	0	0	0	0	0	0	0	0	0	0	0	0	0	0	0	0	0	0	0	0	0	0	0	0	0	0	0	0	0	0	0
644	R5960	Maxomys surifer	F	Juvenile	Loei/2009	Thailand		Wet	37	1	0	0	0	0	1	0	0	0	0	0	0	0	0	0	0	0	0	0	0	0	0	0	0	0	0	0	0	0	0	0	0	0	0	0	0	0	0	0	0
645	R5961	Berylmys berdmorei	F	Adult	Loei/2009	Thailand		Wet	0	0	0	0	0	0	0	0	0	0	0	0	0	0	0	0	0	0	0	0	0	0	0	0	0	0	0	0	0	0	0	0	0	0	0	0	0	0	0	0	0
646	R5962	Mus cervicolor	F	Juvenile	Loei/2009	Thailand	Lowland	Wet	24	1	1	0	0	0	0	0	0	0	0	0	0	0	0	0	0	0	0	0	0	0	0	0	0	0	0	0	0	0	0	0	0	0	0	0	0	0	0	0	0
647	R5963	Mus sp.	M	Adult	Loei/2009	Thailand	forest	Wet	0	0	0	0	0	0	0	0	0	0	0	0	0	0	0	0	0	0	0	0	0	0	0	0	0	0	0	0	0	0	0	0	0	0	0	0	0	0	0	0	0
648	R5964	Mus sp.	F	Juvenile	Loei/2009	Thailand	Forest	Wet	24	1	0	0	0	0	0	1	0	0	0	0	0	0	0	0	0	0	0	0	0	0	0	0	0	0	0	0	0	0	0	0	0	0	0	0	0	0	0	0	0
649	R5965	Mus caroli	M	Adult	Loei/2009	Thailand	lowland	Wet	0	0	0	0	0	0	0	0	0	0	0	0	0	0	0	0	0	0	0	0	0	0	0	0	0	0	0	0	0	0	0	0	0	0	0	0	0	0	0	0	0
650	R5966	Niviventer fulvescens	F	Adult	Loei/2009	Thailand		Wet	34	1	0	1	0	0	0	0	0	0	0	0	0	0	0	0	0	0	0	0	0	0	0	0	0	0	0	0	0	0	0	0	0	0	0	0	0	0	0	0	0
651	R5967	Rattus losea	M	Adult	Loei/2009	Thailand		Wet	19	2	0	0	0	0	0	0	1	0	0	0	0	0	0	0	0	1	0	0	0	0	0	0	0	0	0	0	0	0	0	0	0	0	0	0	0	0	0	0	0
652	R5968	Rattus losea	F	Adult	Loei/2009	Thailand	Lowland	Wet	4	1	0	1	0	0	0	0	0	0	0	0	0	0	0	0	0	0	0	0	0	0	0	0	0	0	0	0	0	0	0	0	0	0	0	0	0	0	0	0	0
653	R5969	Mus cervicolor	M	Adult	Loei/2009	Thailand	upland	Wet	0	0	0	0	0	0	0	0	0	0	0	0	0	0	0	0	0	0	0	0	0	0	0	0	0	0	0	0	0	0	0	0	0	0	0	0	0	0	0	0	0
654	R5970	Rattus losea	F	Adult	Loei/2009	Thailand	Lowland	Wet	27	3	0	1	0	0	1	0	0	0	0	0	0	0	0	0	0	0	0	0	0	0	0	0	1	0	0	0	0	0	0	0	0	0	0	0	0	0	0	0	0
655	R5971	Rattus losea	M	Adult	Loei/2009	Thailand	Lowland	Wet	70	3	0	1	0	0	0	1	0	0	0	0	0	0	0	0	0	0	0	0	0	0	0	0	0	0	0	1	0	0	0	0	0	0	0	0	0	0	0	0	0
656	R5972	Mus sp.	M	Adult	Loei/2009	Thailand	upland	Wet	0	0	0	0	0	0	0	0	0	0	0	0	0	0	0	0	0	0	0	0	0	0	0	0	0	0	0	0	0	0	0	0	0	0	0	0	0	0	0	0	0
657	R5973	Rattus losea	M	Adult	Loei/2009	Thailand	Lowland	Wet	57	2	0	1	0	0	1	0	0	0	0	0	0	0	0	0	0	0	0	0	0	0	0	0	0	0	0	0	0	0	0	0	0	0	0	0	0	0	0	0	0
658	R5974	Mus cervicolor	F	Adult	Loei/2009	Thailand	upland	Wet	0	0	0	0	0	0	0	0	0	0	0	0	0	0	0	0	0	0	0	0	0	0	0	0	0	0	0	0	0	0	0	0	0	0	0	0	0	0	0	0	0
659	R5975	Rattus losea	F	Adult	Loei/2009	Thailand	Lowland	Wet	79	1	0	1	0	0	0	0	0	0	0	0	0	0	0	0	0	0	0	0	0	0	0	0	0	0	0	0	0	0	0	0	0	0	0	0	0	0	0	0	0
660	R5976	Mus sp.	F	Juvenile	Loei/2009	Thailand	upland	Wet	0	0	0	0	0	0	0	0	0	0	0	0	0	0	0	0	0	0	0	0	0	0	0	0	0	0	0	0	0	0	0	0	0	0	0	0	0	0	0	0	0
661	R5977	Rattus losea	M	Adult	Loei/2009	Thailand	lowland	Wet	0	0	0	0	0	0	0	0	0	0	0	0	0	0	0	0	0	0	0	0	0	0	0	0	0	0	0	0	0	0	0	0	0	0	0	0	0	0	0	0	0
662	R5978	Rattus losea	F	Juvenile	Loei/2009	Thailand	Lowland	Wet	14	1	0	1	0	0	0	0	0	0	0	0	0	0	0	0	0	0	0	0	0	0	0	0	0	0	0	0	0	0	0	0	0	0	0	0	0	0	0	0	0
663	R5979	Rattus losea	F	Juvenile	Loei/2009	Thailand	Lowland	Wet	21	4	0	1	0	0	1	0	0	0	0	0	0	0	0	0	0	0	0	0	0	0	0	0	1	0	0	1	0	0	0	0	0	0	0	0	0	0	0	0	0
664	R5980	Mus sp.	M	Juvenile	Loei/2009	Thailand	upland	Wet	0	0	0	0	0	0	0	0	0	0	0	0	0	0	0	0	0	0	0	0	0	0	0	0	0	0	0	0	0	0	0	0	0	0	0	0	0	0	0	0	0
665	R5981	Mus sp.	F	Juvenile	Loei/2009	Thailand	Forest	Wet	96	1	0	0	0	0	0	1	0	0	0	0	0	0	0	0	0	0	0	0	0	0	0	0	0	0	0	0	0	0	0	0	0	0	0	0	0	0	0	0	0
666	R5982	Rattus losea	F	Adult	Loei/2009	Thailand	lowland	Wet	0	0	0	0	0	0	0	0	0	0	0	0	0	0	0	0	0	0	0	0	0	0	0	0	0	0	0	0	0	0	0	0	0	0	0	0	0	0	0	0	0
667	R5983	Rattus losea	F	Juvenile	Loei/2009	Thailand	Lowland	Wet	47	2	0	1	0	0	1	0	0	0	0	0	0	0	0	0	0	0	0	0	0	0	0	0	0	0	0	0	0	0	0	0	0	0	0	0	0	0	0	0	0
668	R5984	Mus caroli	M	Adult	Loei/2009	Thailand	upland	Wet	0	0	0	0	0	0	0	0	0	0	0	0	0	0	0	0	0	0	0	0	0	0	0	0	0	0	0	0	0	0	0	0	0	0	0	0	0	0	0	0	0
669	R5985	Mus caroli	F	Juvenile	Loei/2009	Thailand	Lowland	Wet	22	1	1	0	0	0	0	0	0	0	0	0	0	0	0	0	0	0	0	0	0	0	0	0	0	0	0	0	0	0	0	0	0	0	0	0	0	0	0	0	0
670	R5986	Rattus losea	F	Juvenile	Loei/2009	Thailand		Wet	0	0	0	0	0	0	0	0	0	0	0	0	0	0	0	0	0	0	0	0	0	0	0	0	0	0	0	0	0	0	0	0	0	0	0	0	0	0	0	0	0
671	R5987	Rattus losea	F	Juvenile	Loei/2009	Thailand	Lowland	Wet	28	1	0	1	0	0	0	0	0	0	0	0	0	0	0	0	0	0	0	0	0	0	0	0	0	0	0	0	0	0	0	0	0	0	0	0	0	0	0	0	0
672	R5988	Rattus losea	F	Adult	Loei/2009	Thailand	Lowland	Wet	60	2	0	1	0	0	0	0	1	0	0	0	0	0	0	0	0	0	0	0	0	0	0	0	0	0	0	0	0	0	0	0	0	0	0	0	0	0	0	0	0
673	R5989	Maxomys surifer	M	Adult	Loei/2009	Thailand		Wet	0	0	0	0	0	0	0	0	0	0	0	0	0	0	0	0	0	0	0	0	0	0	0	0	0	0	0	0	0	0	0	0	0	0	0	0	0	0	0	0	0
674	R5990	Berylmys berdmorei	M	Adult	Loei/2009	Thailand	forest	Wet	0	0	0	0	0	0	0	0	0	0	0	0	0	0	0	0	0	0	0	0	0	0	0	0	0	0	0	0	0	0	0	0	0	0	0	0	0	0	0	0	0
675	R5991	Rattus losea	M	Adult	Loei/2009	Thailand	lowland	Wet	0	0	0	0	0	0	0	0	0	0	0	0	0	0	0	0	0	0	0	0	0	0	0	0	0	0	0	0	0	0	0	0	0	0	0	0	0	0	0	0	0
676	R5992	Rattus losea	F	Adult	Loei/2009	Thailand	lowland	Wet	0	0	0	0	0	0	0	0	0	0	0	0	0	0	0	0	0	0	0	0	0	0	0	0	0	0	0	0	0	0	0	0	0	0	0	0	0	0	0	0	0
677	R5993	Rattus losea	F	Juvenile	Loei/2009	Thailand	Lowland	Wet	7	1	0	1	0	0	0	0	0	0	0	0	0	0	0	0	0	0	0	0	0	0	0	0	0	0	0	0	0	0	0	0	0	0	0	0	0	0	0	0	0
678	R5994	Rattus losea	F	Adult	Loei/2009	Thailand	lowland	Wet	0	0	0	0	0	0	0	0	0	0	0	0	0	0	0	0	0	0	0	0	0	0	0	0	0	0	0	0	0	0	0	0	0	0	0	0	0	0	0	0	0
679	R5995	Rattus losea	F	Adult	Loei/2009	Thailand	lowland	Wet	0	0	0	0	0	0	0	0	0	0	0	0	0	0	0	0	0	0	0	0	0	0	0	0	0	0	0	0	0	0	0	0	0	0	0	0	0	0	0	0	0
680	R5996	Niviventer fulvescens	F	Adult	Loei/2009	Thailand	forest	Wet	0	0	0	0	0	0	0	0	0	0	0	0	0	0	0	0	0	0	0	0	0	0	0	0	0	0	0	0	0	0	0	0	0	0	0	0	0	0	0	0	0
681	R5997	Rattus tanezumi	M	Adult	Loei/2009	Thailand		Wet	0	0	0	0	0	0	0	0	0	0	0	0	0	0	0	0	0	0	0	0	0	0	0	0	0	0	0	0	0	0	0	0	0	0	0	0	0	0	0	0	0
682	R5998	Maxomys surifer	F	Juvenile	Loei/2009	Thailand	Upland	Wet	26	2	0	1	0	0	0	1	0	0	0	0	0	0	0	0	0	0	0	0	0	0	0	0	0	0	0	0	0	0	0	0	0	0	0	0	0	0	0	0	0
683	R5999	Maxomys surifer	M	Adult	Loei/2009	Thailand	upland	Wet	0	0	0	0	0	0	0	0	0	0	0	0	0	0	0	0	0	0	0	0	0	0	0	0	0	0	0	0	0	0	0	0	0	0	0	0	0	0	0	0	0
684	R6000	Maxomys surifer	M	Juvenile	Loei/2009	Thailand	upland	Wet	0	0	0	0	0	0	0	0	0	0	0	0	0	0	0	0	0	0	0	0	0	0	0	0	0	0	0	0	0	0	0	0	0	0	0	0	0	0	0	0	0
685	R6001	Niviventer fulvescens	M	Adult	Loei/2009	Thailand	forest	Wet	0	0	0	0	0	0	0	0	0	0	0	0	0	0	0	0	0	0	0	0	0	0	0	0	0	0	0	0	0	0	0	0	0	0	0	0	0	0	0	0	0
686	R6002	Maxomys surifer	F	Adult	Loei/2009	Thailand	upland	Wet	0	0	0	0	0	0	0	0	0	0	0	0	0	0	0	0	0	0	0	0	0	0	0	0	0	0	0	0	0	0	0	0	0	0	0	0	0	0	0	0	0
687	R6003	Bandicota sp.	M	Adult	Loei/2009	Thailand	upland	Wet	0	0	0	0	0	0	0	0	0	0	0	0	0	0	0	0	0	0	0	0	0	0	0	0	0	0	0	0	0	0	0	0	0	0	0	0	0	0	0	0	0
688	R6004	Bandicota savilei	F	Adult	Loei/2009	Thailand	upland	Wet	0	0	0	0	0	0	0	0	0	0	0	0	0	0	0	0	0	0	0	0	0	0	0	0	0	0	0	0	0	0	0	0	0	0	0	0	0	0	0	0	0
689	R6005	Niviventer fulvescens	F	Adult	Loei/2009	Thailand	upland	Wet	0	0	0	0	0	0	0	0	0	0	0	0	0	0	0	0	0	0	0	0	0	0	0	0	0	0	0	0	0	0	0	0	0	0	0	0	0	0	0	0	0
690	R6006	Rattus tanezumi	F	Juvenile	Loei/2009	Thailand	Upland	Wet	25	1	0	0	0	0	1	0	0	0	0	0	0	0	0	0	0	0	0	0	0	0	0	0	0	0	0	0	0	0	0	0	0	0	0	0	0	0	0	0	0
691	R6007	Rattus tanezumi	M	Adult	Loei/2009	Thailand	upland	Wet	0	0	0	0	0	0	0	0	0	0	0	0	0	0	0	0	0	0	0	0	0	0	0	0	0	0	0	0	0	0	0	0	0	0	0	0	0	0	0	0	0
692	R6008	Berylmys berdmorei	F	Adult	Loei/2009	Thailand	Upland	Wet	25	3	0	1	0	0	1	1	0	0	0	0	0	0	0	0	0	0	0	0	0	0	0	0	0	0	0	0	0	0	0	0	0	0	0	0	0	0	0	0	0
693	R6009	Berylmys bowersi	F	Adult	Loei/2009	Thailand	upland	Wet	0	0	0	0	0	0	0	0	0	0	0	0	0	0	0	0	0	0	0	0	0	0	0	0	0	0	0	0	0	0	0	0	0	0	0	0	0	0	0	0	0
694	R6010	Rattus tanezumi	M	Adult	Loei/2009	Thailand	Upland	Wet	29	1	0	0	0	0	0	0	0	0	0	0	0	0	0	0	0	0	0	0	0	0	0	0	0	0	0	1	0	0	0	0	0	0	0	0	0	0	0	0	0
695	R6011	Rattus losea	M	Adult	Loei/2009	Thailand	lowland	Wet	0	0	0	0	0	0	0	0	0	0	0	0	0	0	0	0	0	0	0	0	0	0	0	0	0	0	0	0	0	0	0	0	0	0	0	0	0	0	0	0	0
696	R6012	Niviventer fulvescens	F	Adult	Loei/2009	Thailand	forest	Wet	0	0	0	0	0	0	0	0	0	0	0	0	0	0	0	0	0	0	0	0	0	0	0	0	0	0	0	0	0	0	0	0	0	0	0	0	0	0	0	0	0
697	R6013	Rattus tanezumi	M	Adult	Loei/2009	Thailand	Upland	Wet	68	3	0	1	0	0	1	0	0	0	0	0	0	0	1	0	0	0	0	0	0	0	0	0	0	0	0	0	0	0	0	0	0	0	0	0	0	0	0	0	0
698	R6014	Niviventer fulvescens	M	Juvenile	Loei/2009	Thailand	Upland	Wet	20	2	0	1	0	0	1	0	0	0	0	0	0	0	0	0	0	0	0	0	0	0	0	0	0	0	0	0	0	0	0	0	0	0	0	0	0	0	0	0	0
699	R6015	Maxomys surifer		Adult	Loei/2009	Thailand	Upland	Wet	19	1	0	0	0	0	1	0	0	0	0	0	0	0	0	0	0	0	0	0	0	0	0	0	0	0	0	0	0	0	0	0	0	0	0	0	0	0	0	0	0
700	R6016	Rattus losea	F	Juvenile	Loei/2009	Thailand	Lowland	Wet	115	2	0	1	0	0	0	0	0	0	0	0	0	0	0	0	0	0	0	0	0	0	0	0	1	0	0	0	0	0	0	0	0	0	0	0	0	0	0	0	0
701	R6017	Niviventer fulvescens	M	Juvenile	Loei/2009	Thailand	forest	Wet	0	0	0	0	0	0	0	0	0	0	0	0	0	0	0	0	0	0	0	0	0	0	0	0	0	0	0	0	0	0	0	0	0	0	0	0	0	0	0	0	0
702	R6018	Rattus losea	M	Adult	Loei/2009	Thailand	Lowland	Wet	18	2	0	1	0	0	0	0	0	0	0	0	0	0	0	0	0	0	0	0	0	0	0	0	1	0	0	0	0	0	0	0	0	0	0	0	0	0	0	0	0
703	R6019	Rattus tanezumi	F	Adult	Loei/2009	Thailand	Lowland	Wet	102	2	0	1	0	0	0	0	0	0	0	0	0	0	0	0	0	1	0	0	0	0	0	0	0	0	0	0	0	0	0	0	0	0	0	0	0	0	0	0	0
704	R6020	Rattus losea	M	Adult	Loei/2009	Thailand	Lowland	Wet	48	1	0	1	0	0	0	0	0	0	0	0	0	0	0	0	0	0	0	0	0	0	0	0	0	0	0	0	0	0	0	0	0	0	0	0	0	0	0	0	0
705	R6063	Bandicota indica	M	Juvenile	Nan/2010	Thailand	lowland	Dry	0	0	0	0	0	0	0	0	0	0	0	0	0	0	0	0	0	0	0	0	0	0	0	0	0	0	0	0	0	0	0	0	0	0	0	0	0	0	0	0	0
706	R6064	Bandicota indica	F	Adult	Nan/2010	Thailand	lowland	Dry	0	0	0	0	0	0	0	0	0	0	0	0	0	0	0	0	0	0	0	0	0	0	0	0	0	0	0	0	0	0	0	0	0	0	0	0	0	0	0	0	0
707	R6065	Bandicota indica	M	Juvenile	Nan/2010	Thailand	lowland	Dry	0	0	0	0	0	0	0	0	0	0	0	0	0	0	0	0	0	0	0	0	0	0	0	0	0	0	0	0	0	0	0	0	0	0	0	0	0	0	0	0	0
708	R6066	Mus sp.	F	Adult	Nan/2010	Thailand	upland	Dry	0	0	0	0	0	0	0	0	0	0	0	0	0	0	0	0	0	0	0	0	0	0	0	0	0	0	0	0	0	0	0	0	0	0	0	0	0	0	0	0	0
709	R6067	Rattus tanezumi	F	Adult	Nan/2010	Thailand	Upland	Dry	10	1	0	0	0	0	1	0	0	0	0	0	0	0	0	0	0	0	0	0	0	0	0	0	0	0	0	0	0	0	0	0	0	0	0	0	0	0	0	0	0
710	R6068	Mus sp.	F	Adult	Nan/2010	Thailand	lowland	Dry	0	0	0	0	0	0	0	0	0	0	0	0	0	0	0	0	0	0	0	0	0	0	0	0	0	0	0	0	0	0	0	0	0	0	0	0	0	0	0	0	0
711	R6069	Mus sp.	M	Adult	Nan/2010	Thailand		Dry	0	0	0	0	0	0	0	0	0	0	0	0	0	0	0	0	0	0	0	0	0	0	0	0	0	0	0	0	0	0	0	0	0	0	0	0	0	0	0	0	0
712	R6070	Rattus exulans	M	Juvenile	Nan/2010	Thailand	settlement	Dry	0	0	0	0	0	0	0	0	0	0	0	0	0	0	0	0	0	0	0	0	0	0	0	0	0	0	0	0	0	0	0	0	0	0	0	0	0	0	0	0	0
713	R6071	Rattus exulans	F	Adult	Nan/2010	Thailand	settlement	Dry	0	0	0	0	0	0	0	0	0	0	0	0	0	0	0	0	0	0	0	0	0	0	0	0	0	0	0	0	0	0	0	0	0	0	0	0	0	0	0	0	0
714	R6072	Bandicota indica	M	Juvenile	Nan/2010	Thailand	lowland	Dry	0	0	0	0	0	0	0	0	0	0	0	0	0	0	0	0	0	0	0	0	0	0	0	0	0	0	0	0	0	0	0	0	0	0	0	0	0	0	0	0	0
715	R6073	Rattus tanezumi	M	Adult	Nan/2010	Thailand	Lowland	Dry	2	1	0	0	0	0	0	0	0	0	0	0	1	0	0	0	0	0	0	0	0	0	0	0	0	0	0	0	0	0	0	0	0	0	0	0	0	0	0	0	0
716	R6074	Rattus tanezumi	F	Adult	Nan/2010	Thailand	lowland	Dry	0	0	0	0	0	0	0	0	0	0	0	0	0	0	0	0	0	0	0	0	0	0	0	0	0	0	0	0	0	0	0	0	0	0	0	0	0	0	0	0	0
717	R6075	Rattus tanezumi	F	Juvenile	Nan/2010	Thailand	upland	Dry	0	0	0	0	0	0	0	0	0	0	0	0	0	0	0	0	0	0	0	0	0	0	0	0	0	0	0	0	0	0	0	0	0	0	0	0	0	0	0	0	0
718	R6076	Mus caroli	M	Adult	Nan/2010	Thailand	lowland	Dry	0	0	0	0	0	0	0	0	0	0	0	0	0	0	0	0	0	0	0	0	0	0	0	0	0	0	0	0	0	0	0	0	0	0	0	0	0	0	0	0	0
719	R6077	Mus sp.			Nan/2010	Thailand	lowland	Dry	0	0	0	0	0	0	0	0	0	0	0	0	0	0	0	0	0	0	0	0	0	0	0	0	0	0	0	0	0	0	0	0	0	0	0	0	0	0	0	0	0
720	R6078	Rattus tanezumi	M	Adult	Nan/2010	Thailand	Settlement	Dry	4	1	0	0	0	0	0	0	0	0	0	0	1	0	0	0	0	0	0	0	0	0	0	0	0	0	0	0	0	0	0	0	0	0	0	0	0	0	0	0	0
721	R6079	Rattus tanezumi	F	Adult	Nan/2010	Thailand	lowland	Dry	0	0	0	0	0	0	0	0	0	0	0	0	0	0	0	0	0	0	0	0	0	0	0	0	0	0	0	0	0	0	0	0	0	0	0	0	0	0	0	0	0
722	R6080	Bandicota indica	F	Adult	Nan/2010	Thailand	lowland	Dry	0	0	0	0	0	0	0	0	0	0	0	0	0	0	0	0	0	0	0	0	0	0	0	0	0	0	0	0	0	0	0	0	0	0	0	0	0	0	0	0	0
723	R6081	Rattus tanezumi	F	Adult	Nan/2010	Thailand	Lowland	Dry	290	4	1	0	1	0	0	0	0	0	0	0	1	0	0	1	0	0	0	0	0	0	0	0	0	0	0	0	0	0	0	0	0	0	0	0	0	0	0	0	0
724	R6082	Rattus tanezumi	F	Adult	Nan/2010	Thailand	Lowland	Dry	17	4	1	0	0	0	1	0	1	0	0	0	0	0	0	0	0	1	0	0	0	0	0	0	0	0	0	0	0	0	0	0	0	0	0	0	0	0	0	0	0
725	R6083	Bandicota indica	M	Juvenile	Nan/2010	Thailand	Lowland	Dry	16	3	1	0	0	0	0	0	1	0	0	0	0	0	0	1	0	0	0	0	0	0	0	0	0	0	0	0	0	0	0	0	0	0	0	0	0	0	0	0	0
726	R6084	Mus caroli	M	Adult	Nan/2010	Thailand	upland	Dry	0	0	0	0	0	0	0	0	0	0	0	0	0	0	0	0	0	0	0	0	0	0	0	0	0	0	0	0	0	0	0	0	0	0	0	0	0	0	0	0	0
727	R6085	Mus sp.	M	Juvenile	Nan/2010	Thailand	upland	Dry	0	0	0	0	0	0	0	0	0	0	0	0	0	0	0	0	0	0	0	0	0	0	0	0	0	0	0	0	0	0	0	0	0	0	0	0	0	0	0	0	0
728	R6086	Rattus exulans	F	Adult	Nan/2010	Thailand	settlement	Dry	0	0	0	0	0	0	0	0	0	0	0	0	0	0	0	0	0	0	0	0	0	0	0	0	0	0	0	0	0	0	0	0	0	0	0	0	0	0	0	0	0
729	R6087	Mus cookii	F	Adult	Nan/2010	Thailand	Upland	Dry	24	1	1	0	0	0	0	0	0	0	0	0	0	0	0	0	0	0	0	0	0	0	0	0	0	0	0	0	0	0	0	0	0	0	0	0	0	0	0	0	0
730	R6088	Mus sp.	M	Adult	Nan/2010	Thailand	upland	Dry	0	0	0	0	0	0	0	0	0	0	0	0	0	0	0	0	0	0	0	0	0	0	0	0	0	0	0	0	0	0	0	0	0	0	0	0	0	0	0	0	0
731	R6089	Mus sp.	M	Juvenile	Nan/2010	Thailand	upland	Dry	0	0	0	0	0	0	0	0	0	0	0	0	0	0	0	0	0	0	0	0	0	0	0	0	0	0	0	0	0	0	0	0	0	0	0	0	0	0	0	0	0
732	R6090	Berylmys berdmorei	F	Juvenile	Nan/2010	Thailand		Dry	0	0	0	0	0	0	0	0	0	0	0	0	0	0	0	0	0	0	0	0	0	0	0	0	0	0	0	0	0	0	0	0	0	0	0	0	0	0	0	0	0
733	R6091	Berylmys berdmorei	F	Adult	Nan/2010	Thailand		Dry	0	0	0	0	0	0	0	0	0	0	0	0	0	0	0	0	0	0	0	0	0	0	0	0	0	0	0	0	0	0	0	0	0	0	0	0	0	0	0	0	0
734	R6092	Berylmys berdmorei	M	Juvenile	Nan/2010	Thailand		Dry	0	0	0	0	0	0	0	0	0	0	0	0	0	0	0	0	0	0	0	0	0	0	0	0	0	0	0	0	0	0	0	0	0	0	0	0	0	0	0	0	0
735	R6093	Bandicota indica	F	Juvenile	Nan/2010	Thailand		Dry	0	0	0	0	0	0	0	0	0	0	0	0	0	0	0	0	0	0	0	0	0	0	0	0	0	0	0	0	0	0	0	0	0	0	0	0	0	0	0	0	0
736	R6094	Bandicota indica	M	Adult	Nan/2010	Thailand		Dry	0	0	0	0	0	0	0	0	0	0	0	0	0	0	0	0	0	0	0	0	0	0	0	0	0	0	0	0	0	0	0	0	0	0	0	0	0	0	0	0	0
737	R6095	Rattus tanezumi	M	Adult	Nan/2010	Thailand	Lowland	Dry	8	2	0	0	0	0	0	0	1	0	0	0	1	0	0	0	0	0	0	0	0	0	0	0	0	0	0	0	0	0	0	0	0	0	0	0	0	0	0	0	0
738	R6096	Rattus tanezumi	M	Adult	Nan/2010	Thailand	Lowland	Dry	15	2	0	0	0	0	1	0	0	0	0	0	0	0	0	0	0	1	0	0	0	0	0	0	0	0	0	0	0	0	0	0	0	0	0	0	0	0	0	0	0
739	R6097	Rattus tanezumi	M	Juvenile	Nan/2010	Thailand	forest	Dry	0	0	0	0	0	0	0	0	0	0	0	0	0	0	0	0	0	0	0	0	0	0	0	0	0	0	0	0	0	0	0	0	0	0	0	0	0	0	0	0	0
740	R6098	Bandicota indica	F	Juvenile	Nan/2010	Thailand		Dry	0	0	0	0	0	0	0	0	0	0	0	0	0	0	0	0	0	0	0	0	0	0	0	0	0	0	0	0	0	0	0	0	0	0	0	0	0	0	0	0	0
741	R6099	Rattus tanezumi	F	Adult	Nan/2010	Thailand		Dry	47	1	0	0	0	0	0	0	0	0	0	0	0	0	0	0	0	1	0	0	0	0	0	0	0	0	0	0	0	0	0	0	0	0	0	0	0	0	0	0	0
742	R6100	Mus cookii	M	Adult	Nan/2010	Thailand		Dry	0	0	0	0	0	0	0	0	0	0	0	0	0	0	0	0	0	0	0	0	0	0	0	0	0	0	0	0	0	0	0	0	0	0	0	0	0	0	0	0	0
743	R6101	Mus caroli	M	Adult	Nan/2010	Thailand		Dry	0	0	0	0	0	0	0	0	0	0	0	0	0	0	0	0	0	0	0	0	0	0	0	0	0	0	0	0	0	0	0	0	0	0	0	0	0	0	0	0	0
744	R6102	Berylmys berdmorei	M	Juvenile	Nan/2010	Thailand		Dry	0	0	0	0	0	0	0	0	0	0	0	0	0	0	0	0	0	0	0	0	0	0	0	0	0	0	0	0	0	0	0	0	0	0	0	0	0	0	0	0	0
745	R6103	Rattus exulans	M	Adult	Nan/2010	Thailand	settlement	Dry	0	0	0	0	0	0	0	0	0	0	0	0	0	0	0	0	0	0	0	0	0	0	0	0	0	0	0	0	0	0	0	0	0	0	0	0	0	0	0	0	0
746	R6104	Rattus exulans	M	Adult	Nan/2010	Thailand	settlement	Dry	0	0	0	0	0	0	0	0	0	0	0	0	0	0	0	0	0	0	0	0	0	0	0	0	0	0	0	0	0	0	0	0	0	0	0	0	0	0	0	0	0
747	R6105	Rattus exulans	F	Adult	Nan/2010	Thailand	settlement	Dry	0	0	0	0	0	0	0	0	0	0	0	0	0	0	0	0	0	0	0	0	0	0	0	0	0	0	0	0	0	0	0	0	0	0	0	0	0	0	0	0	0
748	R6106	Bandicota indica	F	Juvenile	Nan/2010	Thailand	upland	Dry	0	0	0	0	0	0	0	0	0	0	0	0	0	0	0	0	0	0	0	0	0	0	0	0	0	0	0	0	0	0	0	0	0	0	0	0	0	0	0	0	0
749	R6107	Bandicota indica	F	Juvenile	Nan/2010	Thailand		Dry	31	1	0	0	0	0	1	0	0	0	0	0	0	0	0	0	0	0	0	0	0	0	0	0	0	0	0	0	0	0	0	0	0	0	0	0	0	0	0	0	0
750	R6108	Bandicota indica	F	Adult	Nan/2010	Thailand		Dry	2	1	0	0	0	0	0	0	0	0	0	0	1	0	0	0	0	0	0	0	0	0	0	0	0	0	0	0	0	0	0	0	0	0	0	0	0	0	0	0	0
751	R6109	Bandicota indica	F	Adult	Nan/2010	Thailand		Dry	11	2	0	0	0	0	1	0	0	0	0	0	1	0	0	0	0	0	0	0	0	0	0	0	0	0	0	0	0	0	0	0	0	0	0	0	0	0	0	0	0
752	R6110	Mus sp.	M	Adult	Nan/2010	Thailand	upland	Dry	0	0	0	0	0	0	0	0	0	0	0	0	0	0	0	0	0	0	0	0	0	0	0	0	0	0	0	0	0	0	0	0	0	0	0	0	0	0	0	0	0
753	R6111	Rattus exulans	F	Adult	Nan/2010	Thailand	settlement	Dry	0	0	0	0	0	0	0	0	0	0	0	0	0	0	0	0	0	0	0	0	0	0	0	0	0	0	0	0	0	0	0	0	0	0	0	0	0	0	0	0	0
754	R6112	Rattus exulans	F	Adult	Nan/2010	Thailand	Settlement	Dry	26	2	1	0	0	0	1	0	0	0	0	0	0	0	0	0	0	0	0	0	0	0	0	0	0	0	0	0	0	0	0	0	0	0	0	0	0	0	0	0	0
755	R6113	Rattus exulans	F	Juvenile	Nan/2010	Thailand	settlement	Dry	0	0	0	0	0	0	0	0	0	0	0	0	0	0	0	0	0	0	0	0	0	0	0	0	0	0	0	0	0	0	0	0	0	0	0	0	0	0	0	0	0
756	R6114	Rattus exulans	F	Adult	Nan/2010	Thailand	settlement	Dry	0	0	0	0	0	0	0	0	0	0	0	0	0	0	0	0	0	0	0	0	0	0	0	0	0	0	0	0	0	0	0	0	0	0	0	0	0	0	0	0	0
757	R6115	Rattus tanezumi	F	Adult	Nan/2010	Thailand		Dry	5	2	0	0	0	0	0	0	0	0	0	0	1	0	0	0	0	1	0	0	0	0	0	0	0	0	0	0	0	0	0	0	0	0	0	0	0	0	0	0	0
758	R6116	Rattus tanezumi	F	Juvenile	Nan/2010	Thailand		Dry	0	0	0	0	0	0	0	0	0	0	0	0	0	0	0	0	0	0	0	0	0	0	0	0	0	0	0	0	0	0	0	0	0	0	0	0	0	0	0	0	0
759	R6117	Rattus exulans	M	Adult	Nan/2010	Thailand	Settlement	Dry	2	1	0	0	0	0	1	0	0	0	0	0	0	0	0	0	0	0	0	0	0	0	0	0	0	0	0	0	0	0	0	0	0	0	0	0	0	0	0	0	0
760	R6118	Rattus exulans	F	Adult	Nan/2010	Thailand	settlement	Dry	0	0	0	0	0	0	0	0	0	0	0	0	0	0	0	0	0	0	0	0	0	0	0	0	0	0	0	0	0	0	0	0	0	0	0	0	0	0	0	0	0
761	R6119	Rattus exulans	F	Adult	Nan/2010	Thailand	settlement	Dry	0	0	0	0	0	0	0	0	0	0	0	0	0	0	0	0	0	0	0	0	0	0	0	0	0	0	0	0	0	0	0	0	0	0	0	0	0	0	0	0	0
762	R6120	Rattus tanezumi	F	Adult	Nan/2010	Thailand		Dry	107	2	0	0	0	0	1	0	0	0	0	0	0	0	0	0	0	1	0	0	0	0	0	0	0	0	0	0	0	0	0	0	0	0	0	0	0	0	0	0	0
763	R6121	Rattus tanezumi	M	Juvenile	Nan/2010	Thailand		Dry	0	0	0	0	0	0	0	0	0	0	0	0	0	0	0	0	0	0	0	0	0	0	0	0	0	0	0	0	0	0	0	0	0	0	0	0	0	0	0	0	0
764	R6122	Rattus exulans	F	Adult	Nan/2010	Thailand	settlement	Dry	0	0	0	0	0	0	0	0	0	0	0	0	0	0	0	0	0	0	0	0	0	0	0	0	0	0	0	0	0	0	0	0	0	0	0	0	0	0	0	0	0
765	R6123	Rattus exulans	F	Adult	Nan/2010	Thailand	settlement	Dry	0	0	0	0	0	0	0	0	0	0	0	0	0	0	0	0	0	0	0	0	0	0	0	0	0	0	0	0	0	0	0	0	0	0	0	0	0	0	0	0	0
766	R6124	Rattus exulans	M	Adult	Nan/2010	Thailand	settlement	Dry	0	0	0	0	0	0	0	0	0	0	0	0	0	0	0	0	0	0	0	0	0	0	0	0	0	0	0	0	0	0	0	0	0	0	0	0	0	0	0	0	0
767	R6125	Rattus exulans	M	Adult	Nan/2010	Thailand	settlement	Dry	0	0	0	0	0	0	0	0	0	0	0	0	0	0	0	0	0	0	0	0	0	0	0	0	0	0	0	0	0	0	0	0	0	0	0	0	0	0	0	0	0
768	R6126	Rattus exulans	F	Adult	Nan/2010	Thailand	settlement	Dry	0	0	0	0	0	0	0	0	0	0	0	0	0	0	0	0	0	0	0	0	0	0	0	0	0	0	0	0	0	0	0	0	0	0	0	0	0	0	0	0	0
769	R6127	Rattus exulans	M	Adult	Nan/2010	Thailand	Settlement	Dry	13	2	1	0	0	0	1	0	0	0	0	0	0	0	0	0	0	0	0	0	0	0	0	0	0	0	0	0	0	0	0	0	0	0	0	0	0	0	0	0	0
770	R6128	Rattus exulans	F	Adult	Nan/2010	Thailand	settlement	Dry	0	0	0	0	0	0	0	0	0	0	0	0	0	0	0	0	0	0	0	0	0	0	0	0	0	0	0	0	0	0	0	0	0	0	0	0	0	0	0	0	0
771	R6129	Rattus exulans	F	Adult	Nan/2010	Thailand	settlement	Dry	0	0	0	0	0	0	0	0	0	0	0	0	0	0	0	0	0	0	0	0	0	0	0	0	0	0	0	0	0	0	0	0	0	0	0	0	0	0	0	0	0
772	R6130	Mus sp.	M	Adult	Nan/2010	Thailand	upland	Dry	0	0	0	0	0	0	0	0	0	0	0	0	0	0	0	0	0	0	0	0	0	0	0	0	0	0	0	0	0	0	0	0	0	0	0	0	0	0	0	0	0
773	R6131	Mus cookii	F	Adult	Nan/2010	Thailand	lowland	Dry	0	0	0	0	0	0	0	0	0	0	0	0	0	0	0	0	0	0	0	0	0	0	0	0	0	0	0	0	0	0	0	0	0	0	0	0	0	0	0	0	0
774	R6132	Rattus tanezumi	M	Adult	Nan/2010	Thailand	Lowland	Dry	14	2	0	0	1	0	0	0	0	0	0	0	1	0	0	0	0	0	0	0	0	0	0	0	0	0	0	0	0	0	0	0	0	0	0	0	0	0	0	0	0
775	R6133	Rattus exulans	M	Adult	Nan/2010	Thailand	settlement	Dry	0	0	0	0	0	0	0	0	0	0	0	0	0	0	0	0	0	0	0	0	0	0	0	0	0	0	0	0	0	0	0	0	0	0	0	0	0	0	0	0	0
776	R6134	Mus sp.	M	Adult	Nan/2010	Thailand	lowland	Dry	0	0	0	0	0	0	0	0	0	0	0	0	0	0	0	0	0	0	0	0	0	0	0	0	0	0	0	0	0	0	0	0	0	0	0	0	0	0	0	0	0
777	R6135	Rattus exulans	F	Juvenile	Nan/2010	Thailand	settlement	Dry	0	0	0	0	0	0	0	0	0	0	0	0	0	0	0	0	0	0	0	0	0	0	0	0	0	0	0	0	0	0	0	0	0	0	0	0	0	0	0	0	0
778	R6136	Bandicota indica	F	Juvenile	Nan/2010	Thailand	Settlement	Dry	75	2	0	0	0	0	1	0	1	0	0	0	0	0	0	0	0	0	0	0	0	0	0	0	0	0	0	0	0	0	0	0	0	0	0	0	0	0	0	0	0
779	R6137	Bandicota indica	F	Adult	Nan/2010	Thailand	Lowland	Dry	52	3	0	0	1	0	0	0	1	0	0	0	1	0	0	0	0	0	0	0	0	0	0	0	0	0	0	0	0	0	0	0	0	0	0	0	0	0	0	0	0
780	R6138	Rattus exulans	F	Adult	Nan/2010	Thailand	settlement	Dry	0	0	0	0	0	0	0	0	0	0	0	0	0	0	0	0	0	0	0	0	0	0	0	0	0	0	0	0	0	0	0	0	0	0	0	0	0	0	0	0	0
781	R6139	Rattus exulans	F	Juvenile	Nan/2010	Thailand	settlement	Dry	0	0	0	0	0	0	0	0	0	0	0	0	0	0	0	0	0	0	0	0	0	0	0	0	0	0	0	0	0	0	0	0	0	0	0	0	0	0	0	0	0
782	R6140	Rattus exulans	F	Adult	Nan/2010	Thailand	settlement	Dry	0	0	0	0	0	0	0	0	0	0	0	0	0	0	0	0	0	0	0	0	0	0	0	0	0	0	0	0	0	0	0	0	0	0	0	0	0	0	0	0	0
783	R6141	Rattus exulans	M	Adult	Nan/2010	Thailand	settlement	Dry	0	0	0	0	0	0	0	0	0	0	0	0	0	0	0	0	0	0	0	0	0	0	0	0	0	0	0	0	0	0	0	0	0	0	0	0	0	0	0	0	0
784	R6142	Rattus exulans	F	Adult	Nan/2010	Thailand	settlement	Dry	0	0	0	0	0	0	0	0	0	0	0	0	0	0	0	0	0	0	0	0	0	0	0	0	0	0	0	0	0	0	0	0	0	0	0	0	0	0	0	0	0
785	R6143	Rattus exulans	M	Adult	Nan/2010	Thailand	settlement	Dry	0	0	0	0	0	0	0	0	0	0	0	0	0	0	0	0	0	0	0	0	0	0	0	0	0	0	0	0	0	0	0	0	0	0	0	0	0	0	0	0	0
786	R6144	Rattus exulans	F	Juvenile	Nan/2010	Thailand	settlement	Dry	0	0	0	0	0	0	0	0	0	0	0	0	0	0	0	0	0	0	0	0	0	0	0	0	0	0	0	0	0	0	0	0	0	0	0	0	0	0	0	0	0
787	R6145	Rattus exulans	F	Adult	Nan/2010	Thailand	settlement	Dry	0	0	0	0	0	0	0	0	0	0	0	0	0	0	0	0	0	0	0	0	0	0	0	0	0	0	0	0	0	0	0	0	0	0	0	0	0	0	0	0	0
788	R6146	Mus caroli	F	Adult	Nan/2010	Thailand		Dry	0	0	0	0	0	0	0	0	0	0	0	0	0	0	0	0	0	0	0	0	0	0	0	0	0	0	0	0	0	0	0	0	0	0	0	0	0	0	0	0	0
789	R6147	Bandicota indica	M	Juvenile	Nan/2010	Thailand		Dry	0	0	0	0	0	0	0	0	0	0	0	0	0	0	0	0	0	0	0	0	0	0	0	0	0	0	0	0	0	0	0	0	0	0	0	0	0	0	0	0	0
790	R6148	Rattus exulans	M	Adult	Nan/2010	Thailand	settlement	Dry	0	0	0	0	0	0	0	0	0	0	0	0	0	0	0	0	0	0	0	0	0	0	0	0	0	0	0	0	0	0	0	0	0	0	0	0	0	0	0	0	0
791	R6149	Rattus exulans	F	Adult	Nan/2010	Thailand	settlement	Dry	0	0	0	0	0	0	0	0	0	0	0	0	0	0	0	0	0	0	0	0	0	0	0	0	0	0	0	0	0	0	0	0	0	0	0	0	0	0	0	0	0
792	R6150	Rattus exulans	F	Adult	Nan/2010	Thailand	settlement	Dry	0	0	0	0	0	0	0	0	0	0	0	0	0	0	0	0	0	0	0	0	0	0	0	0	0	0	0	0	0	0	0	0	0	0	0	0	0	0	0	0	0
793	R6151	Rattus tanezumi	F	Adult	Nan/2010	Thailand	Lowland	Dry	64	2	0	0	0	0	1	0	0	0	0	0	1	0	0	0	0	0	0	0	0	0	0	0	0	0	0	0	0	0	0	0	0	0	0	0	0	0	0	0	0
794	R6152	Rattus tanezumi	M	Adult	Nan/2010	Thailand	settlement	Dry	0	0	0	0	0	0	0	0	0	0	0	0	0	0	0	0	0	0	0	0	0	0	0	0	0	0	0	0	0	0	0	0	0	0	0	0	0	0	0	0	0
795	R6153	Bandicota indica	M	Adult	Nan/2010	Thailand		Dry	28	2	0	0	0	0	1	0	0	0	0	0	1	0	0	0	0	0	0	0	0	0	0	0	0	0	0	0	0	0	0	0	0	0	0	0	0	0	0	0	0
796	R6154	Bandicota indica			Nan/2010	Thailand	lowland	Dry	0	0	0	0	0	0	0	0	0	0	0	0	0	0	0	0	0	0	0	0	0	0	0	0	0	0	0	0	0	0	0	0	0	0	0	0	0	0	0	0	0
797	R6155	Mus caroli	M	Adult	Nan/2010	Thailand	lowland	Dry	0	0	0	0	0	0	0	0	0	0	0	0	0	0	0	0	0	0	0	0	0	0	0	0	0	0	0	0	0	0	0	0	0	0	0	0	0	0	0	0	0
798	R6156	Bandicota indica	M	Adult	Nan/2010	Thailand	Lowland	Dry	18	1	0	0	0	0	0	0	0	0	0	0	1	0	0	0	0	0	0	0	0	0	0	0	0	0	0	0	0	0	0	0	0	0	0	0	0	0	0	0	0
799	R6157	Rattus tanezumi	F	Adult	Nan/2010	Thailand	lowland	Dry	0	0	0	0	0	0	0	0	0	0	0	0	0	0	0	0	0	0	0	0	0	0	0	0	0	0	0	0	0	0	0	0	0	0	0	0	0	0	0	0	0
800	R6158	Bandicota indica	M	Juvenile	Nan/2010	Thailand	lowland	Dry	0	0	0	0	0	0	0	0	0	0	0	0	0	0	0	0	0	0	0	0	0	0	0	0	0	0	0	0	0	0	0	0	0	0	0	0	0	0	0	0	0
801	R5550	Rattus exulans	F	Juvenile	Buriram/2009	Thailand	settlement	Wet	0	0	0	0	0	0	0	0	0	0	0	0	0	0	0	0	0	0	0	0	0	0	0	0	0	0	0	0	0	0	0	0	0	0	0	0	0	0	0	0	0
802	R5551	Rattus exulans	F	Adult	Buriram/2009	Thailand	settlement	Wet	0	0	0	0	0	0	0	0	0	0	0	0	0	0	0	0	0	0	0	0	0	0	0	0	0	0	0	0	0	0	0	0	0	0	0	0	0	0	0	0	0
803	R5552	Rattus exulans	M	Adult	Buriram/2009	Thailand	settlement	Wet	0	0	0	0	0	0	0	0	0	0	0	0	0	0	0	0	0	0	0	0	0	0	0	0	0	0	0	0	0	0	0	0	0	0	0	0	0	0	0	0	0
804	R5553	Rattus exulans	F	Juvenile	Buriram/2009	Thailand	settlement	Wet	0	0	0	0	0	0	0	0	0	0	0	0	0	0	0	0	0	0	0	0	0	0	0	0	0	0	0	0	0	0	0	0	0	0	0	0	0	0	0	0	0
805	R5554	Rattus tanezumi	F	Adult	Buriram/2009	Thailand	forest	Wet	0	0	0	0	0	0	0	0	0	0	0	0	0	0	0	0	0	0	0	0	0	0	0	0	0	0	0	0	0	0	0	0	0	0	0	0	0	0	0	0	0
806	R5555	Rattus losea	F	Adult	Buriram/2009	Thailand	lowland	Wet	0	0	0	0	0	0	0	0	0	0	0	0	0	0	0	0	0	0	0	0	0	0	0	0	0	0	0	0	0	0	0	0	0	0	0	0	0	0	0	0	0
807	R5556	Rattus exulans	M	Juvenile	Buriram/2009	Thailand	settlement	Wet	0	0	0	0	0	0	0	0	0	0	0	0	0	0	0	0	0	0	0	0	0	0	0	0	0	0	0	0	0	0	0	0	0	0	0	0	0	0	0	0	0
808	R5557	Rattus exulans	F	Adult	Buriram/2009	Thailand	settlement	Wet	0	0	0	0	0	0	0	0	0	0	0	0	0	0	0	0	0	0	0	0	0	0	0	0	0	0	0	0	0	0	0	0	0	0	0	0	0	0	0	0	0
809	R5558	Rattus tanezumi	F	Adult	Buriram/2009	Thailand	forest	Wet	0	0	0	0	0	0	0	0	0	0	0	0	0	0	0	0	0	0	0	0	0	0	0	0	0	0	0	0	0	0	0	0	0	0	0	0	0	0	0	0	0
810	R5559	Rattus exulans	M	Adult	Buriram/2009	Thailand	settlement	Wet	0	0	0	0	0	0	0	0	0	0	0	0	0	0	0	0	0	0	0	0	0	0	0	0	0	0	0	0	0	0	0	0	0	0	0	0	0	0	0	0	0
811	R5560	Rattus exulans	F	Adult	Buriram/2009	Thailand	settlement	Wet	0	0	0	0	0	0	0	0	0	0	0	0	0	0	0	0	0	0	0	0	0	0	0	0	0	0	0	0	0	0	0	0	0	0	0	0	0	0	0	0	0
812	R5561	Rattus exulans	M	Adult	Buriram/2009	Thailand	settlement	Wet	0	0	0	0	0	0	0	0	0	0	0	0	0	0	0	0	0	0	0	0	0	0	0	0	0	0	0	0	0	0	0	0	0	0	0	0	0	0	0	0	0
813	R5562	Rattus exulans	F	Adult	Buriram/2009	Thailand	settlement	Wet	0	0	0	0	0	0	0	0	0	0	0	0	0	0	0	0	0	0	0	0	0	0	0	0	0	0	0	0	0	0	0	0	0	0	0	0	0	0	0	0	0
814	R5563	Rattus tanezumi	M	Adult	Buriram/2009	Thailand	upland	Wet	0	0	0	0	0	0	0	0	0	0	0	0	0	0	0	0	0	0	0	0	0	0	0	0	0	0	0	0	0	0	0	0	0	0	0	0	0	0	0	0	0
815	R5564	Rattus tanezumi	M	Adult	Buriram/2009	Thailand	Forest	Wet	66	2	0	0	0	0	0	0	0	0	0	0	0	0	0	0	0	1	0	0	0	0	0	0	0	0	0	1	0	0	0	0	0	0	0	0	0	0	0	0	0
816	R5565	Rattus exulans	M	Adult	Buriram/2009	Thailand	settlement	Wet	0	0	0	0	0	0	0	0	0	0	0	0	0	0	0	0	0	0	0	0	0	0	0	0	0	0	0	0	0	0	0	0	0	0	0	0	0	0	0	0	0
817	R5566	Rattus tanezumi	M	Adult	Buriram/2009	Thailand	forest	Wet	0	0	0	0	0	0	0	0	0	0	0	0	0	0	0	0	0	0	0	0	0	0	0	0	0	0	0	0	0	0	0	0	0	0	0	0	0	0	0	0	0
818	R5567	Rattus tanezumi	M	Adult	Buriram/2009	Thailand	Upland	Wet	3	1	0	0	0	0	0	0	0	0	0	0	0	0	0	0	0	0	0	0	0	0	0	0	0	0	0	1	0	0	0	0	0	0	0	0	0	0	0	0	0
819	R5568	Rattus tanezumi	M	Adult	Buriram/2009	Thailand	Settlement	Wet	62	3	1	0	0	0	0	0	0	0	0	0	0	0	0	0	0	1	0	0	0	0	0	0	0	0	0	1	0	0	0	0	0	0	0	0	0	0	0	0	0
820	R5569	Rattus tanezumi	M	Adult	Buriram/2009	Thailand	settlement	Wet	0	0	0	0	0	0	0	0	0	0	0	0	0	0	0	0	0	0	0	0	0	0	0	0	0	0	0	0	0	0	0	0	0	0	0	0	0	0	0	0	0
821	R5570	Rattus tanezumi	F	Adult	Buriram/2009	Thailand	settlement	Wet	0	0	0	0	0	0	0	0	0	0	0	0	0	0	0	0	0	0	0	0	0	0	0	0	0	0	0	0	0	0	0	0	0	0	0	0	0	0	0	0	0
822	R5571	Rattus tanezumi	M	Adult	Buriram/2009	Thailand	settlement	Wet	0	0	0	0	0	0	0	0	0	0	0	0	0	0	0	0	0	0	0	0	0	0	0	0	0	0	0	0	0	0	0	0	0	0	0	0	0	0	0	0	0
823	R5572	Rattus exulans	F	Adult	Buriram/2009	Thailand	settlement	Wet	0	0	0	0	0	0	0	0	0	0	0	0	0	0	0	0	0	0	0	0	0	0	0	0	0	0	0	0	0	0	0	0	0	0	0	0	0	0	0	0	0
824	R5573	Rattus tanezumi	F	Juvenile	Buriram/2009	Thailand	settlement	Wet	0	0	0	0	0	0	0	0	0	0	0	0	0	0	0	0	0	0	0	0	0	0	0	0	0	0	0	0	0	0	0	0	0	0	0	0	0	0	0	0	0
825	R5574	Rattus tanezumi	F		Buriram/2009	Thailand	settlement	Wet	0	0	0	0	0	0	0	0	0	0	0	0	0	0	0	0	0	0	0	0	0	0	0	0	0	0	0	0	0	0	0	0	0	0	0	0	0	0	0	0	0
826	R5575	Rattus exulans	F		Buriram/2009	Thailand	settlement	Wet	0	0	0	0	0	0	0	0	0	0	0	0	0	0	0	0	0	0	0	0	0	0	0	0	0	0	0	0	0	0	0	0	0	0	0	0	0	0	0	0	0
827	R5576	Rattus exulans	F	Adult	Buriram/2009	Thailand	settlement	Wet	0	0	0	0	0	0	0	0	0	0	0	0	0	0	0	0	0	0	0	0	0	0	0	0	0	0	0	0	0	0	0	0	0	0	0	0	0	0	0	0	0
828	R5577	Rattus exulans	F	Adult	Buriram/2009	Thailand	settlement	Wet	0	0	0	0	0	0	0	0	0	0	0	0	0	0	0	0	0	0	0	0	0	0	0	0	0	0	0	0	0	0	0	0	0	0	0	0	0	0	0	0	0
829	R5578	Rattus exulans	M	Adult	Buriram/2009	Thailand	settlement	Wet	0	0	0	0	0	0	0	0	0	0	0	0	0	0	0	0	0	0	0	0	0	0	0	0	0	0	0	0	0	0	0	0	0	0	0	0	0	0	0	0	0
830	R5579	Rattus exulans	M	Adult	Buriram/2009	Thailand	settlement	Wet	0	0	0	0	0	0	0	0	0	0	0	0	0	0	0	0	0	0	0	0	0	0	0	0	0	0	0	0	0	0	0	0	0	0	0	0	0	0	0	0	0
831	R5580	Rattus exulans	F	Adult	Buriram/2009	Thailand	settlement	Wet	0	0	0	0	0	0	0	0	0	0	0	0	0	0	0	0	0	0	0	0	0	0	0	0	0	0	0	0	0	0	0	0	0	0	0	0	0	0	0	0	0
832	R5581	Rattus exulans	F	Adult	Buriram/2009	Thailand	settlement	Wet	0	0	0	0	0	0	0	0	0	0	0	0	0	0	0	0	0	0	0	0	0	0	0	0	0	0	0	0	0	0	0	0	0	0	0	0	0	0	0	0	0
833	R5582	Rattus exulans	F	Adult	Buriram/2009	Thailand	settlement	Wet	0	0	0	0	0	0	0	0	0	0	0	0	0	0	0	0	0	0	0	0	0	0	0	0	0	0	0	0	0	0	0	0	0	0	0	0	0	0	0	0	0
834	R5583	Rattus exulans	M	Adult	Buriram/2009	Thailand	settlement	Wet	0	0	0	0	0	0	0	0	0	0	0	0	0	0	0	0	0	0	0	0	0	0	0	0	0	0	0	0	0	0	0	0	0	0	0	0	0	0	0	0	0
835	R5584	Rattus exulans	M	Juvenile	Buriram/2009	Thailand	settlement	Wet	0	0	0	0	0	0	0	0	0	0	0	0	0	0	0	0	0	0	0	0	0	0	0	0	0	0	0	0	0	0	0	0	0	0	0	0	0	0	0	0	0
836	R5585	Rattus tanezumi	M	Juvenile	Buriram/2009	Thailand	Settlement	Wet	7	1	0	0	0	0	0	0	0	0	0	0	0	0	0	0	0	0	0	0	0	0	0	0	0	0	0	1	0	0	0	0	0	0	0	0	0	0	0	0	0
837	R5586	Rattus exulans	F	Adult	Buriram/2009	Thailand	settlement	Wet	0	0	0	0	0	0	0	0	0	0	0	0	0	0	0	0	0	0	0	0	0	0	0	0	0	0	0	0	0	0	0	0	0	0	0	0	0	0	0	0	0
838	R5587	Rattus exulans	F	Adult	Buriram/2009	Thailand	settlement	Wet	0	0	0	0	0	0	0	0	0	0	0	0	0	0	0	0	0	0	0	0	0	0	0	0	0	0	0	0	0	0	0	0	0	0	0	0	0	0	0	0	0
839	R5588	Mus cervicolor	M	Adult	Buriram/2009	Thailand	lowland	Wet	0	0	0	0	0	0	0	0	0	0	0	0	0	0	0	0	0	0	0	0	0	0	0	0	0	0	0	0	0	0	0	0	0	0	0	0	0	0	0	0	0
840	R5589	Mus cervicolor	F	Adult	Buriram/2009	Thailand	lowland	Wet	0	0	0	0	0	0	0	0	0	0	0	0	0	0	0	0	0	0	0	0	0	0	0	0	0	0	0	0	0	0	0	0	0	0	0	0	0	0	0	0	0
841	R5590	Mus caroli	M	Juvenile	Buriram/2009	Thailand	lowland	Wet	0	0	0	0	0	0	0	0	0	0	0	0	0	0	0	0	0	0	0	0	0	0	0	0	0	0	0	0	0	0	0	0	0	0	0	0	0	0	0	0	0
842	R5591	Mus caroli	F	Adult	Buriram/2009	Thailand	lowland	Wet	0	0	0	0	0	0	0	0	0	0	0	0	0	0	0	0	0	0	0	0	0	0	0	0	0	0	0	0	0	0	0	0	0	0	0	0	0	0	0	0	0
843	R5592	Mus cervicolor	F	Juvenile	Buriram/2009	Thailand	lowland	Wet	0	0	0	0	0	0	0	0	0	0	0	0	0	0	0	0	0	0	0	0	0	0	0	0	0	0	0	0	0	0	0	0	0	0	0	0	0	0	0	0	0
844	R5593	Mus cervicolor	M	Adult	Buriram/2009	Thailand	lowland	Wet	0	0	0	0	0	0	0	0	0	0	0	0	0	0	0	0	0	0	0	0	0	0	0	0	0	0	0	0	0	0	0	0	0	0	0	0	0	0	0	0	0
845	R5594	Rattus exulans	M	Juvenile	Buriram/2009	Thailand	settlement	Wet	0	0	0	0	0	0	0	0	0	0	0	0	0	0	0	0	0	0	0	0	0	0	0	0	0	0	0	0	0	0	0	0	0	0	0	0	0	0	0	0	0
846	R5595	Rattus tanezumi	F	Adult	Buriram/2009	Thailand	settlement	Wet	0	0	0	0	0	0	0	0	0	0	0	0	0	0	0	0	0	0	0	0	0	0	0	0	0	0	0	0	0	0	0	0	0	0	0	0	0	0	0	0	0
847	R5596	Rattus exulans	F		Buriram/2009	Thailand	settlement	Wet	0	0	0	0	0	0	0	0	0	0	0	0	0	0	0	0	0	0	0	0	0	0	0	0	0	0	0	0	0	0	0	0	0	0	0	0	0	0	0	0	0
848	R5597	Rattus tanezumi	M	Juvenile	Buriram/2009	Thailand	settlement	Wet	0	0	0	0	0	0	0	0	0	0	0	0	0	0	0	0	0	0	0	0	0	0	0	0	0	0	0	0	0	0	0	0	0	0	0	0	0	0	0	0	0
849	R5598	Rattus exulans	M	Juvenile	Buriram/2009	Thailand	settlement	Wet	0	0	0	0	0	0	0	0	0	0	0	0	0	0	0	0	0	0	0	0	0	0	0	0	0	0	0	0	0	0	0	0	0	0	0	0	0	0	0	0	0
850	R5599	Rattus exulans	F	Adult	Buriram/2009	Thailand	settlement	Wet	0	0	0	0	0	0	0	0	0	0	0	0	0	0	0	0	0	0	0	0	0	0	0	0	0	0	0	0	0	0	0	0	0	0	0	0	0	0	0	0	0
851	R5600	Rattus tanezumi	M	Adult	Buriram/2009	Thailand	upland	Wet	0	0	0	0	0	0	0	0	0	0	0	0	0	0	0	0	0	0	0	0	0	0	0	0	0	0	0	0	0	0	0	0	0	0	0	0	0	0	0	0	0
852	R5601	Rattus exulans	F	Adult	Buriram/2009	Thailand	settlement	Wet	0	0	0	0	0	0	0	0	0	0	0	0	0	0	0	0	0	0	0	0	0	0	0	0	0	0	0	0	0	0	0	0	0	0	0	0	0	0	0	0	0
853	R5602	Rattus tanezumi	M	Adult	Buriram/2009	Thailand	Upland	Wet	18	2	1	0	0	0	0	0	0	0	0	0	0	0	0	0	0	0	0	0	0	0	0	0	0	0	0	1	0	0	0	0	0	0	0	0	0	0	0	0	0
854	R5603	Rattus losea	M	Adult	Buriram/2009	Thailand	lowland	Wet	0	0	0	0	0	0	0	0	0	0	0	0	0	0	0	0	0	0	0	0	0	0	0	0	0	0	0	0	0	0	0	0	0	0	0	0	0	0	0	0	0
855	R5604	Rattus exulans	F	Adult	Buriram/2009	Thailand	settlement	Wet	0	0	0	0	0	0	0	0	0	0	0	0	0	0	0	0	0	0	0	0	0	0	0	0	0	0	0	0	0	0	0	0	0	0	0	0	0	0	0	0	0
856	R5605	Rattus exulans	F	Adult	Buriram/2009	Thailand	settlement	Wet	0	0	0	0	0	0	0	0	0	0	0	0	0	0	0	0	0	0	0	0	0	0	0	0	0	0	0	0	0	0	0	0	0	0	0	0	0	0	0	0	0
857	R5606	Mus cervicolor	M	Adult	Buriram/2009	Thailand	lowland	Wet	0	0	0	0	0	0	0	0	0	0	0	0	0	0	0	0	0	0	0	0	0	0	0	0	0	0	0	0	0	0	0	0	0	0	0	0	0	0	0	0	0
858	R5607	Mus cervicolor	M	Adult	Buriram/2009	Thailand	lowland	Wet	0	0	0	0	0	0	0	0	0	0	0	0	0	0	0	0	0	0	0	0	0	0	0	0	0	0	0	0	0	0	0	0	0	0	0	0	0	0	0	0	0
859	R5608	Mus cervicolor	F	Adult	Buriram/2009	Thailand	lowland	Wet	0	0	0	0	0	0	0	0	0	0	0	0	0	0	0	0	0	0	0	0	0	0	0	0	0	0	0	0	0	0	0	0	0	0	0	0	0	0	0	0	0
860	R5609	Mus cervicolor	F	Adult	Buriram/2009	Thailand	lowland	Wet	0	0	0	0	0	0	0	0	0	0	0	0	0	0	0	0	0	0	0	0	0	0	0	0	0	0	0	0	0	0	0	0	0	0	0	0	0	0	0	0	0
861	R5610	Mus cervicolor	M	Adult	Buriram/2009	Thailand	lowland	Wet	0	0	0	0	0	0	0	0	0	0	0	0	0	0	0	0	0	0	0	0	0	0	0	0	0	0	0	0	0	0	0	0	0	0	0	0	0	0	0	0	0
862	R5611	Mus cervicolor	M	Adult	Buriram/2009	Thailand	lowland	Wet	0	0	0	0	0	0	0	0	0	0	0	0	0	0	0	0	0	0	0	0	0	0	0	0	0	0	0	0	0	0	0	0	0	0	0	0	0	0	0	0	0
863	R5612	Mus cervicolor	F	Adult	Buriram/2009	Thailand	Lowland	Wet	27	1	1	0	0	0	0	0	0	0	0	0	0	0	0	0	0	0	0	0	0	0	0	0	0	0	0	0	0	0	0	0	0	0	0	0	0	0	0	0	0
864	R5613	Mus cervicolor	M	Adult	Buriram/2009	Thailand	lowland	Wet	0	0	0	0	0	0	0	0	0	0	0	0	0	0	0	0	0	0	0	0	0	0	0	0	0	0	0	0	0	0	0	0	0	0	0	0	0	0	0	0	0
865	R5614	Mus cervicolor	F	Adult	Buriram/2009	Thailand	lowland	Wet	0	0	0	0	0	0	0	0	0	0	0	0	0	0	0	0	0	0	0	0	0	0	0	0	0	0	0	0	0	0	0	0	0	0	0	0	0	0	0	0	0
866	R5615	Mus cervicolor	F	Adult	Buriram/2009	Thailand	Lowland	Wet	80	1	1	0	0	0	0	0	0	0	0	0	0	0	0	0	0	0	0	0	0	0	0	0	0	0	0	0	0	0	0	0	0	0	0	0	0	0	0	0	0
867	R5616	Mus cervicolor	M	Juvenile	Buriram/2009	Thailand	Lowland	Wet	37	2	1	0	0	0	1	0	0	0	0	0	0	0	0	0	0	0	0	0	0	0	0	0	0	0	0	0	0	0	0	0	0	0	0	0	0	0	0	0	0
868	R5617	Mus cervicolor	F	Juvenile	Buriram/2009	Thailand	lowland	Wet	0	0	0	0	0	0	0	0	0	0	0	0	0	0	0	0	0	0	0	0	0	0	0	0	0	0	0	0	0	0	0	0	0	0	0	0	0	0	0	0	0
869	R5618	Mus cervicolor	M	Adult	Buriram/2009	Thailand	lowland	Wet	0	0	0	0	0	0	0	0	0	0	0	0	0	0	0	0	0	0	0	0	0	0	0	0	0	0	0	0	0	0	0	0	0	0	0	0	0	0	0	0	0
870	R5619	Mus caroli	F	Juvenile	Buriram/2009	Thailand	Lowland	Wet	15	1	1	0	0	0	0	0	0	0	0	0	0	0	0	0	0	0	0	0	0	0	0	0	0	0	0	0	0	0	0	0	0	0	0	0	0	0	0	0	0
871	R5620	Mus caroli	F	Adult	Buriram/2009	Thailand	lowland	Wet	0	0	0	0	0	0	0	0	0	0	0	0	0	0	0	0	0	0	0	0	0	0	0	0	0	0	0	0	0	0	0	0	0	0	0	0	0	0	0	0	0
872	R5621	Mus caroli	F	Adult	Buriram/2009	Thailand	lowland	Wet	0	0	0	0	0	0	0	0	0	0	0	0	0	0	0	0	0	0	0	0	0	0	0	0	0	0	0	0	0	0	0	0	0	0	0	0	0	0	0	0	0
873	R5622	Mus caroli	F	Adult	Buriram/2009	Thailand	Lowland	Wet	48	1	1	0	0	0	0	0	0	0	0	0	0	0	0	0	0	0	0	0	0	0	0	0	0	0	0	0	0	0	0	0	0	0	0	0	0	0	0	0	0
874	R5623	Mus caroli	M	Juvenile	Buriram/2009	Thailand	Lowland	Wet	156	2	1	0	0	0	1	0	0	0	0	0	0	0	0	0	0	0	0	0	0	0	0	0	0	0	0	0	0	0	0	0	0	0	0	0	0	0	0	0	0
875	R5624	Mus cervicolor	F	Adult	Buriram/2009	Thailand	lowland	Wet	0	0	0	0	0	0	0	0	0	0	0	0	0	0	0	0	0	0	0	0	0	0	0	0	0	0	0	0	0	0	0	0	0	0	0	0	0	0	0	0	0
876	R5625	Mus cervicolor	F	Adult	Buriram/2009	Thailand	Lowland	Wet	37	1	1	0	0	0	0	0	0	0	0	0	0	0	0	0	0	0	0	0	0	0	0	0	0	0	0	0	0	0	0	0	0	0	0	0	0	0	0	0	0
877	R5626	Mus cervicolor	M	Adult	Buriram/2009	Thailand	lowland	Wet	0	0	0	0	0	0	0	0	0	0	0	0	0	0	0	0	0	0	0	0	0	0	0	0	0	0	0	0	0	0	0	0	0	0	0	0	0	0	0	0	0
878	R5627	Mus caroli	F	Adult	Buriram/2009	Thailand	lowland	Wet	0	0	0	0	0	0	0	0	0	0	0	0	0	0	0	0	0	0	0	0	0	0	0	0	0	0	0	0	0	0	0	0	0	0	0	0	0	0	0	0	0
879	R5628	Mus caroli	F	Adult	Buriram/2009	Thailand	lowland	Wet	0	0	0	0	0	0	0	0	0	0	0	0	0	0	0	0	0	0	0	0	0	0	0	0	0	0	0	0	0	0	0	0	0	0	0	0	0	0	0	0	0
880	R5629	Rattus exulans	F	Adult	Buriram/2009	Thailand	settlement	Wet	0	0	0	0	0	0	0	0	0	0	0	0	0	0	0	0	0	0	0	0	0	0	0	0	0	0	0	0	0	0	0	0	0	0	0	0	0	0	0	0	0
881	R5630	Rattus exulans	M	Adult	Buriram/2009	Thailand	settlement	Wet	0	0	0	0	0	0	0	0	0	0	0	0	0	0	0	0	0	0	0	0	0	0	0	0	0	0	0	0	0	0	0	0	0	0	0	0	0	0	0	0	0
882	R5631	Rattus tanezumi	F	Adult	Buriram/2009	Thailand	Upland	Wet	8	1	0	0	0	0	0	0	0	0	0	0	0	0	0	0	0	1	0	0	0	0	0	0	0	0	0	0	0	0	0	0	0	0	0	0	0	0	0	0	0
883	R5632	Rattus exulans	F	Adult	Buriram/2009	Thailand	settlement	Wet	0	0	0	0	0	0	0	0	0	0	0	0	0	0	0	0	0	0	0	0	0	0	0	0	0	0	0	0	0	0	0	0	0	0	0	0	0	0	0	0	0
884	R5633	Rattus exulans	F	Adult	Buriram/2009	Thailand	settlement	Wet	0	0	0	0	0	0	0	0	0	0	0	0	0	0	0	0	0	0	0	0	0	0	0	0	0	0	0	0	0	0	0	0	0	0	0	0	0	0	0	0	0
885	R5634	Rattus tanezumi	F	Adult	Buriram/2009	Thailand	Forest	Wet	36	2	0	0	0	0	0	0	0	0	0	0	0	0	0	0	0	1	0	0	0	0	0	0	0	0	0	1	0	0	0	0	0	0	0	0	0	0	0	0	0
886	R5635	Bandicota indica	M	Adult	Buriram/2009	Thailand	Upland	Wet	5	1	0	0	0	0	0	0	0	0	0	0	0	0	0	0	0	0	0	0	0	0	0	0	0	0	0	1	0	0	0	0	0	0	0	0	0	0	0	0	0
887	R5636	Mus caroli	M	Adult	Buriram/2009	Thailand	lowland	Wet	0	0	0	0	0	0	0	0	0	0	0	0	0	0	0	0	0	0	0	0	0	0	0	0	0	0	0	0	0	0	0	0	0	0	0	0	0	0	0	0	0
888	R5637	Mus caroli	M	Juvenile	Buriram/2009	Thailand	lowland	Wet	0	0	0	0	0	0	0	0	0	0	0	0	0	0	0	0	0	0	0	0	0	0	0	0	0	0	0	0	0	0	0	0	0	0	0	0	0	0	0	0	0
889	R5638	Mus caroli	F	Juvenile	Buriram/2009	Thailand	lowland	Wet	0	0	0	0	0	0	0	0	0	0	0	0	0	0	0	0	0	0	0	0	0	0	0	0	0	0	0	0	0	0	0	0	0	0	0	0	0	0	0	0	0
890	R5639	Mus cervicolor	F	Adult	Buriram/2009	Thailand	Lowland	Wet	47	1	1	0	0	0	0	0	0	0	0	0	0	0	0	0	0	0	0	0	0	0	0	0	0	0	0	0	0	0	0	0	0	0	0	0	0	0	0	0	0
891	R5640	Mus cervicolor	M	Adult	Buriram/2009	Thailand	lowland	Wet	0	0	0	0	0	0	0	0	0	0	0	0	0	0	0	0	0	0	0	0	0	0	0	0	0	0	0	0	0	0	0	0	0	0	0	0	0	0	0	0	0
892	R5641	Mus cervicolor	M	Adult	Buriram/2009	Thailand	lowland	Wet	0	0	0	0	0	0	0	0	0	0	0	0	0	0	0	0	0	0	0	0	0	0	0	0	0	0	0	0	0	0	0	0	0	0	0	0	0	0	0	0	0
893	R5642	Mus caroli	M	Adult	Buriram/2009	Thailand	lowland	Wet	0	0	0	0	0	0	0	0	0	0	0	0	0	0	0	0	0	0	0	0	0	0	0	0	0	0	0	0	0	0	0	0	0	0	0	0	0	0	0	0	0
894	R5643	Mus caroli	M	Juvenile	Buriram/2009	Thailand	lowland	Wet	0	0	0	0	0	0	0	0	0	0	0	0	0	0	0	0	0	0	0	0	0	0	0	0	0	0	0	0	0	0	0	0	0	0	0	0	0	0	0	0	0
895	R5644	Mus cervicolor	M	Adult	Buriram/2009	Thailand	Lowland	Wet	8	1	1	0	0	0	0	0	0	0	0	0	0	0	0	0	0	0	0	0	0	0	0	0	0	0	0	0	0	0	0	0	0	0	0	0	0	0	0	0	0
896	R5645	Mus caroli	F	Juvenile	Buriram/2009	Thailand	lowland	Wet	0	0	0	0	0	0	0	0	0	0	0	0	0	0	0	0	0	0	0	0	0	0	0	0	0	0	0	0	0	0	0	0	0	0	0	0	0	0	0	0	0
897	R5646	Mus caroli	F	Adult	Buriram/2009	Thailand	lowland	Wet	0	0	0	0	0	0	0	0	0	0	0	0	0	0	0	0	0	0	0	0	0	0	0	0	0	0	0	0	0	0	0	0	0	0	0	0	0	0	0	0	0
898	R5647	Mus caroli	M	Adult	Buriram/2009	Thailand	Lowland	Wet	19	2	1	0	0	0	1	0	0	0	0	0	0	0	0	0	0	0	0	0	0	0	0	0	0	0	0	0	0	0	0	0	0	0	0	0	0	0	0	0	0
899	R5648	Mus caroli	M	Adult	Buriram/2009	Thailand	lowland	Wet	0	0	0	0	0	0	0	0	0	0	0	0	0	0	0	0	0	0	0	0	0	0	0	0	0	0	0	0	0	0	0	0	0	0	0	0	0	0	0	0	0
900	R5649	Mus caroli	M	Juvenile	Buriram/2009	Thailand	lowland	Wet	0	0	0	0	0	0	0	0	0	0	0	0	0	0	0	0	0	0	0	0	0	0	0	0	0	0	0	0	0	0	0	0	0	0	0	0	0	0	0	0	0
901	R5650	Mus caroli	M	Juvenile	Buriram/2009	Thailand	lowland	Wet	0	0	0	0	0	0	0	0	0	0	0	0	0	0	0	0	0	0	0	0	0	0	0	0	0	0	0	0	0	0	0	0	0	0	0	0	0	0	0	0	0
902	R5651	Mus caroli	M	Juvenile	Buriram/2009	Thailand	lowland	Wet	0	0	0	0	0	0	0	0	0	0	0	0	0	0	0	0	0	0	0	0	0	0	0	0	0	0	0	0	0	0	0	0	0	0	0	0	0	0	0	0	0
903	R5652	Mus caroli	M	Juvenile	Buriram/2009	Thailand	lowland	Wet	0	0	0	0	0	0	0	0	0	0	0	0	0	0	0	0	0	0	0	0	0	0	0	0	0	0	0	0	0	0	0	0	0	0	0	0	0	0	0	0	0
904	R5653	Mus caroli	M	Adult	Buriram/2009	Thailand	Lowland	Wet	49	1	1	0	0	0	0	0	0	0	0	0	0	0	0	0	0	0	0	0	0	0	0	0	0	0	0	0	0	0	0	0	0	0	0	0	0	0	0	0	0
905	R5654	Mus caroli	M	Adult	Buriram/2009	Thailand	lowland	Wet	0	0	0	0	0	0	0	0	0	0	0	0	0	0	0	0	0	0	0	0	0	0	0	0	0	0	0	0	0	0	0	0	0	0	0	0	0	0	0	0	0
906	R5655	Mus caroli	F	Juvenile	Buriram/2009	Thailand	lowland	Wet	0	0	0	0	0	0	0	0	0	0	0	0	0	0	0	0	0	0	0	0	0	0	0	0	0	0	0	0	0	0	0	0	0	0	0	0	0	0	0	0	0
907	R5656	Mus caroli	M	Adult	Buriram/2009	Thailand	lowland	Wet	0	0	0	0	0	0	0	0	0	0	0	0	0	0	0	0	0	0	0	0	0	0	0	0	0	0	0	0	0	0	0	0	0	0	0	0	0	0	0	0	0
908	R5657	Mus cervicolor	M	Juvenile	Buriram/2009	Thailand	Lowland	Wet	266	2	1	0	0	0	1	0	0	0	0	0	0	0	0	0	0	0	0	0	0	0	0	0	0	0	0	0	0	0	0	0	0	0	0	0	0	0	0	0	0
909	R5658	Mus cervicolor	F	Adult	Buriram/2009	Thailand	lowland	Wet	0	0	0	0	0	0	0	0	0	0	0	0	0	0	0	0	0	0	0	0	0	0	0	0	0	0	0	0	0	0	0	0	0	0	0	0	0	0	0	0	0
910	R5660	Mus caroli	F	Adult	Buriram/2009	Thailand	lowland	Wet	0	0	0	0	0	0	0	0	0	0	0	0	0	0	0	0	0	0	0	0	0	0	0	0	0	0	0	0	0	0	0	0	0	0	0	0	0	0	0	0	0
911	R5661	Mus caroli	F	Juvenile	Buriram/2009	Thailand	lowland	Wet	0	0	0	0	0	0	0	0	0	0	0	0	0	0	0	0	0	0	0	0	0	0	0	0	0	0	0	0	0	0	0	0	0	0	0	0	0	0	0	0	0
912	R5662	Mus caroli	M	Juvenile	Buriram/2009	Thailand	lowland	Wet	0	0	0	0	0	0	0	0	0	0	0	0	0	0	0	0	0	0	0	0	0	0	0	0	0	0	0	0	0	0	0	0	0	0	0	0	0	0	0	0	0
913	R5663	Mus cervicolor	M	Adult	Buriram/2009	Thailand	lowland	Wet	0	0	0	0	0	0	0	0	0	0	0	0	0	0	0	0	0	0	0	0	0	0	0	0	0	0	0	0	0	0	0	0	0	0	0	0	0	0	0	0	0
914	R5664	Mus cervicolor	F	Juvenile	Buriram/2009	Thailand	lowland	Wet	0	0	0	0	0	0	0	0	0	0	0	0	0	0	0	0	0	0	0	0	0	0	0	0	0	0	0	0	0	0	0	0	0	0	0	0	0	0	0	0	0
915	R5665	Mus caroli	M	Juvenile	Buriram/2009	Thailand	lowland	Wet	0	0	0	0	0	0	0	0	0	0	0	0	0	0	0	0	0	0	0	0	0	0	0	0	0	0	0	0	0	0	0	0	0	0	0	0	0	0	0	0	0
916	R5666	Mus cervicolor	F	Adult	Buriram/2009	Thailand	lowland	Wet	0	0	0	0	0	0	0	0	0	0	0	0	0	0	0	0	0	0	0	0	0	0	0	0	0	0	0	0	0	0	0	0	0	0	0	0	0	0	0	0	0
917	R5667	Mus caroli	F	Juvenile	Buriram/2009	Thailand	lowland	Wet	0	0	0	0	0	0	0	0	0	0	0	0	0	0	0	0	0	0	0	0	0	0	0	0	0	0	0	0	0	0	0	0	0	0	0	0	0	0	0	0	0
918	R5668	Mus caroli	F	Juvenile	Buriram/2009	Thailand	lowland	Wet	0	0	0	0	0	0	0	0	0	0	0	0	0	0	0	0	0	0	0	0	0	0	0	0	0	0	0	0	0	0	0	0	0	0	0	0	0	0	0	0	0
919	R5669	Mus caroli	M	Adult	Buriram/2009	Thailand	lowland	Wet	0	0	0	0	0	0	0	0	0	0	0	0	0	0	0	0	0	0	0	0	0	0	0	0	0	0	0	0	0	0	0	0	0	0	0	0	0	0	0	0	0
920	R5670	Mus caroli	M	Adult	Buriram/2009	Thailand	lowland	Wet	0	0	0	0	0	0	0	0	0	0	0	0	0	0	0	0	0	0	0	0	0	0	0	0	0	0	0	0	0	0	0	0	0	0	0	0	0	0	0	0	0
921	R5671	Mus cervicolor	F	Juvenile	Buriram/2009	Thailand	lowland	Wet	0	0	0	0	0	0	0	0	0	0	0	0	0	0	0	0	0	0	0	0	0	0	0	0	0	0	0	0	0	0	0	0	0	0	0	0	0	0	0	0	0
922	R5672	Mus caroli	F	Adult	Buriram/2009	Thailand	lowland	Wet	0	0	0	0	0	0	0	0	0	0	0	0	0	0	0	0	0	0	0	0	0	0	0	0	0	0	0	0	0	0	0	0	0	0	0	0	0	0	0	0	0
923	R5673	Mus caroli	M	Adult	Buriram/2009	Thailand	Lowland	Wet	37	2	1	0	0	0	1	0	0	0	0	0	0	0	0	0	0	0	0	0	0	0	0	0	0	0	0	0	0	0	0	0	0	0	0	0	0	0	0	0	0
924	R5674	Rattus argentiventer	F	Juvenile	Buriram/2009	Thailand	Lowland	Wet	15	1	1	0	0	0	0	0	0	0	0	0	0	0	0	0	0	0	0	0	0	0	0	0	0	0	0	0	0	0	0	0	0	0	0	0	0	0	0	0	0
925	R5675	Rattus tanezumi	M	Adult	Buriram/2009	Thailand	lowland	Wet	0	0	0	0	0	0	0	0	0	0	0	0	0	0	0	0	0	0	0	0	0	0	0	0	0	0	0	0	0	0	0	0	0	0	0	0	0	0	0	0	0
926	R5676	Rattus tanezumi	M	Adult	Buriram/2009	Thailand	Forest	Wet	645	2	0	0	0	0	0	0	0	0	0	0	0	0	0	0	0	1	0	0	0	0	0	0	0	0	0	1	0	0	0	0	0	0	0	0	0	0	0	0	0
927	R5677	Bandicota savilei	M	Adult	Buriram/2009	Thailand	Upland	Wet	32	2	0	0	0	0	0	0	1	0	0	0	0	0	0	0	0	0	0	0	0	0	0	0	0	0	0	1	0	0	0	0	0	0	0	0	0	0	0	0	0
928	R5678	Mus caroli	M	Adult	Buriram/2009	Thailand	lowland	Wet	0	0	0	0	0	0	0	0	0	0	0	0	0	0	0	0	0	0	0	0	0	0	0	0	0	0	0	0	0	0	0	0	0	0	0	0	0	0	0	0	0
929	R5679	Rattus argentiventer	M	Adult	Buriram/2009	Thailand	Lowland	Wet	46	1	1	0	0	0	0	0	0	0	0	0	0	0	0	0	0	0	0	0	0	0	0	0	0	0	0	0	0	0	0	0	0	0	0	0	0	0	0	0	0
930	R5680	Mus cervicolor	M	Adult	Buriram/2009	Thailand	lowland	Wet	0	0	0	0	0	0	0	0	0	0	0	0	0	0	0	0	0	0	0	0	0	0	0	0	0	0	0	0	0	0	0	0	0	0	0	0	0	0	0	0	0
931	R5681	Rattus tanezumi	F	Juvenile	Buriram/2009	Thailand	lowland	Wet	0	0	0	0	0	0	0	0	0	0	0	0	0	0	0	0	0	0	0	0	0	0	0	0	0	0	0	0	0	0	0	0	0	0	0	0	0	0	0	0	0
932	R6345	Rattus exulans	M	Adult	Kanchanaburi/2011	Thailand	settlement	Wet	0	0	0	0	0	0	0	0	0	0	0	0	0	0	0	0	0	0	0	0	0	0	0	0	0	0	0	0	0	0	0	0	0	0	0	0	0	0	0	0	0
933	R6346	Rattus exulans	F	Adult	Kanchanaburi/2011	Thailand	settlement	Wet	0	0	0	0	0	0	0	0	0	0	0	0	0	0	0	0	0	0	0	0	0	0	0	0	0	0	0	0	0	0	0	0	0	0	0	0	0	0	0	0	0
934	R6347	Rattus exulans	M	Adult	Kanchanaburi/2011	Thailand	settlement	Wet	0	0	0	0	0	0	0	0	0	0	0	0	0	0	0	0	0	0	0	0	0	0	0	0	0	0	0	0	0	0	0	0	0	0	0	0	0	0	0	0	0
935	R6348	Mus sp.	M	Adult	Kanchanaburi/2011	Thailand		Wet	0	0	0	0	0	0	0	0	0	0	0	0	0	0	0	0	0	0	0	0	0	0	0	0	0	0	0	0	0	0	0	0	0	0	0	0	0	0	0	0	0
936	R6349	Rattus exulans	F	Adult	Kanchanaburi/2011	Thailand	settlement	Wet	0	0	0	0	0	0	0	0	0	0	0	0	0	0	0	0	0	0	0	0	0	0	0	0	0	0	0	0	0	0	0	0	0	0	0	0	0	0	0	0	0
937	R6350	Mus caroli	M	Adult	Kanchanaburi/2011	Thailand		Wet	0	0	0	0	0	0	0	0	0	0	0	0	0	0	0	0	0	0	0	0	0	0	0	0	0	0	0	0	0	0	0	0	0	0	0	0	0	0	0	0	0
938	R6351	Rattus exulans	M	Adult	Kanchanaburi/2011	Thailand	settlement	Wet	0	0	0	0	0	0	0	0	0	0	0	0	0	0	0	0	0	0	0	0	0	0	0	0	0	0	0	0	0	0	0	0	0	0	0	0	0	0	0	0	0
939	R6352	Rattus exulans	M	Adult	Kanchanaburi/2011	Thailand	settlement	Wet	0	0	0	0	0	0	0	0	0	0	0	0	0	0	0	0	0	0	0	0	0	0	0	0	0	0	0	0	0	0	0	0	0	0	0	0	0	0	0	0	0
940	R6353	Mus sp.	M	Adult	Kanchanaburi/2011	Thailand		Wet	0	0	0	0	0	0	0	0	0	0	0	0	0	0	0	0	0	0	0	0	0	0	0	0	0	0	0	0	0	0	0	0	0	0	0	0	0	0	0	0	0
941	R6354	Bandicota savilei	F	Adult	Kanchanaburi/2011	Thailand		Wet	0	0	0	0	0	0	0	0	0	0	0	0	0	0	0	0	0	0	0	0	0	0	0	0	0	0	0	0	0	0	0	0	0	0	0	0	0	0	0	0	0
942	R6355	Bandicota savilei	F	Adult	Kanchanaburi/2011	Thailand	upland	Wet	0	0	0	0	0	0	0	0	0	0	0	0	0	0	0	0	0	0	0	0	0	0	0	0	0	0	0	0	0	0	0	0	0	0	0	0	0	0	0	0	0
943	R6356	Bandicota savilei	M	Adult	Kanchanaburi/2011	Thailand		Wet	0	0	0	0	0	0	0	0	0	0	0	0	0	0	0	0	0	0	0	0	0	0	0	0	0	0	0	0	0	0	0	0	0	0	0	0	0	0	0	0	0
944	R6357	Rattus tanezumi	F	Adult	Kanchanaburi/2011	Thailand	settlement	Wet	0	0	0	0	0	0	0	0	0	0	0	0	0	0	0	0	0	0	0	0	0	0	0	0	0	0	0	0	0	0	0	0	0	0	0	0	0	0	0	0	0
945	R6358	Rattus tanezumi	F	Adult	Kanchanaburi/2011	Thailand	settlement	Wet	0	0	0	0	0	0	0	0	0	0	0	0	0	0	0	0	0	0	0	0	0	0	0	0	0	0	0	0	0	0	0	0	0	0	0	0	0	0	0	0	0
946	R6359	Maxomys surifer	F	Juvenile	Kanchanaburi/2011	Thailand		Wet	0	0	0	0	0	0	0	0	0	0	0	0	0	0	0	0	0	0	0	0	0	0	0	0	0	0	0	0	0	0	0	0	0	0	0	0	0	0	0	0	0
947	R6360	Rattus andamanensis	M	Adult	Kanchanaburi/2011	Thailand		Wet	0	0	0	0	0	0	0	0	0	0	0	0	0	0	0	0	0	0	0	0	0	0	0	0	0	0	0	0	0	0	0	0	0	0	0	0	0	0	0	0	0
948	R6361	Mus cooki	F	Adult	Kanchanaburi/2011	Thailand		Wet	0	0	0	0	0	0	0	0	0	0	0	0	0	0	0	0	0	0	0	0	0	0	0	0	0	0	0	0	0	0	0	0	0	0	0	0	0	0	0	0	0
949	R6362	Rattus tanezumi	F	Adult	Kanchanaburi/2011	Thailand	settlement	Wet	0	0	0	0	0	0	0	0	0	0	0	0	0	0	0	0	0	0	0	0	0	0	0	0	0	0	0	0	0	0	0	0	0	0	0	0	0	0	0	0	0
950	R6363	Rattus tanezumi	M	Adult	Kanchanaburi/2011	Thailand	settlement	Wet	0	0	0	0	0	0	0	0	0	0	0	0	0	0	0	0	0	0	0	0	0	0	0	0	0	0	0	0	0	0	0	0	0	0	0	0	0	0	0	0	0
951	R6364	Bandicota savilei	M	Adult	Kanchanaburi/2011	Thailand	upland	Wet	0	0	0	0	0	0	0	0	0	0	0	0	0	0	0	0	0	0	0	0	0	0	0	0	0	0	0	0	0	0	0	0	0	0	0	0	0	0	0	0	0
952	R6365	Rattus exulans	M	Adult	Kanchanaburi/2011	Thailand	settlement	Wet	0	0	0	0	0	0	0	0	0	0	0	0	0	0	0	0	0	0	0	0	0	0	0	0	0	0	0	0	0	0	0	0	0	0	0	0	0	0	0	0	0
953	R6366	Bandicota savilei	F	Adult	Kanchanaburi/2011	Thailand	settlement	Wet	0	0	0	0	0	0	0	0	0	0	0	0	0	0	0	0	0	0	0	0	0	0	0	0	0	0	0	0	0	0	0	0	0	0	0	0	0	0	0	0	0
954	R6367	Rattus tanezumi	M	Juvenile	Kanchanaburi/2011	Thailand	settlement	Wet	0	0	0	0	0	0	0	0	0	0	0	0	0	0	0	0	0	0	0	0	0	0	0	0	0	0	0	0	0	0	0	0	0	0	0	0	0	0	0	0	0
955	R6368	Rattus tanezumi	F	Adult	Kanchanaburi/2011	Thailand	settlement	Wet	0	0	0	0	0	0	0	0	0	0	0	0	0	0	0	0	0	0	0	0	0	0	0	0	0	0	0	0	0	0	0	0	0	0	0	0	0	0	0	0	0
956	R6369	Maxomys surifer	F	Adult	Kanchanaburi/2011	Thailand		Wet	0	0	0	0	0	0	0	0	0	0	0	0	0	0	0	0	0	0	0	0	0	0	0	0	0	0	0	0	0	0	0	0	0	0	0	0	0	0	0	0	0
957	R6370	Bandicota savilei	M	Juvenile	Kanchanaburi/2011	Thailand	upland	Wet	0	0	0	0	0	0	0	0	0	0	0	0	0	0	0	0	0	0	0	0	0	0	0	0	0	0	0	0	0	0	0	0	0	0	0	0	0	0	0	0	0
958	R6371	Mus cooki	F	Adult	Kanchanaburi/2011	Thailand		Wet	0	0	0	0	0	0	0	0	0	0	0	0	0	0	0	0	0	0	0	0	0	0	0	0	0	0	0	0	0	0	0	0	0	0	0	0	0	0	0	0	0
959	R6372	Maxomys surifer	M	Adult	Kanchanaburi/2011	Thailand		Wet	0	0	0	0	0	0	0	0	0	0	0	0	0	0	0	0	0	0	0	0	0	0	0	0	0	0	0	0	0	0	0	0	0	0	0	0	0	0	0	0	0
960	R6373	Bandicota savilei	F	Adult	Kanchanaburi/2011	Thailand	upland	Wet	0	0	0	0	0	0	0	0	0	0	0	0	0	0	0	0	0	0	0	0	0	0	0	0	0	0	0	0	0	0	0	0	0	0	0	0	0	0	0	0	0
961	R6374	Rattus tanezumi	M	Adult	Kanchanaburi/2011	Thailand		Wet	0	0	0	0	0	0	0	0	0	0	0	0	0	0	0	0	0	0	0	0	0	0	0	0	0	0	0	0	0	0	0	0	0	0	0	0	0	0	0	0	0
962	R6375	Mus sp.	F	Adult	Kanchanaburi/2011	Thailand		Wet	0	0	0	0	0	0	0	0	0	0	0	0	0	0	0	0	0	0	0	0	0	0	0	0	0	0	0	0	0	0	0	0	0	0	0	0	0	0	0	0	0
963	R6376	Bandicota savilei	F	Adult	Kanchanaburi/2011	Thailand	upland	Wet	0	0	0	0	0	0	0	0	0	0	0	0	0	0	0	0	0	0	0	0	0	0	0	0	0	0	0	0	0	0	0	0	0	0	0	0	0	0	0	0	0
964	R6377	Bandicota savilei	F	Juvenile	Kanchanaburi/2011	Thailand		Wet	0	0	0	0	0	0	0	0	0	0	0	0	0	0	0	0	0	0	0	0	0	0	0	0	0	0	0	0	0	0	0	0	0	0	0	0	0	0	0	0	0
965	R6378	Mus cooki	M	Adult	Kanchanaburi/2011	Thailand		Wet	0	0	0	0	0	0	0	0	0	0	0	0	0	0	0	0	0	0	0	0	0	0	0	0	0	0	0	0	0	0	0	0	0	0	0	0	0	0	0	0	0
966	R6379	Bandicota savilei	F	Juvenile	Kanchanaburi/2011	Thailand	upland	Wet	0	0	0	0	0	0	0	0	0	0	0	0	0	0	0	0	0	0	0	0	0	0	0	0	0	0	0	0	0	0	0	0	0	0	0	0	0	0	0	0	0
967	R6380	Bandicota savilei	M	Adult	Kanchanaburi/2011	Thailand	upland	Wet	0	0	0	0	0	0	0	0	0	0	0	0	0	0	0	0	0	0	0	0	0	0	0	0	0	0	0	0	0	0	0	0	0	0	0	0	0	0	0	0	0
968	R6381	Bandicota savilei	M	Adult	Kanchanaburi/2011	Thailand	upland	Wet	0	0	0	0	0	0	0	0	0	0	0	0	0	0	0	0	0	0	0	0	0	0	0	0	0	0	0	0	0	0	0	0	0	0	0	0	0	0	0	0	0
969	R6382	Maxomys sp.	F	Juvenile	Kanchanaburi/2011	Thailand	forest	Wet	0	0	0	0	0	0	0	0	0	0	0	0	0	0	0	0	0	0	0	0	0	0	0	0	0	0	0	0	0	0	0	0	0	0	0	0	0	0	0	0	0
970	R6383	Rattus tanezumi	M	Adult	Kanchanaburi/2011	Thailand	settlement	Wet	0	0	0	0	0	0	0	0	0	0	0	0	0	0	0	0	0	0	0	0	0	0	0	0	0	0	0	0	0	0	0	0	0	0	0	0	0	0	0	0	0
971	R6384	Menetes berdmorei	F	Juvenile	Kanchanaburi/2011	Thailand		Wet	0	0	0	0	0	0	0	0	0	0	0	0	0	0	0	0	0	0	0	0	0	0	0	0	0	0	0	0	0	0	0	0	0	0	0	0	0	0	0	0	0
972	R6385	Rattus exulans	M	Adult	Kanchanaburi/2011	Thailand	settlement	Wet	0	0	0	0	0	0	0	0	0	0	0	0	0	0	0	0	0	0	0	0	0	0	0	0	0	0	0	0	0	0	0	0	0	0	0	0	0	0	0	0	0
973	R6386	Rattus tanezumi	M	Juvenile	Kanchanaburi/2011	Thailand	settlement	Wet	0	0	0	0	0	0	0	0	0	0	0	0	0	0	0	0	0	0	0	0	0	0	0	0	0	0	0	0	0	0	0	0	0	0	0	0	0	0	0	0	0
974	R6387	Rattus exulans	M	Adult	Kanchanaburi/2011	Thailand	settlement	Wet	0	0	0	0	0	0	0	0	0	0	0	0	0	0	0	0	0	0	0	0	0	0	0	0	0	0	0	0	0	0	0	0	0	0	0	0	0	0	0	0	0
975	R6388	Mus cooki	F	Adult	Kanchanaburi/2011	Thailand		Wet	0	0	0	0	0	0	0	0	0	0	0	0	0	0	0	0	0	0	0	0	0	0	0	0	0	0	0	0	0	0	0	0	0	0	0	0	0	0	0	0	0
976	R6389	Mus cooki	M	Adult	Kanchanaburi/2011	Thailand		Wet	0	0	0	0	0	0	0	0	0	0	0	0	0	0	0	0	0	0	0	0	0	0	0	0	0	0	0	0	0	0	0	0	0	0	0	0	0	0	0	0	0
977	R6390	Bandicota savilei	F	Adult	Kanchanaburi/2011	Thailand	upland	Wet	0	0	0	0	0	0	0	0	0	0	0	0	0	0	0	0	0	0	0	0	0	0	0	0	0	0	0	0	0	0	0	0	0	0	0	0	0	0	0	0	0
978	R6391	Bandicota savilei	F	Juvenile	Kanchanaburi/2011	Thailand	upland	Wet	0	0	0	0	0	0	0	0	0	0	0	0	0	0	0	0	0	0	0	0	0	0	0	0	0	0	0	0	0	0	0	0	0	0	0	0	0	0	0	0	0
979	R6392	Bandicota savilei	F	Juvenile	Kanchanaburi/2011	Thailand	upland	Wet	0	0	0	0	0	0	0	0	0	0	0	0	0	0	0	0	0	0	0	0	0	0	0	0	0	0	0	0	0	0	0	0	0	0	0	0	0	0	0	0	0
980	R6393	Bandicota savilei	M	Adult	Kanchanaburi/2011	Thailand	upland	Wet	0	0	0	0	0	0	0	0	0	0	0	0	0	0	0	0	0	0	0	0	0	0	0	0	0	0	0	0	0	0	0	0	0	0	0	0	0	0	0	0	0
981	R6394	Mus cervicolor	M	Juvenile	Kanchanaburi/2011	Thailand		Wet	0	0	0	0	0	0	0	0	0	0	0	0	0	0	0	0	0	0	0	0	0	0	0	0	0	0	0	0	0	0	0	0	0	0	0	0	0	0	0	0	0
982	R6395	Bandicota savilei	M	Adult	Kanchanaburi/2011	Thailand	upland	Wet	0	0	0	0	0	0	0	0	0	0	0	0	0	0	0	0	0	0	0	0	0	0	0	0	0	0	0	0	0	0	0	0	0	0	0	0	0	0	0	0	0
983	R6396	Bandicota savilei	F	Juvenile	Kanchanaburi/2011	Thailand	upland	Wet	0	0	0	0	0	0	0	0	0	0	0	0	0	0	0	0	0	0	0	0	0	0	0	0	0	0	0	0	0	0	0	0	0	0	0	0	0	0	0	0	0
984	R6397	Bandicota savilei	F	Adult	Kanchanaburi/2011	Thailand		Wet	0	0	0	0	0	0	0	0	0	0	0	0	0	0	0	0	0	0	0	0	0	0	0	0	0	0	0	0	0	0	0	0	0	0	0	0	0	0	0	0	0
985	R6398	Bandicota savilei	F	Adult	Kanchanaburi/2011	Thailand	upland	Wet	0	0	0	0	0	0	0	0	0	0	0	0	0	0	0	0	0	0	0	0	0	0	0	0	0	0	0	0	0	0	0	0	0	0	0	0	0	0	0	0	0
986	R6399	Bandicota savilei	F	Adult	Kanchanaburi/2011	Thailand	upland	Wet	0	0	0	0	0	0	0	0	0	0	0	0	0	0	0	0	0	0	0	0	0	0	0	0	0	0	0	0	0	0	0	0	0	0	0	0	0	0	0	0	0
987	R6400	Bandicota savilei	M	Adult	Kanchanaburi/2011	Thailand	upland	Wet	0	0	0	0	0	0	0	0	0	0	0	0	0	0	0	0	0	0	0	0	0	0	0	0	0	0	0	0	0	0	0	0	0	0	0	0	0	0	0	0	0
988	R6401	Bandicota savilei	F	Adult	Kanchanaburi/2011	Thailand	upland	Wet	0	0	0	0	0	0	0	0	0	0	0	0	0	0	0	0	0	0	0	0	0	0	0	0	0	0	0	0	0	0	0	0	0	0	0	0	0	0	0	0	0
989	R6402	Rattus tanezumi	F	Adult	Kanchanaburi/2011	Thailand		Wet	0	0	0	0	0	0	0	0	0	0	0	0	0	0	0	0	0	0	0	0	0	0	0	0	0	0	0	0	0	0	0	0	0	0	0	0	0	0	0	0	0
990	R6403	Mus cooki	M	Adult	Kanchanaburi/2011	Thailand		Wet	0	0	0	0	0	0	0	0	0	0	0	0	0	0	0	0	0	0	0	0	0	0	0	0	0	0	0	0	0	0	0	0	0	0	0	0	0	0	0	0	0
991	R6404	Rattus tanezumi	F	Adult	Kanchanaburi/2011	Thailand	upland	Wet	0	0	0	0	0	0	0	0	0	0	0	0	0	0	0	0	0	0	0	0	0	0	0	0	0	0	0	0	0	0	0	0	0	0	0	0	0	0	0	0	0
992	R6405	Rattus tanezumi	F	Adult	Kanchanaburi/2011	Thailand	Upland	Wet	23	2	0	0	1	0	0	0	0	0	0	0	0	0	0	0	0	1	0	0	0	0	0	0	0	0	0	0	0	0	0	0	0	0	0	0	0	0	0	0	0
993	R6406	Bandicota savilei	F	Juvenile	Kanchanaburi/2011	Thailand	upland	Wet	0	0	0	0	0	0	0	0	0	0	0	0	0	0	0	0	0	0	0	0	0	0	0	0	0	0	0	0	0	0	0	0	0	0	0	0	0	0	0	0	0
994	R6407	Bandicota savilei	M	Adult	Kanchanaburi/2011	Thailand	Upland	Wet	39	2	0	0	1	0	0	0	0	0	0	0	0	0	0	0	0	1	0	0	0	0	0	0	0	0	0	0	0	0	0	0	0	0	0	0	0	0	0	0	0
995	R6408	Mus cooki	M	Adult	Kanchanaburi/2011	Thailand		Wet	0	0	0	0	0	0	0	0	0	0	0	0	0	0	0	0	0	0	0	0	0	0	0	0	0	0	0	0	0	0	0	0	0	0	0	0	0	0	0	0	0
996	R6409	Bandicota savilei	F	Juvenile	Kanchanaburi/2011	Thailand		Wet	0	0	0	0	0	0	0	0	0	0	0	0	0	0	0	0	0	0	0	0	0	0	0	0	0	0	0	0	0	0	0	0	0	0	0	0	0	0	0	0	0
997	R6410	Bandicota savilei	M	Adult	Kanchanaburi/2011	Thailand	upland	Wet	0	0	0	0	0	0	0	0	0	0	0	0	0	0	0	0	0	0	0	0	0	0	0	0	0	0	0	0	0	0	0	0	0	0	0	0	0	0	0	0	0
998	R6411	Bandicota savilei	M	Adult	Kanchanaburi/2011	Thailand		Wet	0	0	0	0	0	0	0	0	0	0	0	0	0	0	0	0	0	0	0	0	0	0	0	0	0	0	0	0	0	0	0	0	0	0	0	0	0	0	0	0	0
999	R6412	Bandicota savilei	M	Adult	Kanchanaburi/2011	Thailand		Wet	0	0	0	0	0	0	0	0	0	0	0	0	0	0	0	0	0	0	0	0	0	0	0	0	0	0	0	0	0	0	0	0	0	0	0	0	0	0	0	0	0
1000	R6413	Bandicota savilei	F	Juvenile	Kanchanaburi/2011	Thailand	upland	Wet	0	0	0	0	0	0	0	0	0	0	0	0	0	0	0	0	0	0	0	0	0	0	0	0	0	0	0	0	0	0	0	0	0	0	0	0	0	0	0	0	0
1001	R6414	Bandicota savilei	F	Adult	Kanchanaburi/2011	Thailand		Wet	0	0	0	0	0	0	0	0	0	0	0	0	0	0	0	0	0	0	0	0	0	0	0	0	0	0	0	0	0	0	0	0	0	0	0	0	0	0	0	0	0
1002	R6415	Bandicota savilei	M	Juvenile	Kanchanaburi/2011	Thailand		Wet	0	0	0	0	0	0	0	0	0	0	0	0	0	0	0	0	0	0	0	0	0	0	0	0	0	0	0	0	0	0	0	0	0	0	0	0	0	0	0	0	0
1003	R6416	Bandicota savilei	F	Juvenile	Kanchanaburi/2011	Thailand		Wet	0	0	0	0	0	0	0	0	0	0	0	0	0	0	0	0	0	0	0	0	0	0	0	0	0	0	0	0	0	0	0	0	0	0	0	0	0	0	0	0	0
1004	R6417	Rattus tanezumi	F	Adult	Kanchanaburi/2011	Thailand	upland	Wet	0	0	0	0	0	0	0	0	0	0	0	0	0	0	0	0	0	0	0	0	0	0	0	0	0	0	0	0	0	0	0	0	0	0	0	0	0	0	0	0	0
1005	R6418	Rattus exulans	M	Adult	Kanchanaburi/2011	Thailand	settlement	Wet	0	0	0	0	0	0	0	0	0	0	0	0	0	0	0	0	0	0	0	0	0	0	0	0	0	0	0	0	0	0	0	0	0	0	0	0	0	0	0	0	0
1006	R6419	Mus sp.	M	Adult	Kanchanaburi/2011	Thailand		Wet	0	0	0	0	0	0	0	0	0	0	0	0	0	0	0	0	0	0	0	0	0	0	0	0	0	0	0	0	0	0	0	0	0	0	0	0	0	0	0	0	0
1007	R6420	Maxomys sp.	M	Juvenile	Kanchanaburi/2011	Thailand		Wet	0	0	0	0	0	0	0	0	0	0	0	0	0	0	0	0	0	0	0	0	0	0	0	0	0	0	0	0	0	0	0	0	0	0	0	0	0	0	0	0	0
1008	R6421	Maxomys surifer	M	Juvenile	Kanchanaburi/2011	Thailand		Wet	0	0	0	0	0	0	0	0	0	0	0	0	0	0	0	0	0	0	0	0	0	0	0	0	0	0	0	0	0	0	0	0	0	0	0	0	0	0	0	0	0
1009	R6422	Mus cooki	M	Adult	Kanchanaburi/2011	Thailand		Wet	0	0	0	0	0	0	0	0	0	0	0	0	0	0	0	0	0	0	0	0	0	0	0	0	0	0	0	0	0	0	0	0	0	0	0	0	0	0	0	0	0
1010	R6423	Mus cooki	M	Adult	Kanchanaburi/2011	Thailand		Wet	0	0	0	0	0	0	0	0	0	0	0	0	0	0	0	0	0	0	0	0	0	0	0	0	0	0	0	0	0	0	0	0	0	0	0	0	0	0	0	0	0
1011	R6424	Mus cervicolor	F	Juvenile	Kanchanaburi/2011	Thailand		Wet	0	0	0	0	0	0	0	0	0	0	0	0	0	0	0	0	0	0	0	0	0	0	0	0	0	0	0	0	0	0	0	0	0	0	0	0	0	0	0	0	0
1012	R6425	Maxomys surifer	M	Juvenile	Kanchanaburi/2011	Thailand		Wet	0	0	0	0	0	0	0	0	0	0	0	0	0	0	0	0	0	0	0	0	0	0	0	0	0	0	0	0	0	0	0	0	0	0	0	0	0	0	0	0	0
1013	R6426	Mus cervicolor	M	Adult	Kanchanaburi/2011	Thailand		Wet	0	0	0	0	0	0	0	0	0	0	0	0	0	0	0	0	0	0	0	0	0	0	0	0	0	0	0	0	0	0	0	0	0	0	0	0	0	0	0	0	0
1014	R6427	Maxomys surifer	M	Juvenile	Kanchanaburi/2011	Thailand		Wet	0	0	0	0	0	0	0	0	0	0	0	0	0	0	0	0	0	0	0	0	0	0	0	0	0	0	0	0	0	0	0	0	0	0	0	0	0	0	0	0	0
1015	R6428	Maxomys surifer	M	Adult	Kanchanaburi/2011	Thailand		Wet	0	0	0	0	0	0	0	0	0	0	0	0	0	0	0	0	0	0	0	0	0	0	0	0	0	0	0	0	0	0	0	0	0	0	0	0	0	0	0	0	0
1016	R6429	Mus sp.	M	Adult	Kanchanaburi/2011	Thailand		Wet	0	0	0	0	0	0	0	0	0	0	0	0	0	0	0	0	0	0	0	0	0	0	0	0	0	0	0	0	0	0	0	0	0	0	0	0	0	0	0	0	0
1017	R6430	Mus cooki	M	Adult	Kanchanaburi/2011	Thailand		Wet	0	0	0	0	0	0	0	0	0	0	0	0	0	0	0	0	0	0	0	0	0	0	0	0	0	0	0	0	0	0	0	0	0	0	0	0	0	0	0	0	0
1018	R6431	Mus cooki	F	Adult	Kanchanaburi/2011	Thailand		Wet	0	0	0	0	0	0	0	0	0	0	0	0	0	0	0	0	0	0	0	0	0	0	0	0	0	0	0	0	0	0	0	0	0	0	0	0	0	0	0	0	0
1019	R6432	Mus cookii	M	Adult	Kanchanaburi/2011	Thailand	Upland	Wet	26	1	1	0	0	0	0	0	0	0	0	0	0	0	0	0	0	0	0	0	0	0	0	0	0	0	0	0	0	0	0	0	0	0	0	0	0	0	0	0	0
1020	R6433	Mus cervicolor	M	Adult	Kanchanaburi/2011	Thailand		Wet	0	0	0	0	0	0	0	0	0	0	0	0	0	0	0	0	0	0	0	0	0	0	0	0	0	0	0	0	0	0	0	0	0	0	0	0	0	0	0	0	0
1021	R6434	Maxomys surifer	F	Adult	Kanchanaburi/2011	Thailand	Forest	Wet	23	1	0	0	0	0	0	0	1	0	0	0	0	0	0	0	0	0	0	0	0	0	0	0	0	0	0	0	0	0	0	0	0	0	0	0	0	0	0	0	0
1022	R6435	Mus sp.	M	Adult	Kanchanaburi/2011	Thailand		Wet	0	0	0	0	0	0	0	0	0	0	0	0	0	0	0	0	0	0	0	0	0	0	0	0	0	0	0	0	0	0	0	0	0	0	0	0	0	0	0	0	0
1023	R6436	Mus sp.	M	Adult	Kanchanaburi/2011	Thailand		Wet	0	0	0	0	0	0	0	0	0	0	0	0	0	0	0	0	0	0	0	0	0	0	0	0	0	0	0	0	0	0	0	0	0	0	0	0	0	0	0	0	0
1024	R6437	Maxomys surifer	M	Juvenile	Kanchanaburi/2011	Thailand	Upland	Wet	40	1	0	0	0	0	0	0	1	0	0	0	0	0	0	0	0	0	0	0	0	0	0	0	0	0	0	0	0	0	0	0	0	0	0	0	0	0	0	0	0
1025	R6438	Mus cervicolor	F	Juvenile	Kanchanaburi/2011	Thailand		Wet	0	0	0	0	0	0	0	0	0	0	0	0	0	0	0	0	0	0	0	0	0	0	0	0	0	0	0	0	0	0	0	0	0	0	0	0	0	0	0	0	0
1026	R6439	Maxomys surifer	F	Juvenile	Kanchanaburi/2011	Thailand		Wet	0	0	0	0	0	0	0	0	0	0	0	0	0	0	0	0	0	0	0	0	0	0	0	0	0	0	0	0	0	0	0	0	0	0	0	0	0	0	0	0	0
1027	R6440	Maxomys surifer	M	Juvenile	Kanchanaburi/2011	Thailand		Wet	0	0	0	0	0	0	0	0	0	0	0	0	0	0	0	0	0	0	0	0	0	0	0	0	0	0	0	0	0	0	0	0	0	0	0	0	0	0	0	0	0
1028	R6441	Mus sp.	F	Adult	Kanchanaburi/2011	Thailand		Wet	0	0	0	0	0	0	0	0	0	0	0	0	0	0	0	0	0	0	0	0	0	0	0	0	0	0	0	0	0	0	0	0	0	0	0	0	0	0	0	0	0
1029	R6442	Maxomys surifer	M	Juvenile	Kanchanaburi/2011	Thailand		Wet	0	0	0	0	0	0	0	0	0	0	0	0	0	0	0	0	0	0	0	0	0	0	0	0	0	0	0	0	0	0	0	0	0	0	0	0	0	0	0	0	0
1030	R6443	Maxomys surifer	M	Juvenile	Kanchanaburi/2011	Thailand		Wet	0	0	0	0	0	0	0	0	0	0	0	0	0	0	0	0	0	0	0	0	0	0	0	0	0	0	0	0	0	0	0	0	0	0	0	0	0	0	0	0	0
1031	R6444	Maxomys surifer	M	Adult	Kanchanaburi/2011	Thailand		Wet	0	0	0	0	0	0	0	0	0	0	0	0	0	0	0	0	0	0	0	0	0	0	0	0	0	0	0	0	0	0	0	0	0	0	0	0	0	0	0	0	0
1032	R6445	Maxomys surifer	F	Adult	Kanchanaburi/2011	Thailand	Upland	Wet	65	1	0	0	0	0	0	0	1	0	0	0	0	0	0	0	0	0	0	0	0	0	0	0	0	0	0	0	0	0	0	0	0	0	0	0	0	0	0	0	0
1033	R6446	Mus cooki	F	Adult	Kanchanaburi/2011	Thailand		Wet	0	0	0	0	0	0	0	0	0	0	0	0	0	0	0	0	0	0	0	0	0	0	0	0	0	0	0	0	0	0	0	0	0	0	0	0	0	0	0	0	0
1034	R6447	Bandicota savilei	M	Adult	Kanchanaburi/2011	Thailand	Upland	Wet	109	3	1	1	0	0	0	0	0	0	0	0	0	0	0	0	0	0	0	0	0	0	0	0	0	0	0	1	0	0	0	0	0	0	0	0	0	0	0	0	0
1035	R6448	Maxomys surifer	M	Juvenile	Kanchanaburi/2011	Thailand		Wet	0	0	0	0	0	0	0	0	0	0	0	0	0	0	0	0	0	0	0	0	0	0	0	0	0	0	0	0	0	0	0	0	0	0	0	0	0	0	0	0	0
1036	R6449	Maxomys surifer	F	Adult	Kanchanaburi/2011	Thailand	Forest	Wet	15	2	1	0	0	0	0	0	1	0	0	0	0	0	0	0	0	0	0	0	0	0	0	0	0	0	0	0	0	0	0	0	0	0	0	0	0	0	0	0	0
1037	R6450	Bandicota savilei	F	Adult	Kanchanaburi/2011	Thailand		Wet	0	0	0	0	0	0	0	0	0	0	0	0	0	0	0	0	0	0	0	0	0	0	0	0	0	0	0	0	0	0	0	0	0	0	0	0	0	0	0	0	0
1038	R6451	Mus cervicolor	M	Adult	Kanchanaburi/2011	Thailand		Wet	0	0	0	0	0	0	0	0	0	0	0	0	0	0	0	0	0	0	0	0	0	0	0	0	0	0	0	0	0	0	0	0	0	0	0	0	0	0	0	0	0
1039	R6452	Maxomys surifer	F	Adult	Kanchanaburi/2011	Thailand		Wet	0	0	0	0	0	0	0	0	0	0	0	0	0	0	0	0	0	0	0	0	0	0	0	0	0	0	0	0	0	0	0	0	0	0	0	0	0	0	0	0	0
1040	R6453	Maxomys surifer	F	Adult	Kanchanaburi/2011	Thailand	Forest	Wet	11	1	0	0	0	0	0	0	1	0	0	0	0	0	0	0	0	0	0	0	0	0	0	0	0	0	0	0	0	0	0	0	0	0	0	0	0	0	0	0	0
1041	R6454	Rattus exulans	F	Adult	Kanchanaburi/2011	Thailand	settlement	Wet	0	0	0	0	0	0	0	0	0	0	0	0	0	0	0	0	0	0	0	0	0	0	0	0	0	0	0	0	0	0	0	0	0	0	0	0	0	0	0	0	0
1042	R6455	Rattus exulans	M	Juvenile	Kanchanaburi/2011	Thailand	settlement	Wet	0	0	0	0	0	0	0	0	0	0	0	0	0	0	0	0	0	0	0	0	0	0	0	0	0	0	0	0	0	0	0	0	0	0	0	0	0	0	0	0	0
1043	R6456	Rattus exulans	M	Adult	Kanchanaburi/2011	Thailand	settlement	Wet	0	0	0	0	0	0	0	0	0	0	0	0	0	0	0	0	0	0	0	0	0	0	0	0	0	0	0	0	0	0	0	0	0	0	0	0	0	0	0	0	0
1044	R6457	Maxomys surifer	M	Juvenile	Kanchanaburi/2011	Thailand		Wet	0	0	0	0	0	0	0	0	0	0	0	0	0	0	0	0	0	0	0	0	0	0	0	0	0	0	0	0	0	0	0	0	0	0	0	0	0	0	0	0	0
1045	R6458	Maxomys surifer	F	Juvenile	Kanchanaburi/2011	Thailand		Wet	0	0	0	0	0	0	0	0	0	0	0	0	0	0	0	0	0	0	0	0	0	0	0	0	0	0	0	0	0	0	0	0	0	0	0	0	0	0	0	0	0
1046	R6459	Rattus exulans	F	Adult	Kanchanaburi/2011	Thailand	settlement	Wet	0	0	0	0	0	0	0	0	0	0	0	0	0	0	0	0	0	0	0	0	0	0	0	0	0	0	0	0	0	0	0	0	0	0	0	0	0	0	0	0	0
1047	R6460	Rattus exulans	F	Adult	Kanchanaburi/2011	Thailand	settlement	Wet	0	0	0	0	0	0	0	0	0	0	0	0	0	0	0	0	0	0	0	0	0	0	0	0	0	0	0	0	0	0	0	0	0	0	0	0	0	0	0	0	0
1048	R6461	Mus cervicolor	M	Adult	Kanchanaburi/2011	Thailand		Wet	0	0	0	0	0	0	0	0	0	0	0	0	0	0	0	0	0	0	0	0	0	0	0	0	0	0	0	0	0	0	0	0	0	0	0	0	0	0	0	0	0
1049	R6462	Rattus tanezumi	F	Juvenile	Kanchanaburi/2011	Thailand	settlement	Wet	0	0	0	0	0	0	0	0	0	0	0	0	0	0	0	0	0	0	0	0	0	0	0	0	0	0	0	0	0	0	0	0	0	0	0	0	0	0	0	0	0
1050	R6463	Maxomys surifer	F	Adult	Kanchanaburi/2011	Thailand		Wet	0	0	0	0	0	0	0	0	0	0	0	0	0	0	0	0	0	0	0	0	0	0	0	0	0	0	0	0	0	0	0	0	0	0	0	0	0	0	0	0	0
1051	R6464	Maxomys surifer	M	Juvenile	Kanchanaburi/2011	Thailand		Wet	0	0	0	0	0	0	0	0	0	0	0	0	0	0	0	0	0	0	0	0	0	0	0	0	0	0	0	0	0	0	0	0	0	0	0	0	0	0	0	0	0
1052	R6465	Rattus tanezumi	F	Adult	Kanchanaburi/2011	Thailand	settlement	Wet	0	0	0	0	0	0	0	0	0	0	0	0	0	0	0	0	0	0	0	0	0	0	0	0	0	0	0	0	0	0	0	0	0	0	0	0	0	0	0	0	0
1053	R6466	Mus cooki	M	Adult	Kanchanaburi/2011	Thailand		Wet	0	0	0	0	0	0	0	0	0	0	0	0	0	0	0	0	0	0	0	0	0	0	0	0	0	0	0	0	0	0	0	0	0	0	0	0	0	0	0	0	0
1054	R6467	Mus cervicolor	M	Adult	Kanchanaburi/2011	Thailand		Wet	0	0	0	0	0	0	0	0	0	0	0	0	0	0	0	0	0	0	0	0	0	0	0	0	0	0	0	0	0	0	0	0	0	0	0	0	0	0	0	0	0
1055	R6468	Rattus exulans	F	Adult	Kanchanaburi/2011	Thailand	settlement	Wet	0	0	0	0	0	0	0	0	0	0	0	0	0	0	0	0	0	0	0	0	0	0	0	0	0	0	0	0	0	0	0	0	0	0	0	0	0	0	0	0	0
1056	R6469	Maxomys surifer	F	Adult	Kanchanaburi/2011	Thailand		Wet	0	0	0	0	0	0	0	0	0	0	0	0	0	0	0	0	0	0	0	0	0	0	0	0	0	0	0	0	0	0	0	0	0	0	0	0	0	0	0	0	0
1057	R6470	Mus cooki	M	Adult	Kanchanaburi/2011	Thailand		Wet	0	0	0	0	0	0	0	0	0	0	0	0	0	0	0	0	0	0	0	0	0	0	0	0	0	0	0	0	0	0	0	0	0	0	0	0	0	0	0	0	0
1058	R6471	Mus cervicolor	M	Juvenile	Kanchanaburi/2011	Thailand		Wet	0	0	0	0	0	0	0	0	0	0	0	0	0	0	0	0	0	0	0	0	0	0	0	0	0	0	0	0	0	0	0	0	0	0	0	0	0	0	0	0	0
1059	R6472	Mus sp.	M		Kanchanaburi/2011	Thailand		Wet	0	0	0	0	0	0	0	0	0	0	0	0	0	0	0	0	0	0	0	0	0	0	0	0	0	0	0	0	0	0	0	0	0	0	0	0	0	0	0	0	0
1060	R6473	Mus sp.	F	Juvenile	Kanchanaburi/2011	Thailand		Wet	0	0	0	0	0	0	0	0	0	0	0	0	0	0	0	0	0	0	0	0	0	0	0	0	0	0	0	0	0	0	0	0	0	0	0	0	0	0	0	0	0
1061	R6475	Mus sp.	M	Adult	Kanchanaburi/2011	Thailand		Wet	0	0	0	0	0	0	0	0	0	0	0	0	0	0	0	0	0	0	0	0	0	0	0	0	0	0	0	0	0	0	0	0	0	0	0	0	0	0	0	0	0
1062	R6476	Rattus tanezumi	M	Adult	Kanchanaburi/2011	Thailand	settlement	Wet	0	0	0	0	0	0	0	0	0	0	0	0	0	0	0	0	0	0	0	0	0	0	0	0	0	0	0	0	0	0	0	0	0	0	0	0	0	0	0	0	0
1063	R6477	Rattus tanezumi	M	Juvenile	Kanchanaburi/2011	Thailand	settlement	Wet	0	0	0	0	0	0	0	0	0	0	0	0	0	0	0	0	0	0	0	0	0	0	0	0	0	0	0	0	0	0	0	0	0	0	0	0	0	0	0	0	0
1064	R6478	Mus cervicolor	F	Adult	Kanchanaburi/2011	Thailand		Wet	0	0	0	0	0	0	0	0	0	0	0	0	0	0	0	0	0	0	0	0	0	0	0	0	0	0	0	0	0	0	0	0	0	0	0	0	0	0	0	0	0
1065	R6479	Rattus tanezumi	M	Juvenile	Kanchanaburi/2011	Thailand	settlement	Wet	0	0	0	0	0	0	0	0	0	0	0	0	0	0	0	0	0	0	0	0	0	0	0	0	0	0	0	0	0	0	0	0	0	0	0	0	0	0	0	0	0
1066	R6480	Mus sp.	M	Adult	Kanchanaburi/2011	Thailand		Wet	0	0	0	0	0	0	0	0	0	0	0	0	0	0	0	0	0	0	0	0	0	0	0	0	0	0	0	0	0	0	0	0	0	0	0	0	0	0	0	0	0
1067	R6481	Rattus tanezumi	M	Adult	Kanchanaburi/2011	Thailand	settlement	Wet	0	0	0	0	0	0	0	0	0	0	0	0	0	0	0	0	0	0	0	0	0	0	0	0	0	0	0	0	0	0	0	0	0	0	0	0	0	0	0	0	0
1068	R6482	Rattus exulans	F	Adult	Kanchanaburi/2011	Thailand	settlement	Wet	0	0	0	0	0	0	0	0	0	0	0	0	0	0	0	0	0	0	0	0	0	0	0	0	0	0	0	0	0	0	0	0	0	0	0	0	0	0	0	0	0
1069	R6483	Mus cooki	F	Juvenile	Kanchanaburi/2011	Thailand		Wet	0	0	0	0	0	0	0	0	0	0	0	0	0	0	0	0	0	0	0	0	0	0	0	0	0	0	0	0	0	0	0	0	0	0	0	0	0	0	0	0	0
1070	R6484	Mus sp.	M	Adult	Kanchanaburi/2011	Thailand		Wet	0	0	0	0	0	0	0	0	0	0	0	0	0	0	0	0	0	0	0	0	0	0	0	0	0	0	0	0	0	0	0	0	0	0	0	0	0	0	0	0	0
1071	R6485	Rattus exulans	F	Adult	Kanchanaburi/2011	Thailand	settlement	Wet	0	0	0	0	0	0	0	0	0	0	0	0	0	0	0	0	0	0	0	0	0	0	0	0	0	0	0	0	0	0	0	0	0	0	0	0	0	0	0	0	0
1072	R6486	Rattus exulans	F	Adult	Kanchanaburi/2011	Thailand	settlement	Wet	0	0	0	0	0	0	0	0	0	0	0	0	0	0	0	0	0	0	0	0	0	0	0	0	0	0	0	0	0	0	0	0	0	0	0	0	0	0	0	0	0
1073	R6487	Rattus tanezumi	F	Juvenile	Kanchanaburi/2011	Thailand	settlement	Wet	0	0	0	0	0	0	0	0	0	0	0	0	0	0	0	0	0	0	0	0	0	0	0	0	0	0	0	0	0	0	0	0	0	0	0	0	0	0	0	0	0
1074	R6488	Mus cervicolor	F	Adult	Kanchanaburi/2011	Thailand		Wet	0	0	0	0	0	0	0	0	0	0	0	0	0	0	0	0	0	0	0	0	0	0	0	0	0	0	0	0	0	0	0	0	0	0	0	0	0	0	0	0	0
1075	R6489	Mus sp.	M	Adult	Kanchanaburi/2011	Thailand		Wet	0	0	0	0	0	0	0	0	0	0	0	0	0	0	0	0	0	0	0	0	0	0	0	0	0	0	0	0	0	0	0	0	0	0	0	0	0	0	0	0	0
1076	R6490	Rattus tanezumi	F	Adult	Kanchanaburi/2011	Thailand	settlement	Wet	0	0	0	0	0	0	0	0	0	0	0	0	0	0	0	0	0	0	0	0	0	0	0	0	0	0	0	0	0	0	0	0	0	0	0	0	0	0	0	0	0
1077	R6491	Mus sp.	M	Adult	Kanchanaburi/2011	Thailand		Wet	0	0	0	0	0	0	0	0	0	0	0	0	0	0	0	0	0	0	0	0	0	0	0	0	0	0	0	0	0	0	0	0	0	0	0	0	0	0	0	0	0
1078	R6492	Mus sp.	F	Juvenile	Kanchanaburi/2011	Thailand		Wet	0	0	0	0	0	0	0	0	0	0	0	0	0	0	0	0	0	0	0	0	0	0	0	0	0	0	0	0	0	0	0	0	0	0	0	0	0	0	0	0	0
1079	R6493	Maxomys surifer	F	Adult	Kanchanaburi/2011	Thailand		Wet	0	0	0	0	0	0	0	0	0	0	0	0	0	0	0	0	0	0	0	0	0	0	0	0	0	0	0	0	0	0	0	0	0	0	0	0	0	0	0	0	0
1080	R6494	Mus sp.	F	Adult	Kanchanaburi/2011	Thailand		Wet	0	0	0	0	0	0	0	0	0	0	0	0	0	0	0	0	0	0	0	0	0	0	0	0	0	0	0	0	0	0	0	0	0	0	0	0	0	0	0	0	0
1081	R6495	Mus sp.	F	Juvenile	Kanchanaburi/2011	Thailand		Wet	0	0	0	0	0	0	0	0	0	0	0	0	0	0	0	0	0	0	0	0	0	0	0	0	0	0	0	0	0	0	0	0	0	0	0	0	0	0	0	0	0
1082	R6496	Rattus exulans	F	Juvenile	Kanchanaburi/2011	Thailand	settlement	Wet	0	0	0	0	0	0	0	0	0	0	0	0	0	0	0	0	0	0	0	0	0	0	0	0	0	0	0	0	0	0	0	0	0	0	0	0	0	0	0	0	0
1083	R6497	Maxomys surifer	M	Juvenile	Kanchanaburi/2011	Thailand		Wet	0	0	0	0	0	0	0	0	0	0	0	0	0	0	0	0	0	0	0	0	0	0	0	0	0	0	0	0	0	0	0	0	0	0	0	0	0	0	0	0	0
1084	R6498	Mus sp.	M	Adult	Kanchanaburi/2011	Thailand		Wet	0	0	0	0	0	0	0	0	0	0	0	0	0	0	0	0	0	0	0	0	0	0	0	0	0	0	0	0	0	0	0	0	0	0	0	0	0	0	0	0	0
1085	R6503	Maxomys surifer	F	Adult	Kanchanaburi/2011	Thailand		Wet	0	0	0	0	0	0	0	0	0	0	0	0	0	0	0	0	0	0	0	0	0	0	0	0	0	0	0	0	0	0	0	0	0	0	0	0	0	0	0	0	0
1086	R6504	Mus sp.	M	Juvenile	Kanchanaburi/2011	Thailand		Wet	0	0	0	0	0	0	0	0	0	0	0	0	0	0	0	0	0	0	0	0	0	0	0	0	0	0	0	0	0	0	0	0	0	0	0	0	0	0	0	0	0
1087	R6505	Rattus tanezumi	F	Adult	Kanchanaburi/2011	Thailand	settlement	Wet	0	0	0	0	0	0	0	0	0	0	0	0	0	0	0	0	0	0	0	0	0	0	0	0	0	0	0	0	0	0	0	0	0	0	0	0	0	0	0	0	0
1088	R6506	Rattus exulans	M	Adult	Kanchanaburi/2011	Thailand	settlement	Wet	0	0	0	0	0	0	0	0	0	0	0	0	0	0	0	0	0	0	0	0	0	0	0	0	0	0	0	0	0	0	0	0	0	0	0	0	0	0	0	0	0
1089	R6507	Mus sp.	M	Adult	Kanchanaburi/2011	Thailand		Wet	0	0	0	0	0	0	0	0	0	0	0	0	0	0	0	0	0	0	0	0	0	0	0	0	0	0	0	0	0	0	0	0	0	0	0	0	0	0	0	0	0
1090	R6508	Rattus exulans	M	Adult	Kanchanaburi/2011	Thailand	settlement	Wet	0	0	0	0	0	0	0	0	0	0	0	0	0	0	0	0	0	0	0	0	0	0	0	0	0	0	0	0	0	0	0	0	0	0	0	0	0	0	0	0	0
1091	R6509	Bandicota savilei	M	Adult	Kanchanaburi/2011	Thailand		Wet	0	0	0	0	0	0	0	0	0	0	0	0	0	0	0	0	0	0	0	0	0	0	0	0	0	0	0	0	0	0	0	0	0	0	0	0	0	0	0	0	0
1092	R6510	Maxomys surifer	M	Adult	Kanchanaburi/2011	Thailand		Wet	0	0	0	0	0	0	0	0	0	0	0	0	0	0	0	0	0	0	0	0	0	0	0	0	0	0	0	0	0	0	0	0	0	0	0	0	0	0	0	0	0
1093	R6511	Rattus tanezumi	F	Juvenile	Kanchanaburi/2011	Thailand	settlement	Wet	0	0	0	0	0	0	0	0	0	0	0	0	0	0	0	0	0	0	0	0	0	0	0	0	0	0	0	0	0	0	0	0	0	0	0	0	0	0	0	0	0
1094	R6512	Rattus exulans	F	Adult	Kanchanaburi/2011	Thailand	settlement	Wet	0	0	0	0	0	0	0	0	0	0	0	0	0	0	0	0	0	0	0	0	0	0	0	0	0	0	0	0	0	0	0	0	0	0	0	0	0	0	0	0	0
1095	R6513	Mus cooki	M	Adult	Kanchanaburi/2011	Thailand		Wet	0	0	0	0	0	0	0	0	0	0	0	0	0	0	0	0	0	0	0	0	0	0	0	0	0	0	0	0	0	0	0	0	0	0	0	0	0	0	0	0	0
1096	R6514	Rattus tanezumi	F	Juvenile	Kanchanaburi/2011	Thailand	settlement	Wet	0	0	0	0	0	0	0	0	0	0	0	0	0	0	0	0	0	0	0	0	0	0	0	0	0	0	0	0	0	0	0	0	0	0	0	0	0	0	0	0	0
1097	R6515	Rattus tanezumi	F	Adult	Kanchanaburi/2011	Thailand	settlement	Wet	0	0	0	0	0	0	0	0	0	0	0	0	0	0	0	0	0	0	0	0	0	0	0	0	0	0	0	0	0	0	0	0	0	0	0	0	0	0	0	0	0
1098	R6516	Mus caroli	M	Adult	Kanchanaburi/2011	Thailand		Wet	0	0	0	0	0	0	0	0	0	0	0	0	0	0	0	0	0	0	0	0	0	0	0	0	0	0	0	0	0	0	0	0	0	0	0	0	0	0	0	0	0
1099	R6517	Rattus tanezumi	F	Adult	Kanchanaburi/2011	Thailand	settlement	Wet	0	0	0	0	0	0	0	0	0	0	0	0	0	0	0	0	0	0	0	0	0	0	0	0	0	0	0	0	0	0	0	0	0	0	0	0	0	0	0	0	0
1100	R6518	Rattus tanezumi	M	Adult	Kanchanaburi/2011	Thailand	settlement	Wet	0	0	0	0	0	0	0	0	0	0	0	0	0	0	0	0	0	0	0	0	0	0	0	0	0	0	0	0	0	0	0	0	0	0	0	0	0	0	0	0	0
1101	R6519	Mus caroli	M	Juvenile	Kanchanaburi/2011	Thailand		Wet	0	0	0	0	0	0	0	0	0	0	0	0	0	0	0	0	0	0	0	0	0	0	0	0	0	0	0	0	0	0	0	0	0	0	0	0	0	0	0	0	0
1102	R6520	Rattus exulans	F	Adult	Kanchanaburi/2011	Thailand	settlement	Wet	0	0	0	0	0	0	0	0	0	0	0	0	0	0	0	0	0	0	0	0	0	0	0	0	0	0	0	0	0	0	0	0	0	0	0	0	0	0	0	0	0
1103	R6521	Rattus exulans	F	Adult	Kanchanaburi/2011	Thailand	settlement	Wet	0	0	0	0	0	0	0	0	0	0	0	0	0	0	0	0	0	0	0	0	0	0	0	0	0	0	0	0	0	0	0	0	0	0	0	0	0	0	0	0	0
1104	R6522	Rattus exulans	F	Adult	Kanchanaburi/2011	Thailand	settlement	Wet	0	0	0	0	0	0	0	0	0	0	0	0	0	0	0	0	0	0	0	0	0	0	0	0	0	0	0	0	0	0	0	0	0	0	0	0	0	0	0	0	0
1105	R6523	Maxomys surifer	F	Adult	Kanchanaburi/2011	Thailand		Wet	0	0	0	0	0	0	0	0	0	0	0	0	0	0	0	0	0	0	0	0	0	0	0	0	0	0	0	0	0	0	0	0	0	0	0	0	0	0	0	0	0
1106	R6524	Maxomys surifer	M	Juvenile	Kanchanaburi/2011	Thailand	Forest	Wet	8	1	0	0	0	0	0	0	1	0	0	0	0	0	0	0	0	0	0	0	0	0	0	0	0	0	0	0	0	0	0	0	0	0	0	0	0	0	0	0	0
1107	R6525	Maxomys surifer	M	Juvenile	Kanchanaburi/2011	Thailand		Wet	0	0	0	0	0	0	0	0	0	0	0	0	0	0	0	0	0	0	0	0	0	0	0	0	0	0	0	0	0	0	0	0	0	0	0	0	0	0	0	0	0
1108	R6526	Mus sp.	M	Adult	Kanchanaburi/2011	Thailand		Wet	0	0	0	0	0	0	0	0	0	0	0	0	0	0	0	0	0	0	0	0	0	0	0	0	0	0	0	0	0	0	0	0	0	0	0	0	0	0	0	0	0
1109	R6527	Rattus exulans	F	Adult	Kanchanaburi/2011	Thailand	settlement	Wet	0	0	0	0	0	0	0	0	0	0	0	0	0	0	0	0	0	0	0	0	0	0	0	0	0	0	0	0	0	0	0	0	0	0	0	0	0	0	0	0	0
1110	R6528	Rattus exulans	M	Adult	Kanchanaburi/2011	Thailand	settlement	Wet	0	0	0	0	0	0	0	0	0	0	0	0	0	0	0	0	0	0	0	0	0	0	0	0	0	0	0	0	0	0	0	0	0	0	0	0	0	0	0	0	0
1111	R6529	Rattus exulans	M	Adult	Kanchanaburi/2011	Thailand	settlement	Wet	0	0	0	0	0	0	0	0	0	0	0	0	0	0	0	0	0	0	0	0	0	0	0	0	0	0	0	0	0	0	0	0	0	0	0	0	0	0	0	0	0
1112	R6530	Rattus tanezumi	M	Juvenile	Kanchanaburi/2011	Thailand	settlement	Wet	0	0	0	0	0	0	0	0	0	0	0	0	0	0	0	0	0	0	0	0	0	0	0	0	0	0	0	0	0	0	0	0	0	0	0	0	0	0	0	0	0
1113	R6531	Rattus exulans	F	Adult	Kanchanaburi/2011	Thailand	settlement	Wet	0	0	0	0	0	0	0	0	0	0	0	0	0	0	0	0	0	0	0	0	0	0	0	0	0	0	0	0	0	0	0	0	0	0	0	0	0	0	0	0	0
1114	R6532	Maxomys surifer	M	Adult	Kanchanaburi/2011	Thailand		Wet	0	0	0	0	0	0	0	0	0	0	0	0	0	0	0	0	0	0	0	0	0	0	0	0	0	0	0	0	0	0	0	0	0	0	0	0	0	0	0	0	0
1115	R6533	Mus cooki	M	Adult	Kanchanaburi/2011	Thailand	forest	Wet	0	0	0	0	0	0	0	0	0	0	0	0	0	0	0	0	0	0	0	0	0	0	0	0	0	0	0	0	0	0	0	0	0	0	0	0	0	0	0	0	0
1116	R6534	Rattus tanezumi	M	Adult	Kanchanaburi/2011	Thailand	settlement	Wet	0	0	0	0	0	0	0	0	0	0	0	0	0	0	0	0	0	0	0	0	0	0	0	0	0	0	0	0	0	0	0	0	0	0	0	0	0	0	0	0	0
1117	R6535	Mus sp.	M	Adult	Kanchanaburi/2011	Thailand	forest	Wet	0	0	0	0	0	0	0	0	0	0	0	0	0	0	0	0	0	0	0	0	0	0	0	0	0	0	0	0	0	0	0	0	0	0	0	0	0	0	0	0	0
1118	R6536	Mus cervicolor	M	Adult	Kanchanaburi/2011	Thailand		Wet	0	0	0	0	0	0	0	0	0	0	0	0	0	0	0	0	0	0	0	0	0	0	0	0	0	0	0	0	0	0	0	0	0	0	0	0	0	0	0	0	0
1119	R6537	Mus cooki	M	Adult	Kanchanaburi/2011	Thailand		Wet	0	0	0	0	0	0	0	0	0	0	0	0	0	0	0	0	0	0	0	0	0	0	0	0	0	0	0	0	0	0	0	0	0	0	0	0	0	0	0	0	0
1120	R6538	Rattus tanezumi	F	Adult	Kanchanaburi/2011	Thailand	settlement	Wet	0	0	0	0	0	0	0	0	0	0	0	0	0	0	0	0	0	0	0	0	0	0	0	0	0	0	0	0	0	0	0	0	0	0	0	0	0	0	0	0	0
1121	R6539	Mus cooki	M	Adult	Kanchanaburi/2011	Thailand		Wet	0	0	0	0	0	0	0	0	0	0	0	0	0	0	0	0	0	0	0	0	0	0	0	0	0	0	0	0	0	0	0	0	0	0	0	0	0	0	0	0	0
1122	R6540	Rattus exulans	F	Adult	Kanchanaburi/2011	Thailand	settlement	Wet	0	0	0	0	0	0	0	0	0	0	0	0	0	0	0	0	0	0	0	0	0	0	0	0	0	0	0	0	0	0	0	0	0	0	0	0	0	0	0	0	0
1123	R6541	Bandicota savilei	M	Adult	Kanchanaburi/2011	Thailand	settlement	Wet	0	0	0	0	0	0	0	0	0	0	0	0	0	0	0	0	0	0	0	0	0	0	0	0	0	0	0	0	0	0	0	0	0	0	0	0	0	0	0	0	0
1124	R6548	Mus cervicolor	M	Adult	Kanchanaburi/2011	Thailand	Upland	Wet	20	1	1	0	0	0	0	0	0	0	0	0	0	0	0	0	0	0	0	0	0	0	0	0	0	0	0	0	0	0	0	0	0	0	0	0	0	0	0	0	0
1125	R6549	Mus cooki	M	Adult	Kanchanaburi/2011	Thailand	forest	Wet	0	0	0	0	0	0	0	0	0	0	0	0	0	0	0	0	0	0	0	0	0	0	0	0	0	0	0	0	0	0	0	0	0	0	0	0	0	0	0	0	0
1126	R6550	Mus cooki	M	Adult	Kanchanaburi/2011	Thailand		Wet	0	0	0	0	0	0	0	0	0	0	0	0	0	0	0	0	0	0	0	0	0	0	0	0	0	0	0	0	0	0	0	0	0	0	0	0	0	0	0	0	0
1127	R6551	Mus cooki	F	Juvenile	Kanchanaburi/2011	Thailand	forest	Wet	0	0	0	0	0	0	0	0	0	0	0	0	0	0	0	0	0	0	0	0	0	0	0	0	0	0	0	0	0	0	0	0	0	0	0	0	0	0	0	0	0
1128	R6552	Mus cooki	F	Adult	Kanchanaburi/2011	Thailand	forest	Wet	0	0	0	0	0	0	0	0	0	0	0	0	0	0	0	0	0	0	0	0	0	0	0	0	0	0	0	0	0	0	0	0	0	0	0	0	0	0	0	0	0
1129	R6553	Mus cervicolor	M	Adult	Kanchanaburi/2011	Thailand	upland	Wet	0	0	0	0	0	0	0	0	0	0	0	0	0	0	0	0	0	0	0	0	0	0	0	0	0	0	0	0	0	0	0	0	0	0	0	0	0	0	0	0	0
1130	R6554	Mus cervicolor	F	Adult	Kanchanaburi/2011	Thailand	Upland	Wet	20	1	1	0	0	0	0	0	0	0	0	0	0	0	0	0	0	0	0	0	0	0	0	0	0	0	0	0	0	0	0	0	0	0	0	0	0	0	0	0	0
1131	R6555	Mus cooki	F	Juvenile	Kanchanaburi/2011	Thailand		Wet	0	0	0	0	0	0	0	0	0	0	0	0	0	0	0	0	0	0	0	0	0	0	0	0	0	0	0	0	0	0	0	0	0	0	0	0	0	0	0	0	0
1132	R6556	Mus caroli	M	Adult	Kanchanaburi/2011	Thailand		Wet	0	0	0	0	0	0	0	0	0	0	0	0	0	0	0	0	0	0	0	0	0	0	0	0	0	0	0	0	0	0	0	0	0	0	0	0	0	0	0	0	0
1133	R6557	Mus cooki	F	Adult	Kanchanaburi/2011	Thailand	forest	Wet	0	0	0	0	0	0	0	0	0	0	0	0	0	0	0	0	0	0	0	0	0	0	0	0	0	0	0	0	0	0	0	0	0	0	0	0	0	0	0	0	0
1134	R6558	Mus cooki	F	Adult	Kanchanaburi/2011	Thailand		Wet	0	0	0	0	0	0	0	0	0	0	0	0	0	0	0	0	0	0	0	0	0	0	0	0	0	0	0	0	0	0	0	0	0	0	0	0	0	0	0	0	0
1135	R6559	Mus sp.	F	Juvenile	Kanchanaburi/2011	Thailand		Wet	0	0	0	0	0	0	0	0	0	0	0	0	0	0	0	0	0	0	0	0	0	0	0	0	0	0	0	0	0	0	0	0	0	0	0	0	0	0	0	0	0
1136	R6560	Mus cooki	M	Adult	Kanchanaburi/2011	Thailand	forest	Wet	0	0	0	0	0	0	0	0	0	0	0	0	0	0	0	0	0	0	0	0	0	0	0	0	0	0	0	0	0	0	0	0	0	0	0	0	0	0	0	0	0
1137	R6561	Mus cooki	M	Adult	Kanchanaburi/2011	Thailand	forest	Wet	0	0	0	0	0	0	0	0	0	0	0	0	0	0	0	0	0	0	0	0	0	0	0	0	0	0	0	0	0	0	0	0	0	0	0	0	0	0	0	0	0
1138	R6562	Mus cervicolor	F	Adult	Kanchanaburi/2011	Thailand	Upland	Wet	28	1	1	0	0	0	0	0	0	0	0	0	0	0	0	0	0	0	0	0	0	0	0	0	0	0	0	0	0	0	0	0	0	0	0	0	0	0	0	0	0
1139	R6563	Mus cooki	M	Adult	Kanchanaburi/2011	Thailand	upland	Wet	0	0	0	0	0	0	0	0	0	0	0	0	0	0	0	0	0	0	0	0	0	0	0	0	0	0	0	0	0	0	0	0	0	0	0	0	0	0	0	0	0
1140	R6564	Mus cervicolor	F	Adult	Kanchanaburi/2011	Thailand	upland	Wet	0	0	0	0	0	0	0	0	0	0	0	0	0	0	0	0	0	0	0	0	0	0	0	0	0	0	0	0	0	0	0	0	0	0	0	0	0	0	0	0	0
1141	R6565	Mus cooki	M	Adult	Kanchanaburi/2011	Thailand	upland	Wet	0	0	0	0	0	0	0	0	0	0	0	0	0	0	0	0	0	0	0	0	0	0	0	0	0	0	0	0	0	0	0	0	0	0	0	0	0	0	0	0	0
1142	R6566	Mus cervicolor	M	Adult	Kanchanaburi/2011	Thailand	upland	Wet	0	0	0	0	0	0	0	0	0	0	0	0	0	0	0	0	0	0	0	0	0	0	0	0	0	0	0	0	0	0	0	0	0	0	0	0	0	0	0	0	0
1143	R6567	Mus cervicolor	F	Adult	Kanchanaburi/2011	Thailand	upland	Wet	0	0	0	0	0	0	0	0	0	0	0	0	0	0	0	0	0	0	0	0	0	0	0	0	0	0	0	0	0	0	0	0	0	0	0	0	0	0	0	0	0
1144	R6568	Mus cooki	M	Adult	Kanchanaburi/2011	Thailand		Wet	0	0	0	0	0	0	0	0	0	0	0	0	0	0	0	0	0	0	0	0	0	0	0	0	0	0	0	0	0	0	0	0	0	0	0	0	0	0	0	0	0
1145	R6569	Mus sp.	F	Adult	Kanchanaburi/2011	Thailand		Wet	0	0	0	0	0	0	0	0	0	0	0	0	0	0	0	0	0	0	0	0	0	0	0	0	0	0	0	0	0	0	0	0	0	0	0	0	0	0	0	0	0
1146	R7136	Niviventer fulvescens	F	Adult	Nan/2013	Thailand	Forest	Dry	0	0	0	0	0	0	0	0	0	0	0	0	0	0	0	0	0	0	0	0	0	0	0	0	0	0	0	0	0	0	0	0	0	0	0	0	0	0	0	0	0
1147	R7137	Maxomys surifer	F	Adult	Nan/2013	Thailand	Forest	Dry	56	4	1	1	0	0	0	0	0	0	0	0	0	0	1	0	1	0	0	0	0	0	0	0	0	0	0	0	0	0	0	0	0	0	0	0	0	0	0	0	0
1148	R7138	Berylmys bowersi	F	Juvenile	Nan/2013	Thailand	Upland	Dry	11	2	0	1	1	0	0	0	0	0	0	0	0	0	0	0	0	0	0	0	0	0	0	0	0	0	0	0	0	0	0	0	0	0	0	0	0	0	0	0	0
1149	R7139	Rattus exulans	F	Adult	Nan/2013	Thailand	Settlement	Dry	0	0	0	0	0	0	0	0	0	0	0	0	0	0	0	0	0	0	0	0	0	0	0	0	0	0	0	0	0	0	0	0	0	0	0	0	0	0	0	0	0
1150	R7140	Berylmys bowersi	F	Adult	Nan/2013	Thailand	Lowland	Dry	0	0	0	0	0	0	0	0	0	0	0	0	0	0	0	0	0	0	0	0	0	0	0	0	0	0	0	0	0	0	0	0	0	0	0	0	0	0	0	0	0
1151	R7141	Berylmys bowersi	M	Juvenile	Nan/2013	Thailand	Lowland	Dry	0	0	0	0	0	0	0	0	0	0	0	0	0	0	0	0	0	0	0	0	0	0	0	0	0	0	0	0	0	0	0	0	0	0	0	0	0	0	0	0	0
1152	R7142	Berylmys bowersi	M	Juvenile	Nan/2013	Thailand	Lowland	Dry	0	0	0	0	0	0	0	0	0	0	0	0	0	0	0	0	0	0	0	0	0	0	0	0	0	0	0	0	0	0	0	0	0	0	0	0	0	0	0	0	0
1153	R7143	Mus sp.	F	Juvenile	Nan/2013	Thailand	Forest	Dry	0	0	0	0	0	0	0	0	0	0	0	0	0	0	0	0	0	0	0	0	0	0	0	0	0	0	0	0	0	0	0	0	0	0	0	0	0	0	0	0	0
1154	R7144	Rattus exulans	M	Adult	Nan/2013	Thailand	Settlement	Dry	0	0	0	0	0	0	0	0	0	0	0	0	0	0	0	0	0	0	0	0	0	0	0	0	0	0	0	0	0	0	0	0	0	0	0	0	0	0	0	0	0
1155	R7145	Rattus exulans	F	Adult	Nan/2013	Thailand	Settlement	Dry	0	0	0	0	0	0	0	0	0	0	0	0	0	0	0	0	0	0	0	0	0	0	0	0	0	0	0	0	0	0	0	0	0	0	0	0	0	0	0	0	0
1156	R7146	Rattus exulans	F	Adult	Nan/2013	Thailand	Settlement	Dry	0	0	0	0	0	0	0	0	0	0	0	0	0	0	0	0	0	0	0	0	0	0	0	0	0	0	0	0	0	0	0	0	0	0	0	0	0	0	0	0	0
1157	R7147	Maxomys surifer	M	Juvenile	Nan/2013	Thailand	Forest	Dry	0	0	0	0	0	0	0	0	0	0	0	0	0	0	0	0	0	0	0	0	0	0	0	0	0	0	0	0	0	0	0	0	0	0	0	0	0	0	0	0	0
1158	R7148	Rattus andamanensis	M	Adult	Nan/2013	Thailand		Dry	0	0	0	0	0	0	0	0	0	0	0	0	0	0	0	0	0	0	0	0	0	0	0	0	0	0	0	0	0	0	0	0	0	0	0	0	0	0	0	0	0
1159	R7149	Leopoldamys edwardsi	M	Adult	Nan/2013	Thailand	Forest	Dry	12	1	0	1	0	0	0	0	0	0	0	0	0	0	0	0	0	0	0	0	0	0	0	0	0	0	0	0	0	0	0	0	0	0	0	0	0	0	0	0	0
1160	R7150	Bandicota indica	F	Adult	Nan/2013	Thailand	Lowland	Dry	36	2	0	0	0	0	0	0	0	0	0	0	0	0	0	0	0	0	0	0	0	0	0	0	0	0	0	1	0	1	0	0	0	0	0	0	0	0	0	0	0
1161	R7151	Bandicota indica	M	Juvenile	Nan/2013	Thailand	Lowland	Dry	4	1	0	0	1	0	0	0	0	0	0	0	0	0	0	0	0	0	0	0	0	0	0	0	0	0	0	0	0	0	0	0	0	0	0	0	0	0	0	0	0
1162	R7152	Bandicota indica	F	Juvenile	Nan/2013	Thailand	Lowland	Dry	6	1	0	0	0	0	1	0	0	0	0	0	0	0	0	0	0	0	0	0	0	0	0	0	0	0	0	0	0	0	0	0	0	0	0	0	0	0	0	0	0
1163	R7153	Mus pahari	F	Juvenile	Nan/2013	Thailand	Forest	Dry	0	0	0	0	0	0	0	0	0	0	0	0	0	0	0	0	0	0	0	0	0	0	0	0	0	0	0	0	0	0	0	0	0	0	0	0	0	0	0	0	0
1164	R7154	Rattus andamanensis	F	Adult	Nan/2013	Thailand	Forest	Dry	65	4	0	1	0	0	0	0	0	0	0	0	1	0	0	0	1	0	0	0	0	0	0	0	0	0	0	1	0	0	0	0	0	0	0	0	0	0	0	0	0
1165	R7155	Rattus exulans	M	Adult	Nan/2013	Thailand	Forest	Dry	0	0	0	0	0	0	0	0	0	0	0	0	0	0	0	0	0	0	0	0	0	0	0	0	0	0	0	0	0	0	0	0	0	0	0	0	0	0	0	0	0
1166	R7156	Berylmys bowersi	M	Juvenile	Nan/2013	Thailand	Upland	Dry	0	0	0	0	0	0	0	0	0	0	0	0	0	0	0	0	0	0	0	0	0	0	0	0	0	0	0	0	0	0	0	0	0	0	0	0	0	0	0	0	0
1167	R7157	Hylomys suillus	M	Juvenile	Nan/2013	Thailand	Upland	Dry	9	1	0	0	0	0	0	0	0	0	0	0	0	0	0	0	0	0	0	0	0	0	0	0	0	0	0	1	0	0	0	0	0	0	0	0	0	0	0	0	0
1168	R7158	Maxomys surifer	M	Juvenile	Nan/2013	Thailand	Forest	Dry	10	1	1	0	0	0	0	0	0	0	0	0	0	0	0	0	0	0	0	0	0	0	0	0	0	0	0	0	0	0	0	0	0	0	0	0	0	0	0	0	0
1169	R7159	Bandicota indica	M	Juvenile	Nan/2013	Thailand	Upland	Dry	73	4	1	0	0	0	1	0	1	0	0	0	1	0	0	0	0	0	0	0	0	0	0	0	0	0	0	0	0	0	0	0	0	0	0	0	0	0	0	0	0
1170	R7160	Rattus exulans	F	Adult	Nan/2013	Thailand	Settlement	Dry	0	0	0	0	0	0	0	0	0	0	0	0	0	0	0	0	0	0	0	0	0	0	0	0	0	0	0	0	0	0	0	0	0	0	0	0	0	0	0	0	0
1171	N001	Rattus tanezumi	F	Juvenile	Nakornsawan/2013	Thailand		Wet	0	0	0	0	0	0	0	0	0	0	0	0	0	0	0	0	0	0	0	0	0	0	0	0	0	0	0	0	0	0	0	0	0	0	0	0	0	0	0	0	0
1172	N002	Rattus tanezumi	M	Juvenile	Nakornsawan/2013	Thailand		Wet	0	0	0	0	0	0	0	0	0	0	0	0	0	0	0	0	0	0	0	0	0	0	0	0	0	0	0	0	0	0	0	0	0	0	0	0	0	0	0	0	0
1173	N003	Rattus tanezumi	M	Adult	Nakornsawan/2013	Thailand		Wet	0	0	0	0	0	0	0	0	0	0	0	0	0	0	0	0	0	0	0	0	0	0	0	0	0	0	0	0	0	0	0	0	0	0	0	0	0	0	0	0	0
1174	N004	Rattus tanezumi	M	Juvenile	Nakornsawan/2013	Thailand		Wet	0	0	0	0	0	0	0	0	0	0	0	0	0	0	0	0	0	0	0	0	0	0	0	0	0	0	0	0	0	0	0	0	0	0	0	0	0	0	0	0	0
1175	N005	Rattus tanezumi	F	Juvenile	Nakornsawan/2013	Thailand		Wet	0	0	0	0	0	0	0	0	0	0	0	0	0	0	0	0	0	0	0	0	0	0	0	0	0	0	0	0	0	0	0	0	0	0	0	0	0	0	0	0	0
1176	N006	Rattus tanezumi	M	Juvenile	Nakornsawan/2013	Thailand		Wet	0	0	0	0	0	0	0	0	0	0	0	0	0	0	0	0	0	0	0	0	0	0	0	0	0	0	0	0	0	0	0	0	0	0	0	0	0	0	0	0	0
1177	N007	Rattus tanezumi	F	Juvenile	Nakornsawan/2013	Thailand		Wet	0	0	0	0	0	0	0	0	0	0	0	0	0	0	0	0	0	0	0	0	0	0	0	0	0	0	0	0	0	0	0	0	0	0	0	0	0	0	0	0	0
1178	N008	Rattus tanezumi	M	Juvenile	Nakornsawan/2013	Thailand		Wet	0	0	0	0	0	0	0	0	0	0	0	0	0	0	0	0	0	0	0	0	0	0	0	0	0	0	0	0	0	0	0	0	0	0	0	0	0	0	0	0	0
1179	N009	Rattus tanezumi	M	Juvenile	Nakornsawan/2013	Thailand		Wet	0	0	0	0	0	0	0	0	0	0	0	0	0	0	0	0	0	0	0	0	0	0	0	0	0	0	0	0	0	0	0	0	0	0	0	0	0	0	0	0	0
1180	N010	Rattus tanezumi	M	Juvenile	Nakornsawan/2013	Thailand		Wet	0	0	0	0	0	0	0	0	0	0	0	0	0	0	0	0	0	0	0	0	0	0	0	0	0	0	0	0	0	0	0	0	0	0	0	0	0	0	0	0	0
1181	N011	Rattus tanezumi	M	Adult	Nakornsawan/2013	Thailand		Wet	0	0	0	0	0	0	0	0	0	0	0	0	0	0	0	0	0	0	0	0	0	0	0	0	0	0	0	0	0	0	0	0	0	0	0	0	0	0	0	0	0
1182	N012	Rattus tanezumi	M	Juvenile	Nakornsawan/2013	Thailand		Wet	0	0	0	0	0	0	0	0	0	0	0	0	0	0	0	0	0	0	0	0	0	0	0	0	0	0	0	0	0	0	0	0	0	0	0	0	0	0	0	0	0
1183	N013	Rattus tanezumi	M	Juvenile	Nakornsawan/2013	Thailand		Wet	0	0	0	0	0	0	0	0	0	0	0	0	0	0	0	0	0	0	0	0	0	0	0	0	0	0	0	0	0	0	0	0	0	0	0	0	0	0	0	0	0
1184	N014	Rattus tanezumi	F	Juvenile	Nakornsawan/2013	Thailand		Wet	0	0	0	0	0	0	0	0	0	0	0	0	0	0	0	0	0	0	0	0	0	0	0	0	0	0	0	0	0	0	0	0	0	0	0	0	0	0	0	0	0
1185	N015	Rattus tanezumi	M	Adult	Nakornsawan/2013	Thailand		Wet	0	0	0	0	0	0	0	0	0	0	0	0	0	0	0	0	0	0	0	0	0	0	0	0	0	0	0	0	0	0	0	0	0	0	0	0	0	0	0	0	0
1186	N016	Rattus tanezumi	M	Adult	Nakornsawan/2013	Thailand		Wet	0	0	0	0	0	0	0	0	0	0	0	0	0	0	0	0	0	0	0	0	0	0	0	0	0	0	0	0	0	0	0	0	0	0	0	0	0	0	0	0	0
1187	N017	Rattus tanezumi	F	Juvenile	Nakornsawan/2013	Thailand		Wet	0	0	0	0	0	0	0	0	0	0	0	0	0	0	0	0	0	0	0	0	0	0	0	0	0	0	0	0	0	0	0	0	0	0	0	0	0	0	0	0	0
1188	N018	Rattus tanezumi	M	Juvenile	Nakornsawan/2013	Thailand		Wet	0	0	0	0	0	0	0	0	0	0	0	0	0	0	0	0	0	0	0	0	0	0	0	0	0	0	0	0	0	0	0	0	0	0	0	0	0	0	0	0	0
1189	N019	Rattus tanezumi	F	Juvenile	Nakornsawan/2013	Thailand		Wet	0	0	0	0	0	0	0	0	0	0	0	0	0	0	0	0	0	0	0	0	0	0	0	0	0	0	0	0	0	0	0	0	0	0	0	0	0	0	0	0	0
1190	N020	Bandicota indica	M	Juvenile	Nakornsawan/2013	Thailand		Wet	0	0	0	0	0	0	0	0	0	0	0	0	0	0	0	0	0	0	0	0	0	0	0	0	0	0	0	0	0	0	0	0	0	0	0	0	0	0	0	0	0
1191	N021	Bandicota indica	F	Juvenile	Nakornsawan/2013	Thailand		Wet	0	0	0	0	0	0	0	0	0	0	0	0	0	0	0	0	0	0	0	0	0	0	0	0	0	0	0	0	0	0	0	0	0	0	0	0	0	0	0	0	0
1192	N022	Bandicota indica	M	Juvenile	Nakornsawan/2013	Thailand		Wet	0	0	0	0	0	0	0	0	0	0	0	0	0	0	0	0	0	0	0	0	0	0	0	0	0	0	0	0	0	0	0	0	0	0	0	0	0	0	0	0	0
1193	N023	Bandicota indica	F	Juvenile	Nakornsawan/2013	Thailand		Wet	0	0	0	0	0	0	0	0	0	0	0	0	0	0	0	0	0	0	0	0	0	0	0	0	0	0	0	0	0	0	0	0	0	0	0	0	0	0	0	0	0
1194	N024	Bandicota indica	F	Juvenile	Nakornsawan/2013	Thailand		Wet	0	0	0	0	0	0	0	0	0	0	0	0	0	0	0	0	0	0	0	0	0	0	0	0	0	0	0	0	0	0	0	0	0	0	0	0	0	0	0	0	0
1195	N025	Rattus tanezumi	F	Adult	Nakornsawan/2013	Thailand		Wet	0	0	0	0	0	0	0	0	0	0	0	0	0	0	0	0	0	0	0	0	0	0	0	0	0	0	0	0	0	0	0	0	0	0	0	0	0	0	0	0	0
1196	N026	Rattus tanezumi	M	Adult	Nakornsawan/2013	Thailand		Wet	0	0	0	0	0	0	0	0	0	0	0	0	0	0	0	0	0	0	0	0	0	0	0	0	0	0	0	0	0	0	0	0	0	0	0	0	0	0	0	0	0
1197	N027	Bandicota indica	F	Adult	Nakornsawan/2013	Thailand		Wet	0	0	0	0	0	0	0	0	0	0	0	0	0	0	0	0	0	0	0	0	0	0	0	0	0	0	0	0	0	0	0	0	0	0	0	0	0	0	0	0	0
1198	N028	Bandicota indica	F	Juvenile	Nakornsawan/2013	Thailand		Wet	0	0	0	0	0	0	0	0	0	0	0	0	0	0	0	0	0	0	0	0	0	0	0	0	0	0	0	0	0	0	0	0	0	0	0	0	0	0	0	0	0
1199	N029	Bandicota indica	F	Juvenile	Nakornsawan/2013	Thailand		Wet	0	0	0	0	0	0	0	0	0	0	0	0	0	0	0	0	0	0	0	0	0	0	0	0	0	0	0	0	0	0	0	0	0	0	0	0	0	0	0	0	0
1200	N030	Bandicota indica		Juvenile	Nakornsawan/2013	Thailand		Wet	0	0	0	0	0	0	0	0	0	0	0	0	0	0	0	0	0	0	0	0	0	0	0	0	0	0	0	0	0	0	0	0	0	0	0	0	0	0	0	0	0
1201	N031	Rattus tanezumi	M	Adult	Nakornsawan/2013	Thailand		Wet	84	1	0	0	0	0	0	0	0	1	0	0	0	0	0	0	0	0	0	0	0	0	0	0	0	0	0	0	0	0	0	0	0	0	0	0	0	0	0	0	0
1202	N032	Rattus tanezumi	M	Adult	Nakornsawan/2013	Thailand		Wet	44	2	1	0	0	0	0	0	0	1	0	0	0	0	0	0	0	0	0	0	0	0	0	0	0	0	0	0	0	0	0	0	0	0	0	0	0	0	0	0	0
1203	N033	Rattus tanezumi	M	Adult	Nakornsawan/2013	Thailand		Wet	8	2	0	0	0	0	0	0	0	1	0	0	0	0	0	0	0	0	0	0	0	0	0	0	1	0	0	0	0	0	0	0	0	0	0	0	0	0	0	0	0
1204	N034	Rattus tanezumi	F	Adult	Nakornsawan/2013	Thailand		Wet	50	2	1	0	0	0	0	0	0	1	0	0	0	0	0	0	0	0	0	0	0	0	0	0	0	0	0	0	0	0	0	0	0	0	0	0	0	0	0	0	0
1205	N035	Rattus tanezumi	F	Adult	Nakornsawan/2013	Thailand		Wet	250	1	0	0	0	0	0	0	0	1	0	0	0	0	0	0	0	0	0	0	0	0	0	0	0	0	0	0	0	0	0	0	0	0	0	0	0	0	0	0	0
1206	N036	Rattus tanezumi	F	Adult	Nakornsawan/2013	Thailand		Wet	19	2	1	0	0	0	0	0	0	1	0	0	0	0	0	0	0	0	0	0	0	0	0	0	0	0	0	0	0	0	0	0	0	0	0	0	0	0	0	0	0
1207	N037	Rattus tanezumi	M	Adult	Nakornsawan/2013	Thailand		Wet	18	2	1	0	0	0	0	0	0	1	0	0	0	0	0	0	0	0	0	0	0	0	0	0	0	0	0	0	0	0	0	0	0	0	0	0	0	0	0	0	0
1208	N038	Rattus tanezumi	M	Adult	Nakornsawan/2013	Thailand		Wet	21	1	0	0	0	0	0	0	0	1	0	0	0	0	0	0	0	0	0	0	0	0	0	0	0	0	0	0	0	0	0	0	0	0	0	0	0	0	0	0	0
1209	N039	Rattus tanezumi	F	Adult	Nakornsawan/2013	Thailand		Wet	10	2	0	0	0	0	0	0	0	1	0	0	0	0	0	0	0	0	0	0	0	0	0	0	1	0	0	0	0	0	0	0	0	0	0	0	0	0	0	0	0
1210	N040	Rattus tanezumi	M	Juvenile	Nakornsawan/2013	Thailand		Wet	18	1	0	0	0	0	0	0	0	1	0	0	0	0	0	0	0	0	0	0	0	0	0	0	0	0	0	0	0	0	0	0	0	0	0	0	0	0	0	0	0
1211	N041	Rattus tanezumi	M	Adult	Nakornsawan/2013	Thailand		Wet	37	1	0	0	0	0	0	0	0	1	0	0	0	0	0	0	0	0	0	0	0	0	0	0	0	0	0	0	0	0	0	0	0	0	0	0	0	0	0	0	0
1212	N042	Rattus tanezumi	M	Juvenile	Nakornsawan/2013	Thailand		Wet	15	3	1	0	0	0	0	0	0	1	0	0	0	0	0	0	0	0	0	0	0	0	0	0	1	0	0	0	0	0	0	0	0	0	0	0	0	0	0	0	0
1213	N043	Rattus tanezumi	M	Adult	Nakornsawan/2013	Thailand		Wet	32	1	0	0	0	0	0	0	0	1	0	0	0	0	0	0	0	0	0	0	0	0	0	0	0	0	0	0	0	0	0	0	0	0	0	0	0	0	0	0	0
1214	N044	Rattus tanezumi	M	Juvenile	Nakornsawan/2013	Thailand		Wet	49	2	1	0	0	0	0	0	0	1	0	0	0	0	0	0	0	0	0	0	0	0	0	0	0	0	0	0	0	0	0	0	0	0	0	0	0	0	0	0	0
1215	N045	Rattus tanezumi	F	Adult	Nakornsawan/2013	Thailand		Wet	180	2	1	0	0	0	0	0	0	1	0	0	0	0	0	0	0	0	0	0	0	0	0	0	0	0	0	0	0	0	0	0	0	0	0	0	0	0	0	0	0
1216	N046	Rattus tanezumi	M	Juvenile	Nakornsawan/2013	Thailand		Wet	25	2	0	0	0	0	0	0	0	1	0	0	0	0	0	0	0	0	0	0	0	0	0	0	1	0	0	0	0	0	0	0	0	0	0	0	0	0	0	0	0
1217	N047	Rattus tanezumi	F	Adult	Nakornsawan/2013	Thailand		Wet	124	2	1	0	0	0	0	0	0	1	0	0	0	0	0	0	0	0	0	0	0	0	0	0	0	0	0	0	0	0	0	0	0	0	0	0	0	0	0	0	0
1218	N048	Rattus tanezumi	M	Adult	Nakornsawan/2013	Thailand		Wet	112	2	1	0	0	0	0	0	0	1	0	0	0	0	0	0	0	0	0	0	0	0	0	0	0	0	0	0	0	0	0	0	0	0	0	0	0	0	0	0	0
1219	N049	Rattus tanezumi	M	Adult	Nakornsawan/2013	Thailand		Wet	10	2	0	0	0	0	0	0	0	1	0	0	0	0	0	0	0	0	0	0	0	0	0	0	1	0	0	0	0	0	0	0	0	0	0	0	0	0	0	0	0
1220	N050	Rattus tanezumi	M	Juvenile	Nakornsawan/2013	Thailand		Wet	43	2	1	0	0	0	0	0	0	1	0	0	0	0	0	0	0	0	0	0	0	0	0	0	0	0	0	0	0	0	0	0	0	0	0	0	0	0	0	0	0
1221	N051	Rattus tanezumi	M	Adult	Nakornsawan/2013	Thailand		Wet	10	1	0	0	0	0	0	0	0	1	0	0	0	0	0	0	0	0	0	0	0	0	0	0	0	0	0	0	0	0	0	0	0	0	0	0	0	0	0	0	0
1222	N052	Rattus tanezumi	F	Adult	Nakornsawan/2013	Thailand		Wet	51	1	0	0	0	0	0	0	0	1	0	0	0	0	0	0	0	0	0	0	0	0	0	0	0	0	0	0	0	0	0	0	0	0	0	0	0	0	0	0	0
1223	N053	Berylmys berdmorei	M	Adult	Nakornsawan/2013	Thailand		Wet	12	1	0	0	0	0	0	0	0	1	0	0	0	0	0	0	0	0	0	0	0	0	0	0	0	0	0	0	0	0	0	0	0	0	0	0	0	0	0	0	0
1224	N054	Rattus tanezumi	M	Adult	Nakornsawan/2013	Thailand		Wet	23	2	1	0	0	0	0	0	0	1	0	0	0	0	0	0	0	0	0	0	0	0	0	0	0	0	0	0	0	0	0	0	0	0	0	0	0	0	0	0	0
1225	N055	Rattus losea	F	Adult	Nakornsawan/2013	Thailand		Wet	22	2	1	0	0	0	0	0	0	1	0	0	0	0	0	0	0	0	0	0	0	0	0	0	0	0	0	0	0	0	0	0	0	0	0	0	0	0	0	0	0
1226	N056	Rattus tanezumi	M	Adult	Nakornsawan/2013	Thailand		Wet	152	2	0	0	0	0	0	0	0	1	0	0	0	0	0	0	0	0	0	0	0	0	0	0	1	0	0	0	0	0	0	0	0	0	0	0	0	0	0	0	0
1227	N057	Rattus tanezumi	F	Juvenile	Nakornsawan/2013	Thailand		Wet	0	0	0	0	0	0	0	0	0	0	0	0	0	0	0	0	0	0	0	0	0	0	0	0	0	0	0	0	0	0	0	0	0	0	0	0	0	0	0	0	0
1228	N058	Rattus tanezumi	M	Juvenile	Nakornsawan/2013	Thailand		Wet	23	2	0	0	0	0	0	0	0	1	0	0	0	0	0	0	0	0	0	0	0	0	0	0	1	0	0	0	0	0	0	0	0	0	0	0	0	0	0	0	0
1229	N059	Rattus tanezumi	M	Adult	Nakornsawan/2013	Thailand		Wet	26	2	0	0	0	0	0	0	0	1	0	0	0	0	0	0	0	0	0	0	0	0	0	0	1	0	0	0	0	0	0	0	0	0	0	0	0	0	0	0	0
1230	N060	Rattus tanezumi	F	Adult	Nakornsawan/2013	Thailand		Wet	12	1	0	0	0	0	0	0	0	1	0	0	0	0	0	0	0	0	0	0	0	0	0	0	0	0	0	0	0	0	0	0	0	0	0	0	0	0	0	0	0
1231	N061	Rattus tanezumi	M	Adult	Nakornsawan/2013	Thailand		Wet	238	1	0	0	0	0	0	0	0	1	0	0	0	0	0	0	0	0	0	0	0	0	0	0	0	0	0	0	0	0	0	0	0	0	0	0	0	0	0	0	0
1232	N062	Rattus tanezumi	F	Adult	Nakornsawan/2013	Thailand		Wet	0	0	0	0	0	0	0	0	0	0	0	0	0	0	0	0	0	0	0	0	0	0	0	0	0	0	0	0	0	0	0	0	0	0	0	0	0	0	0	0	0
1233	N063	Rattus tanezumi	M	Adult	Nakornsawan/2013	Thailand		Wet	37	1	0	0	0	0	0	0	0	1	0	0	0	0	0	0	0	0	0	0	0	0	0	0	0	0	0	0	0	0	0	0	0	0	0	0	0	0	0	0	0
1234	N064	Rattus tanezumi	M	Adult	Nakornsawan/2013	Thailand		Wet	0	0	0	0	0	0	0	0	0	0	0	0	0	0	0	0	0	0	0	0	0	0	0	0	0	0	0	0	0	0	0	0	0	0	0	0	0	0	0	0	0
1235	N065	Rattus losea	M	Adult	Nakornsawan/2013	Thailand		Wet	11	1	0	0	0	0	0	0	0	1	0	0	0	0	0	0	0	0	0	0	0	0	0	0	0	0	0	0	0	0	0	0	0	0	0	0	0	0	0	0	0
1236	N066	Rattus tanezumi	F	Adult	Nakornsawan/2013	Thailand		Wet	27	1	0	0	0	0	0	0	0	1	0	0	0	0	0	0	0	0	0	0	0	0	0	0	0	0	0	0	0	0	0	0	0	0	0	0	0	0	0	0	0
1237	N067	Rattus tanezumi	M	Adult	Nakornsawan/2013	Thailand		Wet	16	1	0	0	0	0	0	0	0	1	0	0	0	0	0	0	0	0	0	0	0	0	0	0	0	0	0	0	0	0	0	0	0	0	0	0	0	0	0	0	0
1238	N068	Rattus tanezumi	M	Adult	Nakornsawan/2013	Thailand		Wet	0	0	0	0	0	0	0	0	0	0	0	0	0	0	0	0	0	0	0	0	0	0	0	0	0	0	0	0	0	0	0	0	0	0	0	0	0	0	0	0	0
1239	N069	Rattus losea	M	Juvenile	Nakornsawan/2013	Thailand		Wet	27	3	1	0	0	0	0	0	1	1	0	0	0	0	0	0	0	0	0	0	0	0	0	0	0	0	0	0	0	0	0	0	0	0	0	0	0	0	0	0	0
1240	N070	Rattus tanezumi	M	Adult	Nakornsawan/2013	Thailand		Wet	24	2	1	0	0	0	0	0	0	1	0	0	0	0	0	0	0	0	0	0	0	0	0	0	0	0	0	0	0	0	0	0	0	0	0	0	0	0	0	0	0
1241	N071	Bandicota indica	F	Juvenile	Nakornsawan/2013	Thailand		Wet	0	0	0	0	0	0	0	0	0	0	0	0	0	0	0	0	0	0	0	0	0	0	0	0	0	0	0	0	0	0	0	0	0	0	0	0	0	0	0	0	0
1242	N072	Rattus tanezumi	F	Adult	Nakornsawan/2013	Thailand		Wet	76	2	0	0	0	0	0	0	0	1	0	0	0	0	0	0	0	0	0	0	0	0	0	0	1	0	0	0	0	0	0	0	0	0	0	0	0	0	0	0	0
1243	N073	Rattus tanezumi	F	Juvenile	Nakornsawan/2013	Thailand		Wet	20	1	0	0	0	0	0	0	0	1	0	0	0	0	0	0	0	0	0	0	0	0	0	0	0	0	0	0	0	0	0	0	0	0	0	0	0	0	0	0	0
1244	N074	Rattus tanezumi	M	Juvenile	Nakornsawan/2013	Thailand		Wet	0	0	0	0	0	0	0	0	0	0	0	0	0	0	0	0	0	0	0	0	0	0	0	0	0	0	0	0	0	0	0	0	0	0	0	0	0	0	0	0	0
1245	N075	Rattus tanezumi	M	Juvenile	Nakornsawan/2013	Thailand		Wet	0	0	0	0	0	0	0	0	0	0	0	0	0	0	0	0	0	0	0	0	0	0	0	0	0	0	0	0	0	0	0	0	0	0	0	0	0	0	0	0	0
1246	N076	Rattus tanezumi	M	Adult	Nakornsawan/2013	Thailand		Wet	86	3	1	0	0	0	0	0	1	1	0	0	0	0	0	0	0	0	0	0	0	0	0	0	0	0	0	0	0	0	0	0	0	0	0	0	0	0	0	0	0
1247	N077	Rattus tanezumi	M	Adult	Nakornsawan/2013	Thailand		Wet	40	2	1	0	0	0	0	0	0	1	0	0	0	0	0	0	0	0	0	0	0	0	0	0	0	0	0	0	0	0	0	0	0	0	0	0	0	0	0	0	0
1248	N078	Rattus tanezumi	F	Juvenile	Nakornsawan/2013	Thailand		Wet	0	0	0	0	0	0	0	0	0	0	0	0	0	0	0	0	0	0	0	0	0	0	0	0	0	0	0	0	0	0	0	0	0	0	0	0	0	0	0	0	0
1249	N079	Berylmys berdmorei	M	Juvenile	Nakornsawan/2013	Thailand		Wet	11	2	1	0	0	0	0	0	0	1	0	0	0	0	0	0	0	0	0	0	0	0	0	0	0	0	0	0	0	0	0	0	0	0	0	0	0	0	0	0	0
1250	N080	Rattus argentiventer	F	Juvenile	Nakornsawan/2013	Thailand		Wet	12	1	0	0	0	0	0	0	0	1	0	0	0	0	0	0	0	0	0	0	0	0	0	0	0	0	0	0	0	0	0	0	0	0	0	0	0	0	0	0	0
1251	N081	Rattus tanezumi	F	Adult	Nakornsawan/2013	Thailand		Wet	0	0	0	0	0	0	0	0	0	0	0	0	0	0	0	0	0	0	0	0	0	0	0	0	0	0	0	0	0	0	0	0	0	0	0	0	0	0	0	0	0
1252	N082	Unknown	F	Adult	Nakornsawan/2013	Thailand		Wet	0	0	0	0	0	0	0	0	0	0	0	0	0	0	0	0	0	0	0	0	0	0	0	0	0	0	0	0	0	0	0	0	0	0	0	0	0	0	0	0	0
1253	N083	Rattus tanezumi	F	Adult	Nakornsawan/2013	Thailand		Wet	0	0	0	0	0	0	0	0	0	0	0	0	0	0	0	0	0	0	0	0	0	0	0	0	0	0	0	0	0	0	0	0	0	0	0	0	0	0	0	0	0
1254	N084	Unknown	F	Adult	Nakornsawan/2013	Thailand		Wet	0	0	0	0	0	0	0	0	0	0	0	0	0	0	0	0	0	0	0	0	0	0	0	0	0	0	0	0	0	0	0	0	0	0	0	0	0	0	0	0	0
1255	N085	Rattus tanezumi	F	Juvenile	Nakornsawan/2013	Thailand		Wet	0	0	0	0	0	0	0	0	0	0	0	0	0	0	0	0	0	0	0	0	0	0	0	0	0	0	0	0	0	0	0	0	0	0	0	0	0	0	0	0	0
1256	N086	Rattus tanezumi	F	Juvenile	Nakornsawan/2013	Thailand		Wet	0	0	0	0	0	0	0	0	0	0	0	0	0	0	0	0	0	0	0	0	0	0	0	0	0	0	0	0	0	0	0	0	0	0	0	0	0	0	0	0	0
1257	N087	Bandicota indica	M	Juvenile	Nakornsawan/2013	Thailand		Wet	0	0	0	0	0	0	0	0	0	0	0	0	0	0	0	0	0	0	0	0	0	0	0	0	0	0	0	0	0	0	0	0	0	0	0	0	0	0	0	0	0
1258	R7161	Tupaia glis	M	Adult	Nan/2014	Thailand	Settlement	Dry	108	6	0	0	0	0	0	0	0	0	0	0	0	0	0	0	0	1	0	1	0	1	1	0	0	0	0	1	0	0	0	0	0	0	0	0	0	0	0	1	0
1259	R7162	Hylomys suillus	M	Juvenile	Nan/2014	Thailand	Forest	Dry	32	4	0	0	0	0	0	0	0	0	0	0	0	0	0	0	0	0	0	0	0	0	0	0	0	0	0	1	0	1	0	0	0	0	0	0	0	0	0	0	1
1260	R7163	Rattus andamanensis	M	Juvenile	Nan/2014	Thailand	Forest	Dry	37	3	0	0	0	0	0	0	0	0	0	0	0	0	0	0	0	0	0	0	0	0	0	0	0	0	0	0	0	1	0	0	1	1	0	0	0	0	0	0	0
1261	R7164	Rattus andamanensis	F	Juvenile	Nan/2014	Thailand	Forest	Dry	67	4	0	0	0	0	1	0	0	0	0	0	0	0	0	0	0	0	0	1	0	0	0	0	0	0	0	0	0	1	0	0	1	0	0	0	0	0	0	0	0
1262	R7165	Rattus tanezumi	F	Juvenile	Nan/2014	Thailand	Forest	Dry	26	2	0	0	0	0	0	0	0	0	0	0	0	0	0	0	0	0	0	0	0	0	0	0	0	0	0	1	0	0	0	0	1	0	0	0	0	0	0	0	0
1263	R7166	Berylmys bowersi	M	Juvenile	Nan/2014	Thailand	Forest	Dry	317	1	0	0	0	0	0	0	0	0	0	0	0	0	0	0	0	0	0	0	0	0	0	0	0	0	0	0	0	0	0	0	1	0	0	0	0	0	0	0	0
1264	R7167	Tupaia glis	M	Adult	Nan/2014	Thailand	Settlement	Dry	20	5	0	0	0	0	0	0	0	0	0	0	0	0	0	0	0	0	0	1	1	0	1	0	0	0	0	0	0	0	0	0	0	0	0	0	1	0	0	1	0
1265	R7168	Tupaia glis	F	Adult	Nan/2014	Thailand	Forest	Dry	135	7	0	0	0	0	0	0	0	0	0	0	0	0	0	0	0	0	0	1	0	1	1	0	0	0	0	1	0	1	0	0	0	0	0	0	0	1	1	0	0
1266	R7169	Berylmys bowersi	M	Adult	Nan/2014	Thailand	Settlement	Dry	12	1	0	0	0	0	0	0	0	0	1	0	0	0	0	0	0	0	0	0	0	0	0	0	0	0	0	0	0	0	0	0	0	0	0	0	0	0	0	0	0
1267	R7170	Niviventer fulvescens	M	Adult	Nan/2014	Thailand	Forest	Dry	3	1	0	0	0	0	0	0	0	0	0	0	0	0	0	0	0	0	0	0	0	0	1	0	0	0	0	0	0	0	0	0	0	0	0	0	0	0	0	0	0
1268	R7171	Niviventer fulvescens	F	Adult	Nan/2014	Thailand	Forest	Dry	2	1	0	0	0	0	1	0	0	0	0	0	0	0	0	0	0	0	0	0	0	0	0	0	0	0	0	0	0	0	0	0	0	0	0	0	0	0	0	0	0
1269	R7172	Rattus andamanensis	M	Juvenile	Nan/2014	Thailand	Forest	Dry	68	3	1	0	0	0	0	0	0	0	0	0	0	0	0	0	0	0	0	0	0	0	0	0	0	0	0	1	0	0	0	0	1	0	0	0	0	0	0	0	0
1270	R7173	Rattus andamanensis	F	Adult	Nan/2014	Thailand	Forest	Dry	141	3	0	0	0	0	0	0	0	0	0	0	0	0	0	0	0	0	0	0	0	0	1	0	0	0	0	1	0	0	0	0	1	0	0	0	0	0	0	0	0
1271	R7174	Niviventer fulvescens	M	Juvenile	Nan/2014	Thailand	Forest	Dry	0	0	0	0	0	0	0	0	0	0	0	0	0	0	0	0	0	0	0	0	0	0	0	0	0	0	0	0	0	0	0	0	0	0	0	0	0	0	0	0	0
1272	R7175	Niviventer fulvescens	M	Adult	Nan/2014	Thailand	Forest	Dry	8	1	0	0	0	0	0	0	0	0	0	0	0	0	0	0	0	0	0	0	0	0	1	0	0	0	0	0	0	0	0	0	0	0	0	0	0	0	0	0	0
1273	R7176	Hylomys suillus	M	Juvenile	Nan/2014	Thailand	Forest	Dry	8	1	0	0	0	0	0	0	0	0	0	0	0	0	0	0	0	0	0	0	0	0	0	0	0	0	0	0	0	0	0	0	0	0	0	1	0	0	0	0	0
1274	R7177	Niviventer fulvescens	M	Juvenile	Nan/2014	Thailand	Forest	Dry	2	1	0	0	0	0	0	0	0	0	0	0	0	0	0	0	0	0	0	0	0	0	1	0	0	0	0	0	0	0	0	0	0	0	0	0	0	0	0	0	0
1275	R7178	Rattus andamanensis	F	Juvenile	Nan/2014	Thailand	Forest	Dry	8	2	0	0	0	0	0	0	0	0	0	0	0	0	0	0	0	1	0	0	0	0	1	0	0	0	0	0	0	0	0	0	0	0	0	0	0	0	0	0	0
1276	R7179	Rattus andamanensis	M	Juvenile	Nan/2014	Thailand	Forest	Dry	53	2	0	0	0	0	0	0	0	0	0	0	0	0	0	0	0	0	0	0	0	0	0	0	0	0	0	1	0	0	0	0	1	0	0	0	0	0	0	0	0
1277	R7180	Mus cervicolor	F	Adult	Nan/2014	Thailand	Forest	Dry	7	2	0	0	0	0	1	1	0	0	0	0	0	0	0	0	0	0	0	0	0	0	0	0	0	0	0	0	0	0	0	0	0	0	0	0	0	0	0	0	0
1278	R5408	Berylmys berdmorei	M	Adult	Nan/2008	Thailand	Settlement	Wet	76	2	0	0	1	0	0	0	0	0	0	0	0	0	0	0	0	0	0	0	0	0	0	0	0	0	0	1	0	0	0	0	0	0	0	0	0	0	0	0	0
1279	R5409	Berylmys berdmorei	F	Adult	Nan/2008	Thailand	Settlement	Wet	14	1	0	0	0	0	0	0	0	0	0	0	0	0	0	0	0	0	0	0	0	0	0	0	0	0	0	1	0	0	0	0	0	0	0	0	0	0	0	0	0
1280	R5410	Berylmys bowersi	F	Adult	Nan/2008	Thailand	forest	Wet	0	0	0	0	0	0	0	0	0	0	0	0	0	0	0	0	0	0	0	0	0	0	0	0	0	0	0	0	0	0	0	0	0	0	0	0	0	0	0	0	0
1281	R5411	Bandicota indica	F	Juvenile	Nan/2008	Thailand	forest	Wet	0	0	0	0	0	0	0	0	0	0	0	0	0	0	0	0	0	0	0	0	0	0	0	0	0	0	0	0	0	0	0	0	0	0	0	0	0	0	0	0	0
1282	R5412	Bandicota indica	M	Adult	Nan/2008	Thailand	forest	Wet	0	0	0	0	0	0	0	0	0	0	0	0	0	0	0	0	0	0	0	0	0	0	0	0	0	0	0	0	0	0	0	0	0	0	0	0	0	0	0	0	0
1283	R5413	Bandicota indica	F	Juvenile	Nan/2008	Thailand	forest	Wet	0	0	0	0	0	0	0	0	0	0	0	0	0	0	0	0	0	0	0	0	0	0	0	0	0	0	0	0	0	0	0	0	0	0	0	0	0	0	0	0	0
1284	R5414	Bandicota indica	F	Juvenile	Nan/2008	Thailand	Forest	Wet	13	2	0	0	1	0	0	0	0	1	0	0	0	0	0	0	0	0	0	0	0	0	0	0	0	0	0	0	0	0	0	0	0	0	0	0	0	0	0	0	0
1285	R5415	Bandicota indica	F	Adult	Nan/2008	Thailand	Lowland	Wet	28	3	0	0	1	0	0	0	0	0	0	0	0	0	1	0	0	0	0	0	0	0	0	0	1	0	0	0	0	0	0	0	0	0	0	0	0	0	0	0	0
1286	R5416	Bandicota indica	M	Adult	Nan/2008	Thailand	settlement	Wet	0	0	0	0	0	0	0	0	0	0	0	0	0	0	0	0	0	0	0	0	0	0	0	0	0	0	0	0	0	0	0	0	0	0	0	0	0	0	0	0	0
1287	R5417	Bandicota indica			Nan/2008	Thailand	forest	Wet	0	0	0	0	0	0	0	0	0	0	0	0	0	0	0	0	0	0	0	0	0	0	0	0	0	0	0	0	0	0	0	0	0	0	0	0	0	0	0	0	0
1288	R5418	Rattus tanezumi	M	Adult	Nan/2008	Thailand	Upland	Wet	12	1	0	0	1	0	0	0	0	0	0	0	0	0	0	0	0	0	0	0	0	0	0	0	0	0	0	0	0	0	0	0	0	0	0	0	0	0	0	0	0
1289	R5419	Rattus tanezumi	F	Juvenile	Nan/2008	Thailand	Upland	Wet	36	2	1	1	0	0	0	0	0	0	0	0	0	0	0	0	0	0	0	0	0	0	0	0	0	0	0	0	0	0	0	0	0	0	0	0	0	0	0	0	0
1290	R5420	Rattus tanezumi	M	Adult	Nan/2008	Thailand	Upland	Wet	78	3	0	1	1	0	0	0	0	1	0	0	0	0	0	0	0	0	0	0	0	0	0	0	0	0	0	0	0	0	0	0	0	0	0	0	0	0	0	0	0
1291	R5421	Rattus tanezumi	F	Juvenile	Nan/2008	Thailand	upland	Wet	0	0	0	0	0	0	0	0	0	0	0	0	0	0	0	0	0	0	0	0	0	0	0	0	0	0	0	0	0	0	0	0	0	0	0	0	0	0	0	0	0
1292	R5422	Rattus tanezumi	F	Juvenile	Nan/2008	Thailand	upland	Wet	0	0	0	0	0	0	0	0	0	0	0	0	0	0	0	0	0	0	0	0	0	0	0	0	0	0	0	0	0	0	0	0	0	0	0	0	0	0	0	0	0
1293	R5423	Bandicota indica	F	Juvenile	Nan/2008	Thailand		Wet	0	0	0	0	0	0	0	0	0	0	0	0	0	0	0	0	0	0	0	0	0	0	0	0	0	0	0	0	0	0	0	0	0	0	0	0	0	0	0	0	0
1294	R5424	Rattus exulans	F	Juvenile	Nan/2008	Thailand		Wet	0	0	0	0	0	0	0	0	0	0	0	0	0	0	0	0	0	0	0	0	0	0	0	0	0	0	0	0	0	0	0	0	0	0	0	0	0	0	0	0	0
1295	R5425	Rattus exulans	M	Adult	Nan/2008	Thailand	settlement	Wet	0	0	0	0	0	0	0	0	0	0	0	0	0	0	0	0	0	0	0	0	0	0	0	0	0	0	0	0	0	0	0	0	0	0	0	0	0	0	0	0	0
1296	R5426	Rattus exulans	F	Adult	Nan/2008	Thailand	settlement	Wet	0	0	0	0	0	0	0	0	0	0	0	0	0	0	0	0	0	0	0	0	0	0	0	0	0	0	0	0	0	0	0	0	0	0	0	0	0	0	0	0	0
1297	R5427	Rattus exulans	F	Adult	Nan/2008	Thailand	settlement	Wet	0	0	0	0	0	0	0	0	0	0	0	0	0	0	0	0	0	0	0	0	0	0	0	0	0	0	0	0	0	0	0	0	0	0	0	0	0	0	0	0	0
1298	R5428	Rattus tanezumi	M	Juvenile	Nan/2008	Thailand	lowland	Wet	0	0	0	0	0	0	0	0	0	0	0	0	0	0	0	0	0	0	0	0	0	0	0	0	0	0	0	0	0	0	0	0	0	0	0	0	0	0	0	0	0
1299	R5429	Mus cookii	M	Adult	Nan/2008	Thailand	lowland	Wet	0	0	0	0	0	0	0	0	0	0	0	0	0	0	0	0	0	0	0	0	0	0	0	0	0	0	0	0	0	0	0	0	0	0	0	0	0	0	0	0	0
1300	R5430	Rattus tanezumi	M	Adult	Nan/2008	Thailand	Settlement	Wet	54	2	1	0	0	0	0	0	0	0	0	0	1	0	0	0	0	0	0	0	0	0	0	0	0	0	0	0	0	0	0	0	0	0	0	0	0	0	0	0	0
1301	R5431	Mus cookii	F	Juvenile	Nan/2008	Thailand	lowland	Wet	0	0	0	0	0	0	0	0	0	0	0	0	0	0	0	0	0	0	0	0	0	0	0	0	0	0	0	0	0	0	0	0	0	0	0	0	0	0	0	0	0
1302	R5432	Mus cookii	M	Adult	Nan/2008	Thailand	upland	Wet	0	0	0	0	0	0	0	0	0	0	0	0	0	0	0	0	0	0	0	0	0	0	0	0	0	0	0	0	0	0	0	0	0	0	0	0	0	0	0	0	0
1303	R5433	Rattus tanezumi	F	Adult	Nan/2008	Thailand	settlement	Wet	0	0	0	0	0	0	0	0	0	0	0	0	0	0	0	0	0	0	0	0	0	0	0	0	0	0	0	0	0	0	0	0	0	0	0	0	0	0	0	0	0
1304	R5434	Rattus exulans	M	Adult	Nan/2008	Thailand	settlement	Wet	0	0	0	0	0	0	0	0	0	0	0	0	0	0	0	0	0	0	0	0	0	0	0	0	0	0	0	0	0	0	0	0	0	0	0	0	0	0	0	0	0
1305	R5435	Rattus exulans	F	Adult	Nan/2008	Thailand	settlement	Wet	0	0	0	0	0	0	0	0	0	0	0	0	0	0	0	0	0	0	0	0	0	0	0	0	0	0	0	0	0	0	0	0	0	0	0	0	0	0	0	0	0
1306	R5436	Rattus exulans	M	Adult	Nan/2008	Thailand	settlement	Wet	0	0	0	0	0	0	0	0	0	0	0	0	0	0	0	0	0	0	0	0	0	0	0	0	0	0	0	0	0	0	0	0	0	0	0	0	0	0	0	0	0
1307	R5437	Mus cookii	M	Adult	Nan/2008	Thailand	settlement	Wet	0	0	0	0	0	0	0	0	0	0	0	0	0	0	0	0	0	0	0	0	0	0	0	0	0	0	0	0	0	0	0	0	0	0	0	0	0	0	0	0	0
1308	R5438	Rattus exulans	F	Juvenile	Nan/2008	Thailand	settlement	Wet	0	0	0	0	0	0	0	0	0	0	0	0	0	0	0	0	0	0	0	0	0	0	0	0	0	0	0	0	0	0	0	0	0	0	0	0	0	0	0	0	0
1309	R5439	Rattus exulans	F		Nan/2008	Thailand	settlement	Wet	0	0	0	0	0	0	0	0	0	0	0	0	0	0	0	0	0	0	0	0	0	0	0	0	0	0	0	0	0	0	0	0	0	0	0	0	0	0	0	0	0
1310	R5440	Bandicota indica	M	Adult	Nan/2008	Thailand		Wet	0	0	0	0	0	0	0	0	0	0	0	0	0	0	0	0	0	0	0	0	0	0	0	0	0	0	0	0	0	0	0	0	0	0	0	0	0	0	0	0	0
1311	R5441	Rattus exulans	M	Adult	Nan/2008	Thailand	settlement	Wet	0	0	0	0	0	0	0	0	0	0	0	0	0	0	0	0	0	0	0	0	0	0	0	0	0	0	0	0	0	0	0	0	0	0	0	0	0	0	0	0	0
1312	R5442	Rattus exulans	F	Adult	Nan/2008	Thailand	settlement	Wet	0	0	0	0	0	0	0	0	0	0	0	0	0	0	0	0	0	0	0	0	0	0	0	0	0	0	0	0	0	0	0	0	0	0	0	0	0	0	0	0	0
1313	R5443	Rattus exulans	M	Adult	Nan/2008	Thailand	settlement	Wet	0	0	0	0	0	0	0	0	0	0	0	0	0	0	0	0	0	0	0	0	0	0	0	0	0	0	0	0	0	0	0	0	0	0	0	0	0	0	0	0	0
1314	R5444	Rattus exulans	F	Juvenile	Nan/2008	Thailand	settlement	Wet	0	0	0	0	0	0	0	0	0	0	0	0	0	0	0	0	0	0	0	0	0	0	0	0	0	0	0	0	0	0	0	0	0	0	0	0	0	0	0	0	0
1315	R5445	Rattus exulans	F	Juvenile	Nan/2008	Thailand	settlement	Wet	0	0	0	0	0	0	0	0	0	0	0	0	0	0	0	0	0	0	0	0	0	0	0	0	0	0	0	0	0	0	0	0	0	0	0	0	0	0	0	0	0
1316	R5446	Rattus exulans	M	Adult	Nan/2008	Thailand	settlement	Wet	0	0	0	0	0	0	0	0	0	0	0	0	0	0	0	0	0	0	0	0	0	0	0	0	0	0	0	0	0	0	0	0	0	0	0	0	0	0	0	0	0
1317	R5447	Rattus exulans	F	Adult	Nan/2008	Thailand		Wet	0	0	0	0	0	0	0	0	0	0	0	0	0	0	0	0	0	0	0	0	0	0	0	0	0	0	0	0	0	0	0	0	0	0	0	0	0	0	0	0	0
1318	R5448	Rattus exulans	F	Adult	Nan/2008	Thailand	settlement	Wet	0	0	0	0	0	0	0	0	0	0	0	0	0	0	0	0	0	0	0	0	0	0	0	0	0	0	0	0	0	0	0	0	0	0	0	0	0	0	0	0	0
1319	R5449	Bandicota indica	M	Adult	Nan/2008	Thailand	settlement	Wet	0	0	0	0	0	0	0	0	0	0	0	0	0	0	0	0	0	0	0	0	0	0	0	0	0	0	0	0	0	0	0	0	0	0	0	0	0	0	0	0	0
1320	R7265	Rattus sp.	F	Adult	Chantaburi/2015	Thailand	Upland	Wet	2	1	0	0	0	0	0	0	0	0	0	0	0	0	0	0	0	1	0	0	0	0	0	0	0	0	0	0	0	0	0	0	0	0	0	0	0	0	0	0	0
1321	R7266	Rattus tanezumi	M	Juvenile	Chantaburi/2015	Thailand	Settlement	Wet	5	1	0	0	0	0	0	0	0	0	0	0	0	0	0	0	0	0	0	0	0	0	0	0	1	0	0	0	0	0	0	0	0	0	0	0	0	0	0	0	0
1322	R7267	Rattus tanezumi	M	Juvenile	Chantaburi/2015	Thailand	Settlement	Wet	27	2	0	0	0	0	0	0	0	0	0	0	0	0	0	0	0	1	0	0	0	0	0	0	1	0	0	0	0	0	0	0	0	0	0	0	0	0	0	0	0
1323	R7268	Rattus tanezumi	F	Adult	Chantaburi/2015	Thailand	Settlement	Wet	0	0	0	0	0	0	0	0	0	0	0	0	0	0	0	0	0	0	0	0	0	0	0	0	0	0	0	0	0	0	0	0	0	0	0	0	0	0	0	0	0
1324	R7269	Rattus tanezumi	F	Adult	Chantaburi/2015	Thailand	Settlement	Wet	13	1	0	0	0	0	0	0	0	0	0	0	0	0	0	0	0	1	0	0	0	0	0	0	0	0	0	0	0	0	0	0	0	0	0	0	0	0	0	0	0
1325	R7270	Tupaia glis	M	Juvenile	Chantaburi/2015	Thailand	Settlement	Wet	0	0	0	0	0	0	0	0	0	0	0	0	0	0	0	0	0	0	0	0	0	0	0	0	0	0	0	0	0	0	0	0	0	0	0	0	0	0	0	0	0
1326	R7271	Rattus tanezumi	M	Adult	Chantaburi/2015	Thailand	Settlement	Wet	0	0	0	0	0	0	0	0	0	0	0	0	0	0	0	0	0	0	0	0	0	0	0	0	0	0	0	0	0	0	0	0	0	0	0	0	0	0	0	0	0
1327	R7272	Rattus tanezumi	F	Adult	Chantaburi/2015	Thailand	Settlement	Wet	0	0	0	0	0	0	0	0	0	0	0	0	0	0	0	0	0	0	0	0	0	0	0	0	0	0	0	0	0	0	0	0	0	0	0	0	0	0	0	0	0
1328	R7273	Menetes berdmorei	F	Adult	Chantaburi/2015	Thailand	Upland	Wet	0	0	0	0	0	0	0	0	0	0	0	0	0	0	0	0	0	0	0	0	0	0	0	0	0	0	0	0	0	0	0	0	0	0	0	0	0	0	0	0	0
1329	R7274	Rattus tanezumi	F	Adult	Chantaburi/2015	Thailand	Settlement	Wet	0	0	0	0	0	0	0	0	0	0	0	0	0	0	0	0	0	0	0	0	0	0	0	0	0	0	0	0	0	0	0	0	0	0	0	0	0	0	0	0	0
1330	R7275	Rattus exulans	M	Adult	Chantaburi/2015	Thailand	Settlement	Wet	0	0	0	0	0	0	0	0	0	0	0	0	0	0	0	0	0	0	0	0	0	0	0	0	0	0	0	0	0	0	0	0	0	0	0	0	0	0	0	0	0
1331	R7276	Rattus tanezumi	F	Adult	Chantaburi/2015	Thailand	Settlement	Wet	12	1	0	0	0	0	0	0	0	0	0	0	0	0	0	0	0	1	0	0	0	0	0	0	0	0	0	0	0	0	0	0	0	0	0	0	0	0	0	0	0
1332	R7277	Rattus tanezumi	F	Adult	Chantaburi/2015	Thailand	Settlement	Wet	0	0	0	0	0	0	0	0	0	0	0	0	0	0	0	0	0	0	0	0	0	0	0	0	0	0	0	0	0	0	0	0	0	0	0	0	0	0	0	0	0
1333	R7278	Bandicota indica	M	Juvenile	Chantaburi/2015	Thailand	Lowland	Wet	10	1	0	0	0	0	0	0	0	0	0	0	0	0	0	0	0	1	0	0	0	0	0	0	0	0	0	0	0	0	0	0	0	0	0	0	0	0	0	0	0
1334	R7279	Bandicota indica	M	Juvenile	Chantaburi/2015	Thailand	Lowland	Wet	0	0	0	0	0	0	0	0	0	0	0	0	0	0	0	0	0	0	0	0	0	0	0	0	0	0	0	0	0	0	0	0	0	0	0	0	0	0	0	0	0
1335	R7280	Bandicota indica	F	Juvenile	Chantaburi/2015	Thailand	Lowland	Wet	0	0	0	0	0	0	0	0	0	0	0	0	0	0	0	0	0	0	0	0	0	0	0	0	0	0	0	0	0	0	0	0	0	0	0	0	0	0	0	0	0
1336	R7281	Rattus tanezumi	M	Juvenile	Chantaburi/2015	Thailand	Settlement	Wet	0	0	0	0	0	0	0	0	0	0	0	0	0	0	0	0	0	0	0	0	0	0	0	0	0	0	0	0	0	0	0	0	0	0	0	0	0	0	0	0	0
1337	R7282	Rattus tanezumi	M	Juvenile	Chantaburi/2015	Thailand	Lowland	Wet	0	0	0	0	0	0	0	0	0	0	0	0	0	0	0	0	0	0	0	0	0	0	0	0	0	0	0	0	0	0	0	0	0	0	0	0	0	0	0	0	0
1338	R7283	Rattus tanezumi	M	Adult	Chantaburi/2015	Thailand	Lowland	Wet	52	2	0	0	0	0	0	0	0	1	0	0	0	0	0	0	0	1	0	0	0	0	0	0	0	0	0	0	0	0	0	0	0	0	0	0	0	0	0	0	0
1339	R7284	Rattus argentiventer	M	Adult	Chantaburi/2015	Thailand	Lowland	Wet	10	1	0	0	0	0	0	0	0	0	0	0	0	0	0	0	0	1	0	0	0	0	0	0	0	0	0	0	0	0	0	0	0	0	0	0	0	0	0	0	0
1340	R7285	Rattus argentiventer	M	Adult	Chantaburi/2015	Thailand	Lowland	Wet	43	1	0	0	0	0	0	0	0	0	0	0	0	0	0	0	0	1	0	0	0	0	0	0	0	0	0	0	0	0	0	0	0	0	0	0	0	0	0	0	0
1341	R7286	Rattus tanezumi	F	Adult	Chantaburi/2015	Thailand	Upland	Wet	5	1	0	0	0	0	0	0	0	0	0	0	0	0	0	0	0	1	0	0	0	0	0	0	0	0	0	0	0	0	0	0	0	0	0	0	0	0	0	0	0
1342	R7287	Rattus tanezumi	F	Adult	Chantaburi/2015	Thailand	Upland	Wet	1	1	0	0	0	0	0	0	0	0	0	0	0	0	0	0	0	1	0	0	0	0	0	0	0	0	0	0	0	0	0	0	0	0	0	0	0	0	0	0	0
1343	R7288	Rattus tanezumi	M	Adult	Chantaburi/2015	Thailand	Upland	Wet	0	0	0	0	0	0	0	0	0	0	0	0	0	0	0	0	0	0	0	0	0	0	0	0	0	0	0	0	0	0	0	0	0	0	0	0	0	0	0	0	0
1344	R7289	Rattus tanezumi	M	Adult	Chantaburi/2015	Thailand	Settlement	Wet	0	0	0	0	0	0	0	0	0	0	0	0	0	0	0	0	0	0	0	0	0	0	0	0	0	0	0	0	0	0	0	0	0	0	0	0	0	0	0	0	0
1345	R7290	Rattus tanezumi	F	Adult	Chantaburi/2015	Thailand	Lowland	Wet	0	0	0	0	0	0	0	0	0	0	0	0	0	0	0	0	0	0	0	0	0	0	0	0	0	0	0	0	0	0	0	0	0	0	0	0	0	0	0	0	0
1346	R7291	Rattus tanezumi	F	Juvenile	Chantaburi/2015	Thailand	Lowland	Wet	0	0	0	0	0	0	0	0	0	0	0	0	0	0	0	0	0	0	0	0	0	0	0	0	0	0	0	0	0	0	0	0	0	0	0	0	0	0	0	0	0
1347	R7292	Rattus tanezumi	F	Adult	Chantaburi/2015	Thailand	Lowland	Wet	0	0	0	0	0	0	0	0	0	0	0	0	0	0	0	0	0	0	0	0	0	0	0	0	0	0	0	0	0	0	0	0	0	0	0	0	0	0	0	0	0
1348	R7293	Rattus exulans	M	Adult	Chantaburi/2015	Thailand	Settlement	Wet	0	0	0	0	0	0	0	0	0	0	0	0	0	0	0	0	0	0	0	0	0	0	0	0	0	0	0	0	0	0	0	0	0	0	0	0	0	0	0	0	0
1349	R7294	Rattus tanezumi	M	Juvenile	Chantaburi/2015	Thailand	Settlement	Wet	0	0	0	0	0	0	0	0	0	0	0	0	0	0	0	0	0	0	0	0	0	0	0	0	0	0	0	0	0	0	0	0	0	0	0	0	0	0	0	0	0
1350	R7295	Rattus tanezumi	M	Adult	Chantaburi/2015	Thailand	Settlement	Wet	0	0	0	0	0	0	0	0	0	0	0	0	0	0	0	0	0	0	0	0	0	0	0	0	0	0	0	0	0	0	0	0	0	0	0	0	0	0	0	0	0
1351	R7296	Rattus tanezumi	F	Adult	Chantaburi/2015	Thailand	Settlement	Wet	0	0	0	0	0	0	0	0	0	0	0	0	0	0	0	0	0	0	0	0	0	0	0	0	0	0	0	0	0	0	0	0	0	0	0	0	0	0	0	0	0
1352	R7297	Bandicota indica	M	Adult	Chantaburi/2015	Thailand	Lowland	Wet	23	1	0	0	0	0	0	0	0	1	0	0	0	0	0	0	0	0	0	0	0	0	0	0	0	0	0	0	0	0	0	0	0	0	0	0	0	0	0	0	0
1353	R7298	Bandicota indica	F	Adult	Chantaburi/2015	Thailand	Lowland	Wet	0	0	0	0	0	0	0	0	0	0	0	0	0	0	0	0	0	0	0	0	0	0	0	0	0	0	0	0	0	0	0	0	0	0	0	0	0	0	0	0	0
1354	R7299	Bandicota indica	M	Juvenile	Chantaburi/2015	Thailand	Lowland	Wet	0	0	0	0	0	0	0	0	0	0	0	0	0	0	0	0	0	0	0	0	0	0	0	0	0	0	0	0	0	0	0	0	0	0	0	0	0	0	0	0	0
1355	R7300	Rattus tanezumi	M	Adult	Chantaburi/2015	Thailand	Upland	Wet	4	1	0	0	0	0	0	0	0	0	0	0	0	0	0	0	0	1	0	0	0	0	0	0	0	0	0	0	0	0	0	0	0	0	0	0	0	0	0	0	0
1356	R7301	Rattus tanezumi	F	Adult	Chantaburi/2015	Thailand	Upland	Wet	2	1	0	0	0	0	0	0	0	0	0	0	0	0	0	0	0	1	0	0	0	0	0	0	0	0	0	0	0	0	0	0	0	0	0	0	0	0	0	0	0
1357	R7302	Rattus tanezumi	F	Adult	Chantaburi/2015	Thailand	Upland	Wet	1	1	0	0	0	0	0	0	0	0	0	0	0	0	0	0	0	1	0	0	0	0	0	0	0	0	0	0	0	0	0	0	0	0	0	0	0	0	0	0	0
1358	R7303	Rattus tanezumi	F	Adult	Chantaburi/2015	Thailand	Upland	Wet	0	0	0	0	0	0	0	0	0	0	0	0	0	0	0	0	0	0	0	0	0	0	0	0	0	0	0	0	0	0	0	0	0	0	0	0	0	0	0	0	0
1359	R7304	Rattus tanezumi	M	Adult	Chantaburi/2015	Thailand	Lowland	Wet	38	1	0	0	0	0	0	0	0	0	0	0	0	0	0	0	0	1	0	0	0	0	0	0	0	0	0	0	0	0	0	0	0	0	0	0	0	0	0	0	0
1360	R7305	Rattus tanezumi	M	Adult	Chantaburi/2015	Thailand	Lowland	Wet	80	1	0	0	0	0	0	0	0	0	0	0	0	0	0	0	0	1	0	0	0	0	0	0	0	0	0	0	0	0	0	0	0	0	0	0	0	0	0	0	0
1361	R7306	Rattus tanezumi	M	Adult	Chantaburi/2015	Thailand	Lowland	Wet	1	1	0	0	0	0	0	0	0	0	0	0	0	0	0	0	0	1	0	0	0	0	0	0	0	0	0	0	0	0	0	0	0	0	0	0	0	0	0	0	0
1362	R7307	Rattus tanezumi	F	Juvenile	Chantaburi/2015	Thailand	Lowland	Wet	1	1	0	0	0	0	0	0	0	0	0	0	0	0	0	0	0	1	0	0	0	0	0	0	0	0	0	0	0	0	0	0	0	0	0	0	0	0	0	0	0
1363	R7308	Rattus tanezumi	M	Adult	Chantaburi/2015	Thailand	Lowland	Wet	21	1	0	0	0	0	0	0	0	0	0	0	0	0	0	0	0	1	0	0	0	0	0	0	0	0	0	0	0	0	0	0	0	0	0	0	0	0	0	0	0
1364	R7309	Rattus tanezumi	M	Adult	Chantaburi/2015	Thailand	Settlement	Wet	23	1	0	0	0	0	0	0	0	0	0	0	0	0	0	0	0	1	0	0	0	0	0	0	0	0	0	0	0	0	0	0	0	0	0	0	0	0	0	0	0
1365	R7310	Rattus tanezumi	M	Adult	Chantaburi/2015	Thailand	Settlement	Wet	0	0	0	0	0	0	0	0	0	0	0	0	0	0	0	0	0	0	0	0	0	0	0	0	0	0	0	0	0	0	0	0	0	0	0	0	0	0	0	0	0
1366	R7311	Rattus tanezumi	M	Adult	Chantaburi/2015	Thailand	Settlement	Wet	0	0	0	0	0	0	0	0	0	0	0	0	0	0	0	0	0	0	0	0	0	0	0	0	0	0	0	0	0	0	0	0	0	0	0	0	0	0	0	0	0
1367	R7312	Rattus exulans	F	Juvenile	Chantaburi/2015	Thailand	Settlement	Wet	0	0	0	0	0	0	0	0	0	0	0	0	0	0	0	0	0	0	0	0	0	0	0	0	0	0	0	0	0	0	0	0	0	0	0	0	0	0	0	0	0
1368	R7313	Rattus tanezumi	F	Adult	Chantaburi/2015	Thailand	Settlement	Wet	0	0	0	0	0	0	0	0	0	0	0	0	0	0	0	0	0	0	0	0	0	0	0	0	0	0	0	0	0	0	0	0	0	0	0	0	0	0	0	0	0
1369	R7314	Rattus tanezumi	M	Adult	Chantaburi/2015	Thailand	Settlement	Wet	4	1	0	0	0	0	0	0	0	0	0	0	0	0	0	0	0	1	0	0	0	0	0	0	0	0	0	0	0	0	0	0	0	0	0	0	0	0	0	0	0
1370	R7315	Rattus tanezumi	M	Adult	Chantaburi/2015	Thailand	Settlement	Wet	0	0	0	0	0	0	0	0	0	0	0	0	0	0	0	0	0	0	0	0	0	0	0	0	0	0	0	0	0	0	0	0	0	0	0	0	0	0	0	0	0
1371	R7316	Rattus tanezumi	F	Juvenile	Chantaburi/2015	Thailand	Settlement	Wet	0	0	0	0	0	0	0	0	0	0	0	0	0	0	0	0	0	0	0	0	0	0	0	0	0	0	0	0	0	0	0	0	0	0	0	0	0	0	0	0	0
1372	R7317	Rattus tanezumi	M	Adult	Chantaburi/2015	Thailand	Settlement	Wet	0	0	0	0	0	0	0	0	0	0	0	0	0	0	0	0	0	0	0	0	0	0	0	0	0	0	0	0	0	0	0	0	0	0	0	0	0	0	0	0	0
1373	R7318	Menetes berdmorei	F	Adult	Chantaburi/2015	Thailand	Settlement	Wet	0	0	0	0	0	0	0	0	0	0	0	0	0	0	0	0	0	0	0	0	0	0	0	0	0	0	0	0	0	0	0	0	0	0	0	0	0	0	0	0	0
1374	R7319	Rattus tanezumi	M	Adult	Chantaburi/2015	Thailand	Lowland	Wet	26	1	0	0	0	0	0	0	0	0	0	0	0	0	0	0	0	1	0	0	0	0	0	0	0	0	0	0	0	0	0	0	0	0	0	0	0	0	0	0	0
1375	R7320	Rattus tanezumi	M	Adult	Chantaburi/2015	Thailand	Lowland	Wet	37	1	0	0	0	0	0	0	0	0	0	0	0	0	0	0	0	1	0	0	0	0	0	0	0	0	0	0	0	0	0	0	0	0	0	0	0	0	0	0	0
1376	R7321	Rattus tanezumi	M	Adult	Chantaburi/2015	Thailand	Lowland	Wet	10	1	0	0	0	0	0	0	0	0	0	0	0	0	0	0	0	1	0	0	0	0	0	0	0	0	0	0	0	0	0	0	0	0	0	0	0	0	0	0	0
1377	R7322	Rattus tanezumi	F	Adult	Chantaburi/2015	Thailand	Lowland	Wet	14	1	0	0	0	0	0	0	0	0	0	0	0	0	0	0	0	1	0	0	0	0	0	0	0	0	0	0	0	0	0	0	0	0	0	0	0	0	0	0	0
1378	R7323	Rattus tanezumi	M	Adult	Chantaburi/2015	Thailand	Upland	Wet	0	0	0	0	0	0	0	0	0	0	0	0	0	0	0	0	0	0	0	0	0	0	0	0	0	0	0	0	0	0	0	0	0	0	0	0	0	0	0	0	0
1379	R7324	Rattus tanezumi	F	Juvenile	Chantaburi/2015	Thailand	Lowland	Wet	1	1	0	0	0	0	0	0	0	0	0	0	0	0	0	0	0	1	0	0	0	0	0	0	0	0	0	0	0	0	0	0	0	0	0	0	0	0	0	0	0
1380	R7325	Rattus tanezumi	M	Adult	Chantaburi/2015	Thailand	Settlement	Wet	0	0	0	0	0	0	0	0	0	0	0	0	0	0	0	0	0	0	0	0	0	0	0	0	0	0	0	0	0	0	0	0	0	0	0	0	0	0	0	0	0
1381	R7326	Rattus tanezumi	M	Adult	Chantaburi/2015	Thailand	Settlement	Wet	3	1	0	0	0	0	0	0	0	0	0	0	0	0	0	0	0	1	0	0	0	0	0	0	0	0	0	0	0	0	0	0	0	0	0	0	0	0	0	0	0
1382	R7327	Rattus tanezumi	M	Adult	Chantaburi/2015	Thailand	Settlement	Wet	0	0	0	0	0	0	0	0	0	0	0	0	0	0	0	0	0	0	0	0	0	0	0	0	0	0	0	0	0	0	0	0	0	0	0	0	0	0	0	0	0
1383	R7328	Rattus tanezumi	F	Adult	Chantaburi/2015	Thailand	Settlement	Wet	0	0	0	0	0	0	0	0	0	0	0	0	0	0	0	0	0	0	0	0	0	0	0	0	0	0	0	0	0	0	0	0	0	0	0	0	0	0	0	0	0
1384	R7329	Rattus tanezumi	F	Adult	Chantaburi/2015	Thailand	Lowland	Wet	0	0	0	0	0	0	0	0	0	0	0	0	0	0	0	0	0	0	0	0	0	0	0	0	0	0	0	0	0	0	0	0	0	0	0	0	0	0	0	0	0
1385	R7330	Rattus tanezumi	F	Adult	Chantaburi/2015	Thailand	Settlement	Wet	6	1	0	0	0	0	0	0	0	0	0	0	0	0	0	0	0	1	0	0	0	0	0	0	0	0	0	0	0	0	0	0	0	0	0	0	0	0	0	0	0
1386	R7331	Rattus tanezumi	F	Adult	Chantaburi/2015	Thailand	Lowland	Wet	1	1	0	0	1	0	0	0	0	0	0	0	0	0	0	0	0	0	0	0	0	0	0	0	0	0	0	0	0	0	0	0	0	0	0	0	0	0	0	0	0
1387	R7332	Rattus tanezumi	M	Adult	Chantaburi/2015	Thailand	Settlement	Wet	7	2	0	0	0	0	0	0	0	0	0	0	0	0	0	0	0	1	0	0	0	0	0	0	1	0	0	0	0	0	0	0	0	0	0	0	0	0	0	0	0
1388	R7333	Rattus tanezumi	M	Adult	Chantaburi/2015	Thailand	Settlement	Wet	0	0	0	0	0	0	0	0	0	0	0	0	0	0	0	0	0	0	0	0	0	0	0	0	0	0	0	0	0	0	0	0	0	0	0	0	0	0	0	0	0
1389	R7334	Rattus tanezumi	M	Adult	Chantaburi/2015	Thailand	Lowland	Wet	432	1	0	0	0	0	0	0	0	0	0	0	0	0	0	0	0	1	0	0	0	0	0	0	0	0	0	0	0	0	0	0	0	0	0	0	0	0	0	0	0
1390	R7335	Rattus tanezumi	F	Adult	Chantaburi/2015	Thailand	Lowland	Wet	9	1	0	0	0	0	0	0	0	0	0	0	0	0	0	0	0	1	0	0	0	0	0	0	0	0	0	0	0	0	0	0	0	0	0	0	0	0	0	0	0
1391	R7336	Rattus tanezumi	M	Adult	Chantaburi/2015	Thailand	Settlement	Wet	0	0	0	0	0	0	0	0	0	0	0	0	0	0	0	0	0	0	0	0	0	0	0	0	0	0	0	0	0	0	0	0	0	0	0	0	0	0	0	0	0
1392	R7337	Rattus tanezumi	M	Adult	Chantaburi/2015	Thailand	Lowland	Wet	0	0	0	0	0	0	0	0	0	0	0	0	0	0	0	0	0	0	0	0	0	0	0	0	0	0	0	0	0	0	0	0	0	0	0	0	0	0	0	0	0
1393	R7338	Rattus tanezumi	F	Adult	Chantaburi/2015	Thailand	Settlement	Wet	0	0	0	0	0	0	0	0	0	0	0	0	0	0	0	0	0	0	0	0	0	0	0	0	0	0	0	0	0	0	0	0	0	0	0	0	0	0	0	0	0
1394	R7339	Rattus tanezumi	M	Adult	Chantaburi/2015	Thailand	Lowland	Wet	2	1	0	0	0	0	0	0	0	0	0	0	0	0	0	0	0	1	0	0	0	0	0	0	0	0	0	0	0	0	0	0	0	0	0	0	0	0	0	0	0
1395	R7340	Rattus tanezumi	F	Juvenile	Chantaburi/2015	Thailand	Lowland	Wet	32	1	0	0	0	0	0	0	0	0	0	0	0	0	0	0	0	1	0	0	0	0	0	0	0	0	0	0	0	0	0	0	0	0	0	0	0	0	0	0	0
[truncated: 1 more columns]
