# Supplementary material for: Ecological and microbiological diversity of chigger mites, including vectors of scrub typhus, on small mammals across stratified habitats in Thailand
Source: Anim Microbiome. 2019 Dec 5;1:18. doi: 10.1186/s42523-019-0019-x (PMC7807494; doi:10.1186/s42523-019-0019-x)
Supplement: Supplementary file 3 — Additional file 3. Complete OTU dataset for chiggers, soil samples and background controls by read count and proportion; representative sequences for each OTU are also included. [file 42523_2019_19_MOESM3_ESM.xlsx]

## Sheet: Read count
#OTU ID	taxonomy	88Control.021	89Control.022	90Control.023	91Control.031	92Control.032	93Control.033	91Control3.1	92Control3.2	93Control3.A	94Control3.B	94Control.041	95Control.042	96Control.043	95Control4.1	96Control4.2	1BuriramPool1	2BuriramPool2	3BuriramPool3	31ChantaburiPool1	32ChantaburiPool2	33ChantaburiPool3	16ChiangraiPool1	17ChiangraiPool2	18ChiangraiPool3	13KanchanaburiPool1	14KanchanaburiPool2	15KanchanaburiPool3	10KalasinPool1	11KalasinPool2	12KalasinPool3	7LoeiPool1	8LoeiPool2	9LoeiPool3	22NakornsawanPool1	23NakornsawanPool2	24NakornsawanPool3	4NanPool1	5NanPool2	6NanPool3	19PrachuabPool1	20PrachuabPool2	21PrachuabPool3	25SongkhlaPool1	26SongkhlaPool2	27SongkhlaPool3	28TakPool1	29TakPool2	30TakPool3
New.ReferenceOTU885	k__Archaea; p__[Parvarchaeota]; c__[Parvarchaea]; o__YLA114; f__; g__; s__	0	0	0	0	0	0	0	0	0	0	0	0	0	0	0	0	0	0	0	0	0	0	0	0	0	0	0	0	0	0	0	0	0	0	0	0	0	0	0	0	0	0	1	0	0	0	0	0
4435488	k__Archaea; p__Crenarchaeota; c__MBGA; o__NRP-J; f__; g__; s__	0	0	0	0	0	0	0	0	0	2	0	0	0	0	0	0	0	0	0	0	0	0	0	0	0	0	0	0	0	0	0	0	0	0	0	0	0	0	0	0	0	0	0	0	0	0	0	0
204290	k__Archaea; p__Crenarchaeota; c__Thaumarchaeota; o__AK31; f__; g__; s__	0	0	0	0	0	0	0	0	0	0	0	0	0	0	0	0	0	0	0	0	0	0	0	0	0	0	0	0	0	0	0	0	0	0	0	0	0	0	0	0	0	0	0	0	0	0	0	0
New.ReferenceOTU12	k__Archaea; p__Crenarchaeota; c__Thaumarchaeota; o__Cenarchaeales; f__SAGMA-X; g__; s__	0	0	0	0	0	0	1	0	0	0	0	0	0	0	0	0	0	0	0	0	0	0	0	0	0	0	0	0	0	0	0	0	0	0	0	0	0	0	0	0	0	0	0	0	0	0	0	0
New.ReferenceOTU4490	k__Archaea; p__Crenarchaeota; c__Thaumarchaeota; o__Cenarchaeales; f__SAGMA-X; g__; s__	0	0	0	0	0	0	1	0	75	0	0	0	0	0	0	0	0	0	0	0	0	0	0	0	0	0	0	0	0	0	0	0	0	0	0	0	0	0	0	0	0	0	0	0	0	0	0	0
101553	k__Archaea; p__Euryarchaeota; c__Methanobacteria; o__Methanobacteriales; f__Methanobacteriaceae; g__Methanobacterium; s__	0	0	0	0	0	0	12	0	0	0	0	0	0	0	0	0	0	0	0	0	0	0	0	0	0	0	0	0	0	0	0	0	0	0	0	0	0	0	0	0	0	0	0	0	0	0	0	0
842598	k__Archaea; p__Euryarchaeota; c__Methanobacteria; o__Methanobacteriales; f__Methanobacteriaceae; g__Methanobrevibacter; s__	0	0	0	0	0	0	0	0	0	246	0	0	0	0	0	0	0	0	0	0	0	0	0	0	0	0	0	0	0	0	0	0	0	0	0	0	0	0	0	0	0	0	0	0	0	0	0	0
104130	k__Archaea; p__Euryarchaeota; c__Methanobacteria; o__Methanobacteriales; f__Methanobacteriaceae; g__Methanobrevibacter; s__	0	0	0	0	0	0	0	0	0	0	0	0	0	0	0	0	0	0	0	0	0	0	0	1	114	0	0	0	0	0	0	0	14	0	0	0	0	1	0	0	0	0	0	0	0	0	0	0
565730	k__Archaea; p__Euryarchaeota; c__Methanomicrobia; o__Methanomicrobiales; f__Methanocorpusculaceae; g__Methanocorpusculum; s__	0	0	0	0	0	0	0	0	0	0	0	0	0	0	0	0	0	0	0	0	0	0	0	0	0	0	0	0	0	0	0	0	0	0	0	0	0	0	0	0	0	0	0	0	0	0	0	0
4411390	k__Archaea; p__Euryarchaeota; c__Methanomicrobia; o__Methanosarcinales; f__ANME-2D; g__; s__	0	0	0	0	0	0	0	0	0	0	0	0	0	0	0	0	0	0	0	0	0	0	0	0	0	0	0	0	0	0	0	0	0	0	0	0	0	0	0	0	0	0	0	0	0	0	0	0
4396446	k__Bacteria; p__[Thermi]; c__Deinococci; o__Deinococcales; f__Deinococcaceae; g__Deinococcus; s__	0	0	0	0	0	0	0	0	0	0	0	0	0	0	0	0	0	0	0	0	0	0	0	343	0	2	0	0	0	0	0	0	0	0	0	0	0	0	0	0	0	0	0	0	0	0	0	0
3874043	k__Bacteria; p__[Thermi]; c__Deinococci; o__Deinococcales; f__Deinococcaceae; g__Deinococcus; s__	0	0	0	0	0	0	0	0	0	0	0	0	0	0	0	0	0	0	0	0	0	0	0	0	0	0	0	0	0	0	0	0	0	0	0	21	0	0	0	0	0	0	0	0	0	0	0	0
1142026	k__Bacteria; p__[Thermi]; c__Deinococci; o__Deinococcales; f__Deinococcaceae; g__Deinococcus; s__geothermalis	0	0	0	0	0	0	93	0	0	0	0	0	0	0	0	0	0	0	0	0	0	0	0	0	0	0	0	0	0	0	0	0	0	0	0	0	0	0	0	0	0	0	0	0	0	0	0	0
266995	k__Bacteria; p__[Thermi]; c__Deinococci; o__Deinococcales; f__Trueperaceae; g__Truepera; s__	0	0	0	0	0	0	0	0	0	0	0	0	0	0	0	31	0	7	0	0	0	0	0	0	0	0	0	0	0	0	0	0	0	0	0	0	0	0	0	0	0	0	0	0	0	0	0	0
4470065	k__Bacteria; p__[Thermi]; c__Deinococci; o__Deinococcales; f__Trueperaceae; g__Truepera; s__	0	0	0	0	0	0	0	0	0	0	0	0	0	0	0	0	0	0	0	0	0	0	0	0	0	238	0	0	0	158	0	1	0	0	0	0	1	0	0	0	0	0	0	0	0	0	0	0
102894	k__Bacteria; p__[Thermi]; c__Deinococci; o__Thermales; f__Thermaceae; g__Meiothermus; s__	0	0	0	0	0	0	0	0	0	0	0	0	0	0	0	0	0	0	0	0	0	0	0	0	0	0	0	0	0	0	0	0	0	0	0	0	0	0	0	0	0	0	0	0	0	0	0	0
663880	k__Bacteria; p__Acidobacteria; c__[Chloracidobacteria]; o__RB41; f__; g__; s__	0	0	0	0	0	0	0	0	0	0	0	0	0	0	0	0	0	0	0	0	0	0	0	0	0	0	0	0	0	0	0	0	0	0	0	0	0	0	0	0	0	0	0	0	0	0	0	0
4428562	k__Bacteria; p__Acidobacteria; c__[Chloracidobacteria]; o__RB41; f__Ellin6075; g__; s__	0	0	0	0	0	0	0	0	0	0	0	0	0	0	0	0	0	0	0	11	0	0	0	0	0	0	0	0	0	0	0	0	0	0	0	0	0	0	0	0	0	0	0	0	0	0	0	0
4359081	k__Bacteria; p__Acidobacteria; c__[Chloracidobacteria]; o__RB41; f__Ellin6075; g__; s__	0	0	0	0	0	0	0	0	0	0	0	0	0	0	0	0	0	0	0	0	0	0	0	0	0	0	0	0	0	0	0	0	0	0	0	0	0	0	0	0	0	0	0	0	0	0	0	0
4432930	k__Bacteria; p__Acidobacteria; c__[Chloracidobacteria]; o__RB41; f__Ellin6075; g__; s__	0	0	0	0	0	0	0	0	1	0	0	0	0	0	0	0	0	0	68	41	0	0	0	11	0	0	0	0	0	0	0	0	0	1	0	0	0	0	0	0	0	0	0	0	0	0	0	0
4481364	k__Bacteria; p__Acidobacteria; c__Acidobacteria-6; o__iii1-15; f__mb2424; g__; s__	0	0	0	0	0	0	0	0	0	0	0	0	0	0	0	0	0	0	8	0	0	0	0	0	0	0	0	0	0	15	0	0	0	0	0	0	0	0	0	0	29	0	0	20	0	0	0	104
4350558	k__Bacteria; p__Acidobacteria; c__Acidobacteriia; o__Acidobacteriales; f__Koribacteraceae; g__; s__	0	0	0	0	0	0	1	1	1	1	0	0	0	0	0	0	0	0	0	0	0	0	0	0	0	0	0	0	0	0	0	0	0	0	0	0	0	0	0	0	0	0	0	0	0	0	0	0
4468095	k__Bacteria; p__Acidobacteria; c__Acidobacteriia; o__Acidobacteriales; f__Koribacteraceae; g__; s__	0	0	0	0	0	0	1	1	0	3	0	0	0	1	0	0	0	0	0	0	0	0	0	0	0	0	0	0	0	0	0	0	0	0	0	0	0	0	0	0	0	0	0	0	0	0	0	0
4424782	k__Bacteria; p__Acidobacteria; c__Acidobacteriia; o__Acidobacteriales; f__Koribacteraceae; g__; s__	0	0	0	0	0	0	2	1	0	2	0	0	0	0	1	0	0	0	0	0	0	0	0	0	0	0	0	0	0	0	0	0	0	0	0	0	0	0	0	0	0	0	0	0	0	0	0	0
4351648	k__Bacteria; p__Acidobacteria; c__Acidobacteriia; o__Acidobacteriales; f__Koribacteraceae; g__; s__	0	0	0	0	0	0	2	3	1	0	0	0	0	1	0	0	0	0	0	0	0	0	0	0	0	0	0	0	0	0	0	0	0	0	0	0	0	0	0	0	0	0	0	0	0	0	0	0
155408	k__Bacteria; p__Acidobacteria; c__Acidobacteriia; o__Acidobacteriales; f__Koribacteraceae; g__; s__	0	0	0	0	0	0	3	2	2	4	0	0	0	1	4	0	0	0	0	0	0	0	0	0	0	0	0	0	0	0	0	0	0	0	1	0	0	0	0	0	0	0	0	0	1	0	0	0
4344614	k__Bacteria; p__Acidobacteria; c__Acidobacteriia; o__Acidobacteriales; f__Koribacteraceae; g__; s__	0	0	0	0	0	0	1	2	4	4	0	0	0	1	3	0	0	0	0	0	0	0	0	0	1	0	0	0	0	0	0	0	0	0	0	0	0	0	0	0	0	0	0	1	0	0	0	0
1110792	k__Bacteria; p__Acidobacteria; c__Acidobacteriia; o__Acidobacteriales; f__Koribacteraceae; g__Candidatus Koribacter; s__	0	0	0	0	0	0	3	2	1	0	0	0	0	2	2	0	0	1	0	0	0	1	0	0	0	0	0	0	0	0	0	0	0	0	0	0	0	0	0	0	0	0	0	0	0	0	0	0
151957	k__Bacteria; p__Acidobacteria; c__Acidobacteriia; o__Acidobacteriales; f__Koribacteraceae; g__Candidatus Koribacter; s__	0	0	0	0	0	0	0	0	4	1	0	0	0	1	2	0	0	0	0	0	0	0	0	0	0	0	0	0	0	0	0	0	0	0	0	0	0	0	0	0	0	0	0	0	0	0	0	0
225293	k__Bacteria; p__Acidobacteria; c__DA052; o__Ellin6513; f__; g__; s__	0	0	0	0	0	0	2	0	2	2	0	0	0	0	2	0	0	0	0	0	0	0	0	0	0	0	0	0	0	0	0	0	0	0	0	0	0	0	0	0	0	0	0	0	0	0	0	0
2578357	k__Bacteria; p__Acidobacteria; c__DA052; o__Ellin6513; f__; g__; s__	0	0	0	0	0	0	5	2	1	4	0	0	0	2	1	0	0	0	0	0	0	0	0	0	0	0	0	0	0	0	0	0	0	0	0	0	0	0	0	0	0	0	0	0	0	0	0	0
805120	k__Bacteria; p__Acidobacteria; c__DA052; o__Ellin6513; f__; g__; s__	0	0	0	0	0	0	1	3	0	2	0	0	0	0	1	0	0	0	0	0	0	1	0	0	0	0	0	0	0	0	0	0	0	0	0	0	0	0	0	0	0	0	0	0	0	0	0	0
1107276	k__Bacteria; p__Acidobacteria; c__DA052; o__Ellin6513; f__; g__; s__	0	0	0	0	0	0	0	0	1	1	0	0	0	0	0	0	0	0	0	0	0	0	0	0	0	0	0	0	0	0	0	0	0	0	0	0	0	0	0	0	0	0	0	0	0	0	0	0
807707	k__Bacteria; p__Acidobacteria; c__DA052; o__Ellin6513; f__; g__; s__	0	0	0	0	0	0	5	7	4	9	0	0	0	1	6	0	0	0	0	0	0	0	2	0	0	0	1	0	0	0	0	0	0	0	0	0	0	0	0	0	0	0	0	0	0	0	0	0
1108265	k__Bacteria; p__Acidobacteria; c__DA052; o__Ellin6513; f__; g__; s__	0	0	0	0	0	0	1	0	0	0	0	0	0	0	0	0	0	0	0	0	0	0	0	0	0	0	0	0	0	0	0	0	0	0	0	0	0	0	0	0	0	0	0	0	0	0	0	0
155216	k__Bacteria; p__Acidobacteria; c__DA052; o__Ellin6513; f__; g__; s__	0	0	0	0	0	0	0	0	1	3	0	0	0	1	0	0	0	0	0	0	0	0	0	0	0	0	0	0	0	0	0	0	0	0	0	0	0	0	0	0	0	0	0	0	0	0	0	0
New.ReferenceOTU109	k__Bacteria; p__Acidobacteria; c__DA052; o__Ellin6513; f__; g__; s__	0	0	0	0	0	0	10	2	2	4	0	0	0	1	1	0	0	0	0	0	0	0	1	0	0	0	1	0	0	0	0	0	0	0	0	0	0	0	0	0	0	0	0	0	0	0	0	0
1115183	k__Bacteria; p__Acidobacteria; c__Solibacteres; o__Solibacterales; f__[Bryobacteraceae]; g__; s__	0	0	0	0	0	1	0	0	0	0	0	0	0	0	0	0	0	0	0	0	0	0	0	0	0	0	0	0	0	0	0	0	0	0	0	0	0	0	0	0	0	0	0	0	0	0	0	0
4395040	k__Bacteria; p__Acidobacteria; c__Solibacteres; o__Solibacterales; f__[Bryobacteraceae]; g__; s__	0	0	0	0	0	0	0	0	0	101	0	0	0	0	0	0	0	0	0	0	0	0	0	0	0	0	0	0	0	0	0	0	0	0	0	0	0	0	0	0	0	0	1	0	0	0	0	0
New.CleanUp.ReferenceOTU5350	k__Bacteria; p__Acidobacteria; c__Sva0725; o__Sva0725; f__; g__; s__	0	0	0	0	0	0	0	125	0	0	0	0	0	0	0	0	0	0	0	0	0	0	0	0	0	0	0	0	0	0	0	0	0	0	0	0	0	0	0	0	0	0	0	0	0	0	0	0
New.ReferenceOTU1946	k__Bacteria; p__Acidobacteria; c__TM1; o__; f__; g__; s__	0	0	0	0	0	0	0	0	1	0	0	0	0	0	0	0	0	0	0	0	0	0	0	0	0	0	0	0	0	0	0	0	0	0	0	0	0	0	0	0	0	0	0	0	0	0	0	0
1121483	k__Bacteria; p__Actinobacteria; c__Actinobacteria; o__Actinomycetales; f__; g__; s__	0	0	0	0	0	0	0	0	0	0	0	0	0	0	0	0	0	11	0	0	0	0	103	88	0	0	0	0	0	106	0	1	0	0	0	0	27	0	36	129	22	170	0	0	25	0	0	0
4343367	k__Bacteria; p__Actinobacteria; c__Actinobacteria; o__Actinomycetales; f__ACK-M1; g__; s__	0	1	1092	0	0	2	0	0	232	561	0	1	0	0	0	0	0	0	0	39	81	0	0	18	0	0	10	13	0	0	0	0	0	0	0	0	8	1	1	0	0	0	0	0	0	0	6	0
12978	k__Bacteria; p__Actinobacteria; c__Actinobacteria; o__Actinomycetales; f__Actinosynnemataceae; g__; s__	0	0	0	0	0	0	0	0	0	0	0	0	0	0	0	0	0	1	1	1	0	17	175	141	367	182	136	0	25	152	19	298	48	81	37	20	76	66	68	55	201	438	24	17	12	229	365	449
254205	k__Bacteria; p__Actinobacteria; c__Actinobacteria; o__Actinomycetales; f__Actinosynnemataceae; g__; s__	0	0	0	0	0	0	0	0	0	0	0	0	0	0	0	0	0	0	0	0	0	0	5	3	3	63	3	0	0	156	0	3	0	9	1	0	0	0	25	0	0	7	0	0	0	6	3	18
New.ReferenceOTU1668	k__Bacteria; p__Actinobacteria; c__Actinobacteria; o__Actinomycetales; f__Actinosynnemataceae; g__; s__	0	0	0	0	0	0	0	0	0	0	0	0	0	0	0	0	0	5	0	0	0	74	316	242	3	0	1	4	0	1	24	0	13	31	1	0	49	11	0	0	0	99	32	0	15	40	101	45
4456894	k__Bacteria; p__Actinobacteria; c__Actinobacteria; o__Actinomycetales; f__Brevibacteriaceae; g__Brevibacterium; s__	3	1	7	0	286	3	1	0	98	0	2259	1	0	0	0	0	2	0	118	0	0	10	1	1	0	0	0	1	0	0	0	0	1	212	77	22	60	41	18	1	228	96	11	0	0	2	0	0
4381192	k__Bacteria; p__Actinobacteria; c__Actinobacteria; o__Actinomycetales; f__Corynebacteriaceae; g__Corynebacterium	0	0	0	0	0	0	4	1	423	343	0	0	0	0	0	3079	4208	4629	20451	36853	4394	363	400	363	363	374	126	1061	1048	2235	2591	4033	4149	298	51	96	649	581	247	380	1294	319	67209	78983	18388	387	388	390
13485	k__Bacteria; p__Actinobacteria; c__Actinobacteria; o__Actinomycetales; f__Corynebacteriaceae; g__Corynebacterium; s__	0	0	0	0	0	0	1	1	106	94	0	0	0	0	0	791	1044	1221	4778	8814	1099	141	145	166	85	75	23	281	243	619	691	1034	1009	46	19	11	156	153	69	103	312	37	16398	18736	4520	116	107	122
361600	k__Bacteria; p__Actinobacteria; c__Actinobacteria; o__Actinomycetales; f__Corynebacteriaceae; g__Corynebacterium; s__	3	6	6	0	119	662	5	3	195	4	1368	1	1	6	169	580	429	886	81343	64465	57332	47268	35576	11906	178	217	551	90	3701	249	19842	23977	39456	1756	1408	1844	765	1117	1678	225	112	260	226	214	99	470	563	344
752554	k__Bacteria; p__Actinobacteria; c__Actinobacteria; o__Actinomycetales; f__Corynebacteriaceae; g__Corynebacterium; s__	0	0	0	0	0	0	0	0	0	0	0	0	0	0	0	0	2	2	5	9	2	0	0	0	0	0	0	4	1	2	0	1	1	0	0	0	0	4	4	0	0	0	23	17	4	1	0	0
1012948	k__Bacteria; p__Actinobacteria; c__Actinobacteria; o__Actinomycetales; f__Corynebacteriaceae; g__Corynebacterium; s__	0	0	0	0	0	0	0	0	7	3	0	0	0	0	0	49	75	76	350	583	62	8	55	37	5	50	68	98	22	44	42	133	83	6	1	20	83	178	113	49	28	314	1159	1363	306	5	79	12
291846	k__Bacteria; p__Actinobacteria; c__Actinobacteria; o__Actinomycetales; f__Corynebacteriaceae; g__Corynebacterium; s__	0	0	0	0	15	90	0	0	12	1	125	0	0	0	11	35	16	54	1147	1016	829	2199	2077	663	10	12	45	8	243	14	940	1647	2704	60	47	34	29	57	119	9	2	10	4	10	3	8	8	13
692244	k__Bacteria; p__Actinobacteria; c__Actinobacteria; o__Actinomycetales; f__Corynebacteriaceae; g__Corynebacterium; s__	0	0	0	0	7	50	0	0	6	0	75	0	0	0	2	10	5	32	11	14	12	685	744	263	8	3	15	4	105	5	432	741	1255	19	11	6	12	23	51	3	0	4	1	5	0	2	0	5
1062356	k__Bacteria; p__Actinobacteria; c__Actinobacteria; o__Actinomycetales; f__Corynebacteriaceae; g__Corynebacterium; s__	0	0	0	0	0	0	0	0	0	0	0	0	0	0	0	0	4	0	0	1	0	0	0	0	0	0	0	0	0	0	0	7	0	0	0	0	0	0	0	0	0	0	0	107	0	0	0	66
650171	k__Bacteria; p__Actinobacteria; c__Actinobacteria; o__Actinomycetales; f__Corynebacteriaceae; g__Corynebacterium; s__	0	0	0	0	0	0	1	0	0	0	0	0	0	0	0	23	26	18	310	174	351	316	576	513	1	6	0	72	104	337	57	158	21	1	0	0	363	206	165	1	0	0	12	15	6	9	212	99
1054799	k__Bacteria; p__Actinobacteria; c__Actinobacteria; o__Actinomycetales; f__Corynebacteriaceae; g__Corynebacterium; s__	0	0	0	0	0	0	61	0	0	0	0	0	0	0	0	8	13	3	11	8	11	12	14	12	0	2	0	4	0	6	4	10	2	6	3	15	946	474	390	0	0	0	2	4	0	0	21	0
4422519	k__Bacteria; p__Actinobacteria; c__Actinobacteria; o__Actinomycetales; f__Corynebacteriaceae; g__Corynebacterium; s__	0	0	0	0	0	0	0	0	0	0	0	0	0	0	0	0	0	0	0	0	0	0	0	0	0	0	0	0	0	0	0	0	0	0	0	0	0	0	0	0	0	0	0	0	0	0	0	0
4404731	k__Bacteria; p__Actinobacteria; c__Actinobacteria; o__Actinomycetales; f__Corynebacteriaceae; g__Corynebacterium; s__	0	0	0	0	1	1	8	0	1	6	2	0	0	0	1	11	16	5	62	100	13	48	41	17	6	3	1	676	175	204	16	48	59	6	4	2	167	1516	863	1	0	0	30	25	30	3	12	1
4462432	k__Bacteria; p__Actinobacteria; c__Actinobacteria; o__Actinomycetales; f__Corynebacteriaceae; g__Corynebacterium; s__	0	0	0	0	0	2	52	0	2	213	3	0	0	0	0	146	202	78	543	954	104	22	69	11	295	30	78	13618	3651	4652	108	126	174	41	14	9	685	31704	18810	6	50	3	505	631	310	15	90	7
436998	k__Bacteria; p__Actinobacteria; c__Actinobacteria; o__Actinomycetales; f__Corynebacteriaceae; g__Corynebacterium; s__	0	0	0	0	0	0	0	0	0	0	0	0	0	0	112	0	0	0	0	0	0	0	0	0	0	0	0	0	0	0	0	0	0	0	0	0	0	0	0	0	0	0	0	0	0	0	0	0
760359	k__Bacteria; p__Actinobacteria; c__Actinobacteria; o__Actinomycetales; f__Corynebacteriaceae; g__Corynebacterium; s__	0	0	0	0	0	0	2	1	2	4	0	0	0	0	0	220	287	157	3359	2223	4285	3314	6414	6909	49	79	4	870	991	4129	605	2075	252	4	2	4	53	51	26	16	10	8	746	827	206	76	2226	1483
751209	k__Bacteria; p__Actinobacteria; c__Actinobacteria; o__Actinomycetales; f__Corynebacteriaceae; g__Corynebacterium; s__	0	0	0	0	0	0	0	0	0	0	0	0	0	0	0	5	12	4	0	0	0	0	0	0	0	0	0	75	0	1	1	0	2	44	112	0	2272	1680	1415	0	0	0	0	0	0	0	1	2
751288	k__Bacteria; p__Actinobacteria; c__Actinobacteria; o__Actinomycetales; f__Corynebacteriaceae; g__Corynebacterium; s__	0	0	0	0	3	5	0	0	2	0	9	0	0	0	4	24	24	136	1118	1256	725	271	260	91	4	10	8	5	27	2	125	192	246	24	43	46	12	20	44	3	9	17	10	10	8	11	6	5
1636835	k__Bacteria; p__Actinobacteria; c__Actinobacteria; o__Actinomycetales; f__Corynebacteriaceae; g__Corynebacterium; s__	0	0	0	0	0	1	0	0	1	0	0	0	0	0	0	7	2	0	635	663	591	62	29	14	0	0	1	0	2	0	585	101	109	9	7	8	444	635	33	3	0	0	3	3	0	231	45	7
942245	k__Bacteria; p__Actinobacteria; c__Actinobacteria; o__Actinomycetales; f__Corynebacteriaceae; g__Corynebacterium; s__	0	0	0	0	0	0	1465	0	0	0	0	0	0	0	0	90	118	48	116	82	118	79	201	147	31	3	1	240	61	140	22	86	11	132	38	97	8416	4677	4133	2	2	1	6	43	15	69	348	20
New.ReferenceOTU5	k__Bacteria; p__Actinobacteria; c__Actinobacteria; o__Actinomycetales; f__Corynebacteriaceae; g__Corynebacterium; s__	0	0	0	0	0	0	0	0	0	0	0	0	0	0	0	24	47	18	0	0	1	0	1	0	0	0	0	2	3	4	10	5	9	0	0	0	5299	5858	5175	177	0	0	0	0	0	0	0	1
New.ReferenceOTU4159	k__Bacteria; p__Actinobacteria; c__Actinobacteria; o__Actinomycetales; f__Corynebacteriaceae; g__Corynebacterium; s__	0	0	0	0	0	0	0	0	0	0	0	0	0	0	0	415	282	76	120	19	0	0	0	1	2	1	0	0	1	0	100	0	0	33	188	370	146	127	80	3	1	0	78	0	13	0	0	0
4415689	k__Bacteria; p__Actinobacteria; c__Actinobacteria; o__Actinomycetales; f__Dermabacteraceae; g__Brachybacterium; s__conglomeratum	2	0	0	0	533	0	0	0	89	1	0	0	0	0	0	27	0	0	2	3	24	3	0	112	87	0	0	0	0	3	78	24	0	44	84	7	154	129	0	290	606	2	24	129	0	21	22	0
809192	k__Bacteria; p__Actinobacteria; c__Actinobacteria; o__Actinomycetales; f__Dermabacteraceae; g__Brachybacterium; s__conglomeratum	0	0	0	0	125	0	0	0	0	0	0	0	0	0	0	0	0	0	0	1	5	0	0	30	16	0	0	0	0	3	10	5	0	12	11	3	19	40	2	15	31	0	0	0	0	4	3	0
1128226	k__Bacteria; p__Actinobacteria; c__Actinobacteria; o__Actinomycetales; f__Dermacoccaceae; g__Dermacoccus; s__	0	0	0	0	0	0	0	0	0	0	0	0	0	0	0	0	0	0	0	0	0	0	0	0	0	0	0	0	0	0	0	0	0	0	0	0	0	0	0	0	0	0	0	0	0	0	0	0
4322739	k__Bacteria; p__Actinobacteria; c__Actinobacteria; o__Actinomycetales; f__Dermacoccaceae; g__Dermacoccus; s__	0	0	0	0	0	0	0	0	0	0	0	0	0	0	0	0	0	0	0	0	0	0	0	0	0	0	0	0	58	3	0	0	1	5	0	26	0	0	1	8	12	2	0	0	0	0	0	1
4458619	k__Bacteria; p__Actinobacteria; c__Actinobacteria; o__Actinomycetales; f__Dermacoccaceae; g__Dermacoccus; s__	0	0	0	0	0	0	0	0	0	0	0	0	0	0	0	0	7	0	51	0	0	6	24	3	0	1	2	0	154	150	2	2	123	550	226	169	1	0	20	841	958	288	0	0	0	53	1	0
1126467	k__Bacteria; p__Actinobacteria; c__Actinobacteria; o__Actinomycetales; f__Dietziaceae	0	0	0	0	0	0	0	0	0	0	0	0	0	0	0	0	6	0	0	0	0	7	0	0	29	0	0	0	0	0	22	0	0	0	5	0	1	2	1	0	0	0	0	0	0	0	11	0
11427	k__Bacteria; p__Actinobacteria; c__Actinobacteria; o__Actinomycetales; f__Geodermatophilaceae	0	0	0	0	0	0	0	0	0	0	0	0	0	0	0	0	0	0	0	0	0	0	0	0	0	0	38	0	0	0	0	0	0	0	0	0	0	0	0	0	0	0	0	0	0	0	0	0
4299608	k__Bacteria; p__Actinobacteria; c__Actinobacteria; o__Actinomycetales; f__Geodermatophilaceae; g__Geodermatophilus; s__	0	0	0	0	0	0	0	0	0	0	0	0	0	0	0	0	0	0	0	0	0	0	0	0	0	0	0	0	0	0	0	0	0	0	0	0	0	0	0	0	0	0	0	0	0	0	0	0
4325519	k__Bacteria; p__Actinobacteria; c__Actinobacteria; o__Actinomycetales; f__Geodermatophilaceae; g__Modestobacter; s__	0	0	0	0	0	0	0	0	0	0	0	0	0	0	0	0	0	0	0	0	0	0	12	0	0	0	0	0	0	0	0	0	0	0	48	32	0	0	0	0	0	1	0	0	0	0	0	0
4432889	k__Bacteria; p__Actinobacteria; c__Actinobacteria; o__Actinomycetales; f__Intrasporangiaceae	423	5587	14	2	1452	1	204	63	193	91	2533	5	400	72	661	3	10	5	18	4	0	29	54	175	0	3	107	114	0	128	52	8	0	214	88	104	91	123	44	2	581	2	256	1	29	128	24	97
724665	k__Bacteria; p__Actinobacteria; c__Actinobacteria; o__Actinomycetales; f__Intrasporangiaceae	0	0	0	0	0	0	0	0	0	0	0	0	0	0	0	0	0	0	0	15	0	2	10	0	89	0	0	1	0	1	0	0	0	0	0	0	27	51	6	33	112	0	0	0	0	0	0	0
4454153	k__Bacteria; p__Actinobacteria; c__Actinobacteria; o__Actinomycetales; f__Microbacteriaceae	9	4	1	0	0	0	1	22	49	2	0	2	6	0	1	10	0	1	0	5	0	13	2	1	1	1	1	1	0	1	7	1	18	126	45	80	28	49	42	0	5	191	31	2	20	2	0	7
1109043	k__Bacteria; p__Actinobacteria; c__Actinobacteria; o__Actinomycetales; f__Microbacteriaceae; g__; s__	0	0	0	45	0	0	2	234	1705	1768	0	0	0	1	0	2	0	4	0	194	304	0	34	0	0	0	6	1	0	75	0	0	0	0	0	0	13	61	7	0	12	6	2	0	13	1	1	0
726730	k__Bacteria; p__Actinobacteria; c__Actinobacteria; o__Actinomycetales; f__Microbacteriaceae; g__; s__	0	0	0	0	0	0	0	6	688	198	0	0	0	0	0	0	0	0	0	15	60	0	0	0	0	1	0	76	0	2	0	0	0	0	0	0	1	4	2	0	0	0	0	2	0	1	3	75
4468850	k__Bacteria; p__Actinobacteria; c__Actinobacteria; o__Actinomycetales; f__Microbacteriaceae; g__Cryocola; s__	0	0	0	0	0	0	890	0	0	0	0	0	0	0	0	0	0	0	0	0	0	1	1	0	0	1	0	0	0	0	26	0	0	0	10	0	0	0	0	0	0	0	0	0	0	0	452	0
4484176	k__Bacteria; p__Actinobacteria; c__Actinobacteria; o__Actinomycetales; f__Microbacteriaceae; g__Pseudoclavibacter; s__bifida	0	0	0	0	0	0	4	72	0	0	0	0	0	0	0	12	0	2	8	0	0	3	1	0	0	0	0	0	0	0	1	0	28	71	102	41	3	18	39	1	7	184	6	9	9	2	2	81
1925094	k__Bacteria; p__Actinobacteria; c__Actinobacteria; o__Actinomycetales; f__Micrococcaceae; g__; s__	0	0	0	0	5	0	0	0	0	0	0	0	0	0	0	0	0	0	0	4	59	9	0	0	1	0	0	0	0	0	0	0	0	20	0	0	16	1	0	750	1069	82	17	10	0	62	0	2
74159	k__Bacteria; p__Actinobacteria; c__Actinobacteria; o__Actinomycetales; f__Micrococcaceae; g__; s__	0	1	4	0	3	0	0	0	0	0	3	2	0	0	0	15	4	0	0	0	0	2	0	0	0	0	0	1	0	2	0	0	0	0	0	0	2	3	0	51	45	0	0	0	0	0	1	0
4429158	k__Bacteria; p__Actinobacteria; c__Actinobacteria; o__Actinomycetales; f__Micrococcaceae; g__Arthrobacter; s__	0	0	2	1	0	0	0	1	107	161	0	0	3	0	0	0	0	0	0	0	16	0	0	1	0	0	0	0	0	0	0	0	0	9	11	0	1	0	6	103	0	1	4	0	40	0	0	0
4450377	k__Bacteria; p__Actinobacteria; c__Actinobacteria; o__Actinomycetales; f__Micrococcaceae; g__Arthrobacter; s__	0	0	0	0	0	0	0	0	0	0	0	0	0	0	0	25	36	0	42	19	0	6	0	0	36	53	0	0	0	0	0	0	0	0	59	0	160	45	0	0	349	0	0	0	0	58	0	0
363167	k__Bacteria; p__Actinobacteria; c__Actinobacteria; o__Actinomycetales; f__Micrococcaceae; g__Kocuria; s__rhizophila	12	6	5	19	3	0	2	0	6	0	1	0	0	0	0	0	0	0	2	0	71	0	1	1	1	0	0	0	1	0	0	1	37	0	0	0	6	13	0	6	63	6	398	88	1057	1	1	1
4477552	k__Bacteria; p__Actinobacteria; c__Actinobacteria; o__Actinomycetales; f__Micrococcaceae; g__Kocuria; s__rhizophila	3364	967	1939	3793	418	212	136	0	225	0	8	2	10	0	96	33	2	3	365	30	22	22	6	107	264	2	3	0	69	19	93	47	4148	3	349	114	6	703	260	3163	3450	743	138	34	36	18	304	300
149895	k__Bacteria; p__Actinobacteria; c__Actinobacteria; o__Actinomycetales; f__Micrococcaceae; g__Kocuria; s__rhizophila	419	137	240	538	71	50	13	0	28	0	1	0	3	0	0	0	0	0	68	4	1	0	2	15	38	0	0	0	14	0	15	5	53	0	38	4	0	35	15	126	3	51	1	4	0	4	32	26
4400789	k__Bacteria; p__Actinobacteria; c__Actinobacteria; o__Actinomycetales; f__Micrococcaceae; g__Kocuria; s__rhizophila	12	2	8	13	2	0	1	6	4	2	0	0	0	0	0	0	1	0	1	0	1	0	0	0	1	0	0	0	2	0	0	0	17	0	1	0	26	6	0	64	77	6	0	0	0	0	1	1
4422405	k__Bacteria; p__Actinobacteria; c__Actinobacteria; o__Actinomycetales; f__Micrococcaceae; g__Micrococcus; s__	11	219	992	6	1901	177	0	0	74	108	373	872	9	0	0	45	15	0	112	0	7	26	108	38	2	252	50	44	53	66	66	0	1	5	61	0	237	139	115	194	119	250	13	44	0	22	55	7
12394	k__Bacteria; p__Actinobacteria; c__Actinobacteria; o__Actinomycetales; f__Micrococcaceae; g__Renibacterium; s__	832	2940	2540	1038	7	161	0	0	0	0	1	432	2461	0	0	0	0	0	0	0	0	0	0	0	0	0	0	0	0	0	0	0	4	0	0	0	0	0	0	2	0	0	0	0	0	0	0	0
538247	k__Bacteria; p__Actinobacteria; c__Actinobacteria; o__Actinomycetales; f__Micrococcaceae; g__Rothia	0	0	0	0	0	0	0	0	0	0	0	0	0	0	0	41	4	5	0	1	0	2	3	26	1	3	1	94	0	0	0	0	1	30	27	58	0	1	2	129	222	552	0	1	18	1	0	112
4466006	k__Bacteria; p__Actinobacteria; c__Actinobacteria; o__Actinomycetales; f__Micrococcaceae; g__Rothia; s__dentocariosa	0	0	0	0	0	0	0	0	0	0	0	0	0	0	0	0	0	0	0	0	12	0	1	0	0	0	0	1	0	0	6	0	0	0	1	0	1	0	0	12	23	53	5	2	0	0	0	0
1017181	k__Bacteria; p__Actinobacteria; c__Actinobacteria; o__Actinomycetales; f__Micrococcaceae; g__Rothia; s__mucilaginosa	0	0	0	0	137	0	0	0	0	0	0	0	0	0	0	0	1	0	10	1	0	2	0	0	91	0	0	0	0	0	0	0	0	0	0	0	0	0	8	1	38	41	0	0	0	0	0	0
2780216	k__Bacteria; p__Actinobacteria; c__Actinobacteria; o__Actinomycetales; f__Micrococcaceae; g__Rothia; s__mucilaginosa	0	0	0	0	251	0	0	0	0	0	0	0	0	0	0	0	0	0	8	3	0	0	2	0	102	0	0	0	0	0	0	0	0	2	0	0	0	0	8	0	72	45	0	0	0	0	0	0
882023	k__Bacteria; p__Actinobacteria; c__Actinobacteria; o__Actinomycetales; f__Mycobacteriaceae; g__Mycobacterium; s__	0	0	0	0	0	0	0	0	0	0	0	0	0	0	0	42	64	18	198	45	90	30	0	60	0	0	0	1	0	0	0	38	42	0	29	0	18	28	77	0	0	0	246	19	158	3	22	3
4448095	k__Bacteria; p__Actinobacteria; c__Actinobacteria; o__Actinomycetales; f__Mycobacteriaceae; g__Mycobacterium; s__	0	0	0	0	0	0	2	0	1	0	0	0	0	0	0	51	50	26	445	77	96	45	63	49	76	1	49	0	1	3	128	1	6	26	32	0	35	10	25	135	1445	1552	126	98	105	22	4	3
4390723	k__Bacteria; p__Actinobacteria; c__Actinobacteria; o__Actinomycetales; f__Mycobacteriaceae; g__Mycobacterium; s__	0	0	0	0	0	0	121	0	35	0	0	0	0	0	0	7	23	2	144	43	1	9	0	2	0	0	3	0	0	9	0	0	5	0	0	0	18	11	0	0	23	0	26	14	68	16	0	0
872225	k__Bacteria; p__Actinobacteria; c__Actinobacteria; o__Actinomycetales; f__Mycobacteriaceae; g__Mycobacterium; s__	0	0	0	0	0	0	0	0	0	0	0	0	0	0	0	5	0	1	0	1	2	0	0	0	0	0	0	1	0	0	20	18	0	0	0	0	0	2	5	0	0	0	2	4	10	0	2	0
972343	k__Bacteria; p__Actinobacteria; c__Actinobacteria; o__Actinomycetales; f__Nakamurellaceae; g__; s__	0	0	0	0	0	0	0	0	0	0	0	0	0	0	0	0	1	0	0	0	0	0	0	0	0	0	0	884	0	0	1	0	0	0	0	0	0	0	100	0	0	0	0	0	0	0	0	0
102163	k__Bacteria; p__Actinobacteria; c__Actinobacteria; o__Actinomycetales; f__Nocardiaceae; g__Nocardia; s__	0	0	0	0	0	0	0	0	0	0	0	0	0	0	0	29	26	50	0	0	0	55	257	193	8	3	62	1	53	76	2	2	39	21	44	147	0	21	30	29	27	14	19	8	10	70	30	368
4468125	k__Bacteria; p__Actinobacteria; c__Actinobacteria; o__Actinomycetales; f__Nocardiaceae; g__Rhodococcus; s__	3435	1013	2267	5050	218	6	25	14	12	64	6667	1659	1661	0	365	21	0	2	0	16	7	2	1	4	0	85	27	32	1	40	31	0	23	0	20	34	0	12	1	88	63	132	0	26	0	33	0	0
4460853	k__Bacteria; p__Actinobacteria; c__Actinobacteria; o__Actinomycetales; f__Nocardiaceae; g__Rhodococcus; s__fascians	1	0	0	0	925	0	0	0	0	0	0	0	0	0	0	12	1	0	0	21	0	0	0	0	0	0	0	0	10	0	0	0	63	0	0	0	71	4	40	0	0	0	0	0	0	0	0	0
4463767	k__Bacteria; p__Actinobacteria; c__Actinobacteria; o__Actinomycetales; f__Nocardioidaceae; g__; s__	0	0	0	0	0	0	0	0	0	0	0	0	0	0	0	37	13	3	22	0	0	0	0	18	0	0	23	0	0	0	0	13	0	0	13	0	0	2	0	1	0	0	17	0	0	3	9	28
113760	k__Bacteria; p__Actinobacteria; c__Actinobacteria; o__Actinomycetales; f__Nocardioidaceae; g__; s__	0	0	0	0	0	0	0	0	0	0	0	0	0	0	0	8	0	4	0	0	0	0	0	0	0	0	0	2	0	0	0	0	0	0	1	0	8	0	0	0	0	0	0	2	0	3	0	125
4469867	k__Bacteria; p__Actinobacteria; c__Actinobacteria; o__Actinomycetales; f__Nocardioidaceae; g__Nocardioides; s__	0	0	204	0	0	0	0	0	0	0	0	1	0	0	152	0	0	0	0	1	0	0	0	0	0	0	0	0	0	58	6	0	0	6	4	0	0	0	2	0	0	8	0	3	0	29	18	4
4264281	k__Bacteria; p__Actinobacteria; c__Actinobacteria; o__Actinomycetales; f__Nocardiopsaceae	0	0	0	0	0	0	0	0	0	0	0	0	0	0	0	5	16	1	0	0	0	2	0	6	0	38	4	1	0	162	1	1	1	142	88	13	42	189	1172	9	0	0	1	0	2	24	40	106
698236	k__Bacteria; p__Actinobacteria; c__Actinobacteria; o__Actinomycetales; f__Pseudonocardiaceae; g__Actinomycetospora; s__	0	0	0	0	0	0	0	0	0	0	0	0	0	0	0	96	82	37	84	14	0	46	121	121	2	2	25	68	155	221	44	83	34	105	139	86	101	334	231	1359	658	1028	44	6	0	272	602	1715
3043332	k__Bacteria; p__Actinobacteria; c__Actinobacteria; o__Actinomycetales; f__Pseudonocardiaceae; g__Amycolatopsis; s__	0	0	0	0	0	0	0	0	0	0	0	0	0	0	0	35	20	3	2	0	0	13	53	36	82	104	2	55	149	330	30	30	12	581	509	494	5	4	53	109	285	156	44	142	2	42	110	239
4435518	k__Bacteria; p__Actinobacteria; c__Actinobacteria; o__Actinomycetales; f__Pseudonocardiaceae; g__Pseudonocardia; s__	0	0	0	0	0	0	0	0	0	0	0	0	0	0	0	0	20	20	0	1	0	3	10	7	94	21	0	0	0	0	0	0	0	16	1	0	45	12	20	0	34	47	52	52	5	0	4	22
221902	k__Bacteria; p__Actinobacteria; c__Actinobacteria; o__Actinomycetales; f__Streptomycetaceae; g__; s__	0	0	0	0	0	0	0	0	0	1	0	0	0	0	0	0	2	0	0	0	0	0	4	0	0	0	0	0	0	1	2	0	0	0	0	0	0	0	49	0	2	0	1	0	1	0	3	2
4463185	k__Bacteria; p__Actinobacteria; c__Actinobacteria; o__Actinomycetales; f__Streptomycetaceae; g__Streptomyces	0	0	0	0	0	0	0	0	0	0	0	0	0	0	0	1	24	12	2	11	0	120	675	216	1	51	34	36	202	482	1	34	2	60	88	99	83	283	136	71	277	1	135	15	3	299	1533	1197
199229	k__Bacteria; p__Actinobacteria; c__Actinobacteria; o__Actinomycetales; f__Streptomycetaceae; g__Streptomyces	0	0	0	0	0	0	0	0	0	0	0	0	0	0	0	0	0	0	1	2	3	0	0	1	0	1	0	0	0	0	0	0	0	1	0	0	0	2	0	1	0	0	6	0	0	3	1418	2
821185	k__Bacteria; p__Actinobacteria; c__Actinobacteria; o__Actinomycetales; f__Streptomycetaceae; g__Streptomyces	0	0	0	0	0	0	0	0	0	0	0	0	0	0	0	5	0	1	13	5	6	0	10	1	1	1	0	0	0	164	0	0	0	1	50	0	1	9	1	1	0	0	147	17	8	13	47177	141
4425792	k__Bacteria; p__Actinobacteria; c__Actinobacteria; o__Actinomycetales; f__Streptomycetaceae; g__Streptomyces; s__	0	0	0	0	0	0	0	0	0	0	0	0	0	0	0	0	1	3	0	14	4	33	117	190	1	41	0	35	146	21	83	17	29	47	171	93	70	36	75	107	87	4	8	12	38	389	809	1209
4440570	k__Bacteria; p__Actinobacteria; c__Actinobacteria; o__Actinomycetales; f__Streptomycetaceae; g__Streptomyces; s__	0	0	0	0	0	0	0	0	0	0	0	0	0	0	0	0	0	0	0	0	0	1	1	1	19	1	89	3	0	4	0	0	0	0	18	0	36	0	5	0	0	0	13	2	0	70	3	90
131511	k__Bacteria; p__Actinobacteria; c__Actinobacteria; o__Actinomycetales; f__Streptomycetaceae; g__Streptomyces; s__	0	0	0	0	0	0	0	0	0	0	0	0	0	0	0	0	0	0	0	1	1	0	0	0	61	1	0	1	20	38	0	3	0	0	3	0	6	2	67	0	0	1	0	24	0	45	111	479
4412819	k__Bacteria; p__Actinobacteria; c__Actinobacteria; o__Actinomycetales; f__Streptomycetaceae; g__Streptomyces; s__	0	0	0	0	0	0	0	0	0	0	0	0	0	0	0	1	0	0	0	0	0	0	0	0	38	0	0	0	0	0	0	0	0	0	0	0	7	177	20	0	0	0	41	0	0	0	69	10
4479818	k__Bacteria; p__Actinobacteria; c__Actinobacteria; o__Actinomycetales; f__Streptomycetaceae; g__Streptomyces; s__	0	0	0	0	0	0	0	0	0	0	0	1	0	0	0	118	6	6	12	3	0	67	187	277	1	360	20	376	461	399	54	108	1	240	239	185	115	177	100	337	3	3	72	24	34	1237	1064	1563
826658	k__Bacteria; p__Actinobacteria; c__Actinobacteria; o__Actinomycetales; f__Streptomycetaceae; g__Streptomyces; s__radiopugnans	0	0	0	0	0	0	0	0	0	0	0	0	0	0	0	1	0	1	0	0	0	0	0	0	1	0	2	0	0	185	0	2	0	0	0	0	1	0	1	0	0	0	49	1	0	12	0	2
253863	k__Bacteria; p__Actinobacteria; c__Actinobacteria; o__Actinomycetales; f__Thermomonosporaceae; g__Actinocorallia; s__	0	0	0	0	0	0	1	0	1	3	0	0	0	0	1	0	0	0	0	0	0	0	0	0	0	0	0	0	0	0	0	0	0	0	0	0	0	0	0	0	0	0	0	0	0	0	0	0
New.ReferenceOTU472	k__Bacteria; p__Actinobacteria; c__Actinobacteria; o__Actinomycetales; f__Thermomonosporaceae; g__Actinocorallia; s__	0	0	0	0	0	0	2	2	1	6	0	0	0	0	4	0	0	0	0	0	0	0	0	0	0	0	0	0	0	0	0	0	0	0	0	0	0	0	0	0	0	0	0	0	0	0	0	0
4369634	k__Bacteria; p__Actinobacteria; c__Actinobacteria; o__Actinomycetales; f__Thermomonosporaceae; g__Actinomadura; s__vinacea	0	1	0	0	0	0	0	0	0	0	0	0	0	0	0	0	0	0	1	0	1	1	1	70	307	152	1	15	23	0	0	0	0	0	11	2	5	0	0	0	0	0	2	9	0	868	383	1214
New.ReferenceOTU4084	k__Bacteria; p__Actinobacteria; c__Actinobacteria; o__Actinomycetales; f__Thermomonosporaceae; g__Actinomadura; s__vinacea	0	0	0	0	0	0	0	0	0	0	0	0	0	0	0	0	0	0	0	0	0	0	0	0	3	0	0	0	0	0	3	0	0	0	0	0	0	0	0	0	0	0	0	0	0	35	75	15
3642350	k__Bacteria; p__Actinobacteria; c__Actinobacteria; o__Actinomycetales; f__Williamsiaceae; g__Williamsia; s__	0	0	0	0	0	0	0	0	0	0	0	0	0	0	0	0	0	0	0	1	0	12	0	0	0	0	0	0	0	0	1	11	0	0	0	0	0	10	0	0	0	0	0	2	0	0	0	91
820575	k__Bacteria; p__Actinobacteria; c__Actinobacteria; o__Actinomycetales; f__Williamsiaceae; g__Williamsia; s__	0	0	0	0	0	0	0	0	0	0	0	0	0	0	0	0	0	0	0	0	0	12	0	9	0	0	0	0	0	0	0	13	0	0	0	0	0	12	0	0	0	0	0	0	0	0	0	71
4426298	k__Bacteria; p__Actinobacteria; c__Actinobacteria; o__Bifidobacteriales; f__Bifidobacteriaceae; g__Bifidobacterium	0	0	0	0	0	0	199	0	0	0	0	0	0	0	0	0	1	2	0	0	0	0	0	0	22	98	0	0	0	0	0	0	0	0	0	0	0	26	0	0	0	0	0	0	0	0	0	0
4481861	k__Bacteria; p__Actinobacteria; c__Actinobacteria; o__Bifidobacteriales; f__Bifidobacteriaceae; g__Bifidobacterium; s__	0	0	0	0	0	0	631	0	0	0	0	1	0	0	0	5	0	0	0	0	0	0	0	0	43	0	0	0	0	0	0	0	0	0	0	0	38	31	0	0	0	0	0	0	0	0	0	0
99332	k__Bacteria; p__Actinobacteria; c__Coriobacteriia; o__Coriobacteriales; f__Coriobacteriaceae; g__; s__	0	0	0	0	0	0	0	0	0	0	0	0	0	0	0	0	0	0	0	0	0	0	5	0	0	23	0	0	0	0	0	0	0	0	0	0	0	0	0	0	0	0	0	0	0	0	0	0
160679	k__Bacteria; p__Actinobacteria; c__Rubrobacteria; o__Rubrobacterales; f__Rubrobacteraceae; g__Rubrobacter; s__	0	0	0	0	0	0	5	1	109	125	0	0	0	0	102	0	0	3	0	0	0	0	0	0	0	0	0	0	0	78	0	1	0	0	0	0	0	0	0	0	0	0	0	0	0	0	0	0
1669782	k__Bacteria; p__Actinobacteria; c__Thermoleophilia; o__Gaiellales; f__AK1AB1_02E; g__; s__	0	0	0	0	0	0	0	0	0	0	0	0	0	0	0	0	0	0	58	0	0	0	0	0	0	0	0	0	0	0	0	0	0	0	0	0	0	8	0	0	0	0	0	1	0	0	0	0
204059	k__Bacteria; p__AD3; c__ABS-6; o__; f__; g__; s__	0	0	0	0	0	0	2	0	2	0	0	0	0	1	1	0	0	0	0	0	0	0	1	0	0	0	0	0	0	0	0	0	0	0	0	0	0	0	0	0	0	0	0	0	0	0	0	0
238291	k__Bacteria; p__AD3; c__ABS-6; o__; f__; g__; s__	0	0	0	0	0	0	0	0	0	0	0	0	0	0	0	0	0	0	0	0	0	0	0	0	0	0	0	0	0	0	0	0	0	0	0	0	0	0	0	0	0	0	0	0	0	0	0	0
591387	k__Bacteria; p__Armatimonadetes; c__[Fimbriimonadia]; o__[Fimbriimonadales]; f__[Fimbriimonadaceae]; g__Fimbriimonas; s__	0	0	0	0	0	0	0	0	0	0	0	0	0	0	0	0	0	0	0	0	5	0	0	0	0	0	0	0	0	0	0	0	0	0	0	0	1	0	0	0	0	0	0	0	0	0	0	0
New.ReferenceOTU3	k__Bacteria; p__Armatimonadetes; c__[Fimbriimonadia]; o__[Fimbriimonadales]; f__[Fimbriimonadaceae]; g__Fimbriimonas; s__	4	2	7	3	12	1	118	247	289	103	2022	907	4391	540	975	23	4	16	17	12	10	2	40	37	67	2	74	21	0	41	211	169	16	64	94	56	3	22	21	1	42	174	20	38	46	37	23	0
112133	k__Bacteria; p__Armatimonadetes; c__Armatimonadia; o__Armatimonadales; f__Armatimonadaceae; g__Armatimonas; s__	0	0	0	0	0	0	0	0	0	738	0	0	0	0	0	0	0	0	0	0	0	0	0	0	0	0	0	0	0	0	0	0	0	0	0	0	0	0	1	0	0	0	0	0	0	0	0	0
New.ReferenceOTU677	k__Bacteria; p__Bacteroidetes; c__[Saprospirae]; o__[Saprospirales]; f__; g__; s__	0	0	0	0	0	0	0	0	287	0	0	0	0	0	0	0	0	0	0	18	0	0	0	0	0	0	0	0	0	0	0	0	0	0	0	0	0	0	0	0	0	0	0	0	0	1	0	0
347661	k__Bacteria; p__Bacteroidetes; c__[Saprospirae]; o__[Saprospirales]; f__Chitinophagaceae; g__; s__	0	0	0	0	0	0	0	0	0	0	0	0	0	0	0	0	0	0	0	0	0	0	0	0	0	0	0	0	0	0	0	0	0	0	0	0	0	0	0	0	0	0	0	0	0	0	0	0
771274	k__Bacteria; p__Bacteroidetes; c__[Saprospirae]; o__[Saprospirales]; f__Chitinophagaceae; g__; s__	0	0	0	0	0	0	0	0	0	0	0	0	0	0	0	0	0	0	0	0	0	0	0	0	0	0	0	0	0	0	0	0	0	0	0	0	0	0	0	0	0	0	0	0	0	0	0	0
665459	k__Bacteria; p__Bacteroidetes; c__[Saprospirae]; o__[Saprospirales]; f__Chitinophagaceae; g__Chitinophaga; s__	0	0	0	0	0	0	0	0	0	0	0	0	0	0	0	0	0	1	0	0	0	0	0	0	0	0	0	0	0	0	0	0	0	0	0	0	0	0	0	0	0	0	0	0	0	0	0	0
188772	k__Bacteria; p__Bacteroidetes; c__[Saprospirae]; o__[Saprospirales]; f__Chitinophagaceae; g__Sediminibacterium; s__	7	9	3089	2676	465	1386	1	110	125	129	2989	792	2	28	0	0	0	0	0	0	39	0	1	0	39	117	0	34	53	42	0	18	0	30	0	0	11	0	0	2	89	126	19	0	31	0	59	3
50765	k__Bacteria; p__Bacteroidetes; c__[Saprospirae]; o__[Saprospirales]; f__Chitinophagaceae; g__Sediminibacterium; s__	1	1	10	0	0	2	0	0	0	0	3407	0	2	0	0	0	0	0	0	0	0	0	0	0	0	0	0	0	0	0	0	1	0	0	0	0	27	0	0	0	0	0	0	0	0	0	0	0
4387187	k__Bacteria; p__Bacteroidetes; c__[Saprospirae]; o__[Saprospirales]; f__Chitinophagaceae; g__Sediminibacterium; s__	0	0	9	2	1	0	0	0	3	255	3	6	0	0	0	0	0	0	0	41	0	0	0	0	0	0	0	0	0	0	0	0	0	0	0	0	0	0	2	0	0	2	0	0	0	0	0	0
58374	k__Bacteria; p__Bacteroidetes; c__[Saprospirae]; o__[Saprospirales]; f__Chitinophagaceae; g__Sediminibacterium; s__	0	0	0	0	0	0	0	0	0	0	0	0	0	0	0	0	0	0	0	0	0	0	0	0	0	0	0	0	0	0	0	0	0	0	0	0	0	0	0	0	0	0	0	0	0	0	0	0
808071	k__Bacteria; p__Bacteroidetes; c__[Saprospirae]; o__[Saprospirales]; f__Chitinophagaceae; g__Sediminibacterium; s__	2	0	486	322	79	210	0	20	30	38	436	112	0	7	0	0	0	0	0	0	37	0	0	0	5	15	0	9	6	6	0	3	0	3	0	0	5	0	1	3	21	26	0	0	4	0	8	1
160651	k__Bacteria; p__Bacteroidetes; c__[Saprospirae]; o__[Saprospirales]; f__Chitinophagaceae; g__Sediminibacterium; s__	1	0	442	356	78	193	0	15	19	11	452	121	0	1	0	0	0	0	0	0	5	0	0	0	6	11	0	3	7	4	1	1	0	2	0	0	1	0	2	5	11	18	0	1	10	0	12	1
3447863	k__Bacteria; p__Bacteroidetes; c__[Saprospirae]; o__[Saprospirales]; f__Chitinophagaceae; g__Sediminibacterium; s__	0	0	0	0	0	0	0	0	279	1087	0	0	0	0	0	0	0	0	0	3	30	0	0	1	0	0	0	0	0	0	0	0	0	0	0	0	0	0	4	0	0	0	0	0	0	0	0	0
New.ReferenceOTU4319	k__Bacteria; p__Bacteroidetes; c__[Saprospirae]; o__[Saprospirales]; f__Saprospiraceae; g__; s__	0	0	0	0	0	0	0	211	0	0	0	0	0	0	0	0	0	0	0	0	0	0	0	0	0	0	0	0	0	58	0	0	0	0	0	0	0	0	0	2	0	0	0	0	0	0	0	0
New.ReferenceOTU721	k__Bacteria; p__Bacteroidetes; c__[Saprospirae]; o__[Saprospirales]; f__Saprospiraceae; g__; s__	0	0	0	0	0	0	0	0	0	0	0	0	0	0	0	0	0	0	0	0	0	0	0	0	0	0	0	0	0	0	0	0	0	0	0	0	0	0	0	0	0	0	0	0	0	0	0	0
303299	k__Bacteria; p__Bacteroidetes; c__Bacteroidia; o__Bacteroidales; f__; g__; s__	0	0	0	0	0	0	0	0	0	0	0	0	0	0	0	0	23	0	0	0	0	0	0	0	0	0	0	0	0	0	0	0	0	0	0	0	0	0	0	0	0	0	0	0	0	33	0	0
294315	k__Bacteria; p__Bacteroidetes; c__Bacteroidia; o__Bacteroidales; f__; g__; s__	0	0	0	0	0	0	0	0	0	0	0	0	0	0	0	0	0	0	0	0	0	0	0	0	0	0	0	0	0	0	0	0	0	0	0	0	0	0	0	0	0	0	0	0	0	0	0	0
New.ReferenceOTU2082	k__Bacteria; p__Bacteroidetes; c__Bacteroidia; o__Bacteroidales; f__; g__; s__	0	0	0	0	0	0	0	0	0	0	0	0	0	0	0	0	0	0	0	0	0	0	0	0	0	0	0	0	0	0	0	0	0	0	0	0	0	0	0	0	0	0	0	0	0	0	0	0
4306044	k__Bacteria; p__Bacteroidetes; c__Bacteroidia; o__Bacteroidales; f__[Paraprevotellaceae]; g__CF231; s__	0	0	0	0	0	0	0	0	0	0	0	0	0	0	0	0	0	6	0	0	0	0	0	0	0	0	0	0	0	0	0	0	0	0	3	0	0	0	0	0	0	0	0	0	0	0	0	1
4317034	k__Bacteria; p__Bacteroidetes; c__Bacteroidia; o__Bacteroidales; f__Bacteroidaceae; g__5-7N15; s__	1	0	1934	2	0	1	0	0	0	0	1	0	0	0	0	0	0	0	0	0	0	0	0	0	0	0	0	0	0	0	0	0	0	0	0	0	0	0	0	0	0	0	0	0	0	0	0	0
4381553	k__Bacteria; p__Bacteroidetes; c__Bacteroidia; o__Bacteroidales; f__Bacteroidaceae; g__Bacteroides; s__	0	0	0	0	0	0	0	0	0	0	0	0	0	0	0	0	0	0	0	0	0	0	0	0	0	0	0	0	0	0	0	0	0	0	0	0	39	3	12	0	0	0	0	0	0	0	0	0
4315097	k__Bacteria; p__Bacteroidetes; c__Bacteroidia; o__Bacteroidales; f__Bacteroidaceae; g__Bacteroides; s__	0	0	0	0	0	0	0	0	0	0	0	0	0	0	0	0	0	0	0	0	0	0	1	0	0	0	0	0	0	0	0	0	0	0	1	0	0	0	0	567	226	0	0	1	0	0	0	0
728991	k__Bacteria; p__Bacteroidetes; c__Bacteroidia; o__Bacteroidales; f__Bacteroidaceae; g__Bacteroides; s__	0	0	0	0	0	0	0	0	0	0	0	0	0	0	0	0	0	0	0	0	0	0	0	0	0	0	0	0	0	0	0	0	0	0	0	0	0	0	0	0	0	0	0	0	0	0	0	0
4447072	k__Bacteria; p__Bacteroidetes; c__Bacteroidia; o__Bacteroidales; f__Bacteroidaceae; g__Bacteroides; s__uniformis	0	0	0	0	0	0	0	0	0	0	0	0	0	0	0	0	0	0	0	0	0	0	0	0	0	0	0	0	0	0	0	0	0	0	0	0	4	0	3	0	0	0	0	0	0	0	0	0
344306	k__Bacteria; p__Bacteroidetes; c__Bacteroidia; o__Bacteroidales; f__Bacteroidaceae; g__BF311; s__	0	0	0	0	0	0	0	0	0	0	0	0	0	0	0	0	0	0	0	0	0	0	0	0	0	0	0	0	0	0	0	0	0	0	0	0	0	0	0	0	0	0	0	0	0	0	0	0
1044212	k__Bacteria; p__Bacteroidetes; c__Bacteroidia; o__Bacteroidales; f__Marinilabiaceae; g__; s__	0	0	0	0	0	0	0	1	3	474	0	0	0	0	0	0	0	0	0	81	10	0	0	0	0	0	0	1	0	0	0	0	0	0	0	0	0	0	0	0	0	0	0	0	0	1	0	0
1122596	k__Bacteria; p__Bacteroidetes; c__Bacteroidia; o__Bacteroidales; f__Porphyromonadaceae; g__; s__	0	0	0	0	0	0	54	191	0	0	0	0	0	0	0	0	0	0	0	0	0	0	0	0	0	0	0	0	0	0	0	0	0	0	0	0	0	0	0	0	0	0	0	0	27	0	7	0
4385646	k__Bacteria; p__Bacteroidetes; c__Bacteroidia; o__Bacteroidales; f__Porphyromonadaceae; g__Paludibacter; s__	0	0	0	0	0	0	0	0	0	0	0	0	0	0	0	0	0	0	0	0	0	0	0	0	0	0	0	0	0	0	0	0	0	0	0	0	0	0	0	0	0	0	0	0	0	0	0	0
652731	k__Bacteria; p__Bacteroidetes; c__Bacteroidia; o__Bacteroidales; f__Porphyromonadaceae; g__Paludibacter; s__	0	1	2221	2	1	2	0	0	0	0	1	0	0	0	0	0	0	0	0	0	0	0	0	0	0	0	0	0	0	0	0	0	0	0	0	0	0	0	0	0	0	0	0	0	0	0	0	0
4305935	k__Bacteria; p__Bacteroidetes; c__Bacteroidia; o__Bacteroidales; f__Porphyromonadaceae; g__Paludibacter; s__	0	0	0	0	0	0	0	0	0	0	0	0	0	0	0	0	0	0	0	0	0	0	0	0	0	0	0	0	0	0	0	18	0	0	0	0	0	0	0	0	0	0	0	0	0	0	0	0
4315258	k__Bacteria; p__Bacteroidetes; c__Bacteroidia; o__Bacteroidales; f__Porphyromonadaceae; g__Paludibacter; s__	0	0	0	0	0	0	0	0	164	319	0	0	0	0	0	0	1	1	0	12	22	0	0	0	0	0	0	0	0	0	0	0	0	0	0	0	0	0	0	0	1	0	0	0	0	0	0	0
2613485	k__Bacteria; p__Bacteroidetes; c__Bacteroidia; o__Bacteroidales; f__Porphyromonadaceae; g__Porphyromonas; s__	0	0	0	0	0	0	0	0	0	0	0	0	0	0	0	0	0	0	0	0	0	1	0	2	1241	1	2	0	0	0	0	0	0	2	1	0	0	0	0	1	0	210	0	0	0	0	0	0
435264	k__Bacteria; p__Bacteroidetes; c__Bacteroidia; o__Bacteroidales; f__Porphyromonadaceae; g__Porphyromonas; s__	0	0	0	0	0	0	0	0	0	0	0	0	0	0	0	1	0	0	0	0	0	0	0	0	0	0	0	0	0	0	0	0	0	0	0	0	1591	347	171	0	0	0	0	0	0	0	0	0
1097961	k__Bacteria; p__Bacteroidetes; c__Bacteroidia; o__Bacteroidales; f__Porphyromonadaceae; g__Porphyromonas; s__	0	0	0	0	0	0	0	0	0	0	0	0	0	0	0	0	5	0	0	0	0	0	0	0	0	0	0	1	0	0	2	0	0	0	0	0	1450	186	654	0	0	0	0	0	0	0	0	0
New.ReferenceOTU238	k__Bacteria; p__Bacteroidetes; c__Bacteroidia; o__Bacteroidales; f__Porphyromonadaceae; g__Porphyromonas; s__	0	0	0	0	0	0	0	0	0	0	0	0	0	0	0	0	1	0	0	0	0	0	0	0	0	0	0	2	84	0	1	0	0	0	0	0	1030	103	235	0	0	0	0	0	0	0	0	0
New.ReferenceOTU720	k__Bacteria; p__Bacteroidetes; c__Bacteroidia; o__Bacteroidales; f__Porphyromonadaceae; g__Porphyromonas; s__	0	0	0	0	0	0	0	0	0	0	0	0	0	0	0	2	8	0	0	0	0	0	0	0	0	0	0	22	0	1	1	0	0	0	0	0	2870	527	915	27	0	0	0	0	0	0	0	0
4423790	k__Bacteria; p__Bacteroidetes; c__Bacteroidia; o__Bacteroidales; f__Porphyromonadaceae; g__Porphyromonas; s__endodontalis	0	0	0	0	0	0	0	0	0	0	0	0	0	0	0	0	0	0	0	0	0	0	3	1	0	0	0	0	0	0	0	0	0	0	0	0	0	0	0	0	49	221	0	0	0	0	0	0
611110	k__Bacteria; p__Bacteroidetes; c__Bacteroidia; o__Bacteroidales; f__Prevotellaceae; g__Prevotella; s__intermedia	0	0	0	0	0	0	0	0	0	0	0	0	0	0	0	0	0	0	0	0	0	0	0	0	0	0	0	0	0	0	0	0	0	0	0	0	0	0	0	0	0	0	0	0	0	0	0	0
4452218	k__Bacteria; p__Bacteroidetes; c__Bacteroidia; o__Bacteroidales; f__Rikenellaceae; g__; s__	0	0	0	0	0	0	0	0	0	0	0	0	0	0	0	0	0	0	0	0	0	0	0	0	0	0	0	0	0	0	0	0	0	0	0	0	0	0	0	0	0	0	0	0	0	0	0	0
New.ReferenceOTU10	k__Bacteria; p__Bacteroidetes; c__Cytophagia; o__Cytophagales; f__[Amoebophilaceae]; g__Candidatus Cardinium; s__	0	0	0	0	0	0	0	0	0	0	0	0	0	0	0	279	1147	97	73	4	12	2	0	0	0	0	0	1	2	0	0	24	1	0	1	0	68	1	135	0	0	0	7	296	9	16182	7	3
103802	k__Bacteria; p__Bacteroidetes; c__Cytophagia; o__Cytophagales; f__Cytophagaceae; g__; s__	0	0	0	0	0	0	4	0	363	216	0	0	0	0	0	0	0	0	0	13	34	0	1	0	1	0	0	1	0	22	0	0	2	0	0	0	0	0	4	2	0	0	0	0	0	0	0	18
142247	k__Bacteria; p__Bacteroidetes; c__Cytophagia; o__Cytophagales; f__Cytophagaceae; g__; s__	0	0	0	0	0	0	0	0	0	199	0	0	0	0	0	0	0	0	0	0	0	0	0	0	0	0	0	0	0	0	0	0	0	0	0	0	0	0	0	0	0	0	0	0	0	0	0	0
737260	k__Bacteria; p__Bacteroidetes; c__Cytophagia; o__Cytophagales; f__Cytophagaceae; g__; s__	0	0	0	0	0	0	14	0	2754	1795	0	0	0	0	1	3	1	0	0	157	322	0	20	0	0	0	0	0	0	177	0	0	16	0	0	0	5	9	19	12	0	1	0	0	0	3	5	122
254014	k__Bacteria; p__Bacteroidetes; c__Cytophagia; o__Cytophagales; f__Cytophagaceae; g__; s__	0	0	0	0	0	0	0	0	3	0	0	0	0	0	0	0	0	0	0	0	0	0	0	0	0	0	0	0	0	0	0	0	0	0	0	0	0	0	0	0	0	0	0	0	0	0	0	0
2063454	k__Bacteria; p__Bacteroidetes; c__Cytophagia; o__Cytophagales; f__Cytophagaceae; g__; s__	0	0	0	0	0	0	0	0	0	0	0	0	0	0	0	0	0	0	0	0	23	0	0	0	0	0	0	0	0	0	0	0	0	0	0	0	0	0	0	0	0	0	0	0	0	0	0	0
211089	k__Bacteria; p__Bacteroidetes; c__Cytophagia; o__Cytophagales; f__Cytophagaceae; g__; s__	0	0	0	0	0	0	0	0	10	0	0	0	0	0	0	0	0	0	0	0	0	0	0	0	0	0	0	0	0	0	0	0	0	0	0	0	0	0	0	0	0	0	0	0	0	0	0	0
4339171	k__Bacteria; p__Bacteroidetes; c__Cytophagia; o__Cytophagales; f__Cytophagaceae; g__Flectobacillus; s__	0	0	0	0	0	0	0	0	0	37	0	0	0	0	0	0	0	0	0	5	0	0	0	0	0	0	0	0	0	0	39	0	0	0	0	0	0	0	0	1	0	0	0	0	0	0	0	0
New.CleanUp.ReferenceOTU1421	k__Bacteria; p__Bacteroidetes; c__Cytophagia; o__Cytophagales; f__Cytophagaceae; g__Leadbetterella; s__	0	0	0	0	0	0	0	175	0	0	0	0	0	0	0	0	0	0	0	0	0	0	0	0	0	0	0	0	0	0	0	0	0	0	0	0	0	0	0	0	0	0	0	0	0	0	0	0
New.ReferenceOTU3701	k__Bacteria; p__Bacteroidetes; c__Cytophagia; o__Cytophagales; f__Cytophagaceae; g__Spirosoma; s__	0	0	0	0	0	0	0	0	0	0	0	0	0	0	0	0	0	0	0	0	0	0	0	0	0	0	0	0	0	0	0	0	0	0	0	0	0	0	0	0	0	0	0	0	0	0	0	0
811340	k__Bacteria; p__Bacteroidetes; c__Flavobacteriia; o__Flavobacteriales; f__[Weeksellaceae]; g__; s__	0	0	0	0	0	0	79	0	0	0	0	0	0	0	0	0	0	0	0	0	0	0	0	0	0	0	0	0	0	0	0	0	0	0	0	0	0	0	0	0	0	0	0	0	0	0	0	0
4478426	k__Bacteria; p__Bacteroidetes; c__Flavobacteriia; o__Flavobacteriales; f__[Weeksellaceae]; g__Chryseobacterium; s__	0	0	0	0	0	0	0	0	5	11	0	0	0	0	0	0	2	0	0	3	1	0	0	0	0	0	0	0	0	0	0	13	0	0	0	0	0	0	0	0	0	0	0	0	0	0	0	7
816280	k__Bacteria; p__Bacteroidetes; c__Flavobacteriia; o__Flavobacteriales; f__[Weeksellaceae]; g__Chryseobacterium; s__	0	0	0	0	0	0	0	0	0	0	0	0	0	0	0	0	0	0	0	0	0	0	0	0	0	0	0	0	0	0	0	0	0	0	0	0	0	0	0	0	0	0	0	0	0	0	0	0
4329518	k__Bacteria; p__Bacteroidetes; c__Flavobacteriia; o__Flavobacteriales; f__[Weeksellaceae]; g__Chryseobacterium; s__	0	0	0	0	0	0	0	0	0	0	0	0	0	0	0	0	0	0	0	13	25	0	0	0	0	0	0	0	0	0	35	0	128	0	0	0	0	6	0	0	0	0	101	49	33	49	0	0
4437011	k__Bacteria; p__Bacteroidetes; c__Flavobacteriia; o__Flavobacteriales; f__[Weeksellaceae]; g__Chryseobacterium; s__	0	0	0	0	0	0	0	0	0	1	0	0	0	0	0	0	0	0	0	0	0	0	0	0	0	0	0	0	0	0	0	0	0	0	0	0	0	0	1	0	0	0	0	0	0	0	0	0
3577479	k__Bacteria; p__Bacteroidetes; c__Flavobacteriia; o__Flavobacteriales; f__[Weeksellaceae]; g__Chryseobacterium; s__	0	0	0	0	0	0	0	0	214	83	0	0	0	0	0	0	0	0	0	75	25	0	0	0	0	0	0	0	0	0	0	0	0	0	0	0	1	3	0	0	0	0	0	0	0	0	1	0
558661	k__Bacteria; p__Bacteroidetes; c__Flavobacteriia; o__Flavobacteriales; f__[Weeksellaceae]; g__Chryseobacterium; s__	0	0	0	0	0	0	0	0	200	301	0	0	0	0	1	0	0	0	0	43	40	0	0	0	0	0	0	2	0	0	0	0	0	0	0	0	4	6	1	0	0	0	0	0	0	1	0	0
4154872	k__Bacteria; p__Bacteroidetes; c__Flavobacteriia; o__Flavobacteriales; f__[Weeksellaceae]; g__Cloacibacterium; s__	1	0	0	0	1	0	1553	604	0	0	1	0	2	0	0	62	24	10	2	0	0	25	0	0	426	0	32	87	115	0	112	0	0	1	0	0	48	36	128	0	66	0	9	15	122	0	1470	0
New.ReferenceOTU1026	k__Bacteria; p__Bacteroidetes; c__Flavobacteriia; o__Flavobacteriales; f__[Weeksellaceae]; g__Elizabethkingia	0	0	0	0	0	0	0	0	503	22	0	0	0	0	0	1	0	0	0	1	48	0	0	0	0	0	0	0	0	0	0	0	0	0	0	0	0	1	0	0	0	0	0	0	0	0	1	0
4295230	k__Bacteria; p__Bacteroidetes; c__Flavobacteriia; o__Flavobacteriales; f__[Weeksellaceae]; g__Elizabethkingia; s__meningoseptica	0	0	0	0	0	0	0	0	697	179	0	0	0	1	1	0	0	0	0	42	1	6	0	0	0	0	0	0	0	0	0	1	0	0	0	0	0	0	0	0	0	0	39	0	0	1	0	0
New.ReferenceOTU2903	k__Bacteria; p__Bacteroidetes; c__Flavobacteriia; o__Flavobacteriales; f__[Weeksellaceae]; g__Wautersiella; s__	0	0	0	0	0	0	1832	0	0	1	0	0	0	0	0	0	0	0	0	0	0	0	0	0	0	60	0	0	0	0	0	0	0	0	0	0	0	0	0	0	0	0	4	0	0	0	581	0
2240	k__Bacteria; p__Bacteroidetes; c__Flavobacteriia; o__Flavobacteriales; f__Blattabacteriaceae; g__; s__	0	0	0	0	0	0	0	0	0	0	0	0	0	0	0	0	0	0	0	0	0	0	0	0	0	0	0	0	0	0	0	0	0	0	0	0	0	0	0	0	0	0	0	0	0	0	0	6
New.ReferenceOTU5128	k__Bacteria; p__Bacteroidetes; c__Flavobacteriia; o__Flavobacteriales; f__Blattabacteriaceae; g__; s__	0	0	0	0	0	0	0	0	0	0	0	0	0	0	0	0	0	0	0	0	0	0	0	0	0	0	0	0	0	0	0	0	0	0	0	0	0	0	0	0	0	0	0	0	0	0	0	0
New.ReferenceOTU67	k__Bacteria; p__Bacteroidetes; c__Flavobacteriia; o__Flavobacteriales; f__Blattabacteriaceae; g__; s__	0	0	0	0	0	0	0	0	0	0	0	0	0	0	0	2	0	0	0	0	0	0	0	0	0	0	0	0	0	0	0	0	0	0	0	0	0	0	0	0	0	0	6	0	0	0	0	0
New.CleanUp.ReferenceOTU24	k__Bacteria; p__Bacteroidetes; c__Flavobacteriia; o__Flavobacteriales; f__Cryomorphaceae; g__Crocinitomix; s__	1	1283	0	0	0	0	0	0	0	0	0	0	0	0	0	0	0	0	0	0	0	0	0	0	0	0	0	0	0	0	0	0	0	0	0	0	0	0	0	0	0	0	0	0	0	0	0	0
2255	k__Bacteria; p__Bacteroidetes; c__Flavobacteriia; o__Flavobacteriales; f__Cryomorphaceae; g__Fluviicola; s__	0	0	0	0	0	0	0	0	0	0	0	0	0	0	0	0	0	0	0	0	0	0	0	0	0	0	0	0	0	0	0	0	0	0	0	0	0	0	0	0	0	0	0	0	0	0	0	0
646052	k__Bacteria; p__Bacteroidetes; c__Flavobacteriia; o__Flavobacteriales; f__Cryomorphaceae; g__Fluviicola; s__	0	0	0	0	0	0	0	0	136	1882	0	0	0	1	0	0	0	0	0	48	100	0	0	0	0	0	0	0	0	0	0	0	0	0	0	0	0	2	2	0	0	0	1	0	0	0	3	0
4397548	k__Bacteria; p__Bacteroidetes; c__Flavobacteriia; o__Flavobacteriales; f__Cryomorphaceae; g__Fluviicola; s__	0	0	0	0	0	0	0	0	0	0	0	0	0	0	0	0	0	0	0	0	0	0	0	0	0	0	0	0	0	0	0	0	0	0	0	0	0	0	0	0	0	0	0	0	0	0	0	0
4400097	k__Bacteria; p__Bacteroidetes; c__Flavobacteriia; o__Flavobacteriales; f__Flavobacteriaceae; g__Flavobacterium; s__	0	0	0	0	0	0	1	0	448	1159	0	0	0	0	0	0	0	0	0	80	142	0	0	0	0	0	0	0	0	0	0	0	0	0	0	0	1	4	0	0	0	0	0	0	0	2	0	0
4400098	k__Bacteria; p__Bacteroidetes; c__Flavobacteriia; o__Flavobacteriales; f__Flavobacteriaceae; g__Flavobacterium; s__	0	0	0	0	0	0	1	3	865	672	0	0	0	0	0	0	0	0	0	40	81	1	0	0	0	0	0	0	0	0	0	0	0	0	0	0	0	1	4	0	0	0	0	0	1	0	0	0
4433485	k__Bacteria; p__Bacteroidetes; c__Flavobacteriia; o__Flavobacteriales; f__Flavobacteriaceae; g__Flavobacterium; s__	0	0	0	0	0	0	0	0	784	0	0	0	0	0	0	0	0	0	0	20	9	0	0	0	0	0	0	0	0	0	0	0	0	0	0	0	0	1	0	0	0	0	0	0	0	0	2	0
4354769	k__Bacteria; p__Bacteroidetes; c__Flavobacteriia; o__Flavobacteriales; f__Flavobacteriaceae; g__Flavobacterium; s__	0	0	0	0	0	1	0	0	809	293	0	0	0	0	0	0	1	0	0	105	200	0	0	0	0	0	0	0	0	0	0	0	1	0	0	0	4	1	1	0	0	1	0	0	0	3	11	0
4438548	k__Bacteria; p__Bacteroidetes; c__Flavobacteriia; o__Flavobacteriales; f__Flavobacteriaceae; g__Flavobacterium; s__	0	0	0	0	0	0	208	6	5898	5311	0	0	0	1	1	6	11	7	1	490	978	39	0	1	0	0	0	1	49	123	0	30	0	0	0	0	124	50	13	87	14	0	0	3	0	26	65	44
99774	k__Bacteria; p__Bacteroidetes; c__Flavobacteriia; o__Flavobacteriales; f__Flavobacteriaceae; g__Flavobacterium; s__	0	0	0	0	0	0	26	1	1268	881	0	0	0	1	1	2	0	0	0	76	171	1	0	0	0	0	0	0	6	34	0	1	1	0	0	0	2	2	5	2	1	0	0	0	0	8	7	4
1081614	k__Bacteria; p__Bacteroidetes; c__Flavobacteriia; o__Flavobacteriales; f__Flavobacteriaceae; g__Flavobacterium; s__	0	0	0	0	0	0	0	0	0	0	0	0	0	0	0	0	0	0	0	0	1	0	0	0	0	0	0	0	0	0	0	0	0	0	0	0	0	0	0	0	0	0	0	0	0	0	0	0
New.ReferenceOTU1349	k__Bacteria; p__Bacteroidetes; c__Flavobacteriia; o__Flavobacteriales; f__Flavobacteriaceae; g__Flavobacterium; s__	0	0	0	0	0	0	0	0	112	0	0	0	0	0	0	0	0	0	0	14	13	0	0	0	0	0	0	0	0	0	0	0	0	0	0	0	1	0	1	0	0	0	1	0	0	0	1	0
28059	k__Bacteria; p__Bacteroidetes; c__Sphingobacteriia; o__Sphingobacteriales; f__; g__; s__	0	0	0	0	0	0	0	0	0	0	0	0	0	127	0	31	1	0	0	0	16	12	42	0	0	0	0	101	53	0	0	0	0	0	0	0	36	0	1	0	0	334	0	0	0	0	32	0
4325369	k__Bacteria; p__Bacteroidetes; c__Sphingobacteriia; o__Sphingobacteriales; f__; g__; s__	0	0	0	0	0	0	0	0	0	0	0	0	0	0	0	0	0	0	0	4	0	0	0	0	0	0	0	0	0	0	0	0	0	0	0	0	0	0	0	0	0	0	0	0	0	0	0	0
702015	k__Bacteria; p__Bacteroidetes; c__Sphingobacteriia; o__Sphingobacteriales; f__; g__; s__	6	0	0	0	0	0	0	0	0	0	0	0	0	0	0	0	0	0	0	1	0	0	0	0	0	0	0	0	0	0	0	0	0	0	0	0	0	0	0	0	0	0	0	0	0	0	0	0
245345	k__Bacteria; p__Bacteroidetes; c__Sphingobacteriia; o__Sphingobacteriales; f__; g__; s__	0	0	0	0	0	0	0	0	30	171	0	0	0	0	0	0	0	0	0	0	41	0	0	0	0	0	0	1	0	0	0	0	0	0	0	0	0	0	0	0	0	0	0	0	0	0	0	0
2775220	k__Bacteria; p__Bacteroidetes; c__Sphingobacteriia; o__Sphingobacteriales; f__; g__; s__	0	0	0	0	0	0	0	0	0	0	0	0	0	0	0	0	0	0	0	0	0	0	0	0	0	0	0	0	0	0	0	0	0	0	0	0	0	0	0	0	0	0	0	0	0	0	0	0
551126	k__Bacteria; p__Bacteroidetes; c__Sphingobacteriia; o__Sphingobacteriales; f__; g__; s__	0	0	0	0	0	0	0	0	0	735	0	0	0	0	0	0	0	0	0	0	0	0	0	0	0	0	0	0	0	0	0	0	0	0	0	0	0	0	0	0	0	0	0	0	0	0	0	0
814647	k__Bacteria; p__Bacteroidetes; c__Sphingobacteriia; o__Sphingobacteriales; f__; g__; s__	0	0	0	0	0	0	0	0	0	0	0	0	0	0	0	0	0	0	0	0	0	0	0	0	0	0	0	0	0	0	0	0	0	0	0	0	0	0	0	0	0	0	0	0	0	0	0	0
1133774	k__Bacteria; p__Bacteroidetes; c__Sphingobacteriia; o__Sphingobacteriales; f__; g__; s__	0	0	0	0	0	0	0	0	0	0	0	0	0	0	0	0	0	0	0	0	0	0	0	0	0	0	0	0	0	0	0	0	0	0	0	0	0	0	0	0	0	0	0	0	0	0	0	0
159560	k__Bacteria; p__Bacteroidetes; c__Sphingobacteriia; o__Sphingobacteriales; f__; g__; s__	0	0	0	0	0	0	0	0	0	0	0	0	0	0	0	0	0	0	0	0	0	0	0	0	0	0	0	0	0	0	0	0	0	0	0	0	0	0	0	0	0	0	0	0	0	0	0	0
4477202	k__Bacteria; p__Bacteroidetes; c__Sphingobacteriia; o__Sphingobacteriales; f__; g__; s__	1634	0	0	1	0	1	0	0	0	120	0	0	0	0	0	0	0	0	0	8	0	0	0	0	0	0	0	0	0	0	0	0	0	0	0	0	0	0	0	0	0	0	0	0	0	0	0	0
New.ReferenceOTU2806	k__Bacteria; p__Bacteroidetes; c__Sphingobacteriia; o__Sphingobacteriales; f__; g__; s__	0	0	0	0	0	0	0	0	0	0	0	0	0	0	0	0	0	0	0	4	0	0	0	0	0	0	0	0	0	0	0	0	0	0	0	0	0	0	0	0	0	0	0	0	0	0	0	0
New.ReferenceOTU3327	k__Bacteria; p__Bacteroidetes; c__Sphingobacteriia; o__Sphingobacteriales; f__; g__; s__	0	0	0	0	0	0	0	0	0	0	0	0	0	0	0	0	0	0	0	0	0	0	0	0	0	0	0	0	0	0	0	0	0	0	0	0	0	0	0	0	0	0	0	0	0	0	0	0
New.ReferenceOTU4554	k__Bacteria; p__Bacteroidetes; c__Sphingobacteriia; o__Sphingobacteriales; f__; g__; s__	0	0	0	0	0	0	0	0	0	0	0	0	0	0	0	0	0	0	0	0	33	0	0	0	0	0	0	0	0	0	0	0	0	0	0	0	0	0	0	0	0	1	0	0	0	0	0	0
277106	k__Bacteria; p__Bacteroidetes; c__Sphingobacteriia; o__Sphingobacteriales; f__Sphingobacteriaceae; g__; s__	0	0	0	0	0	0	724	0	0	0	0	0	0	0	0	0	0	0	0	0	0	0	0	0	0	0	0	0	0	0	0	0	0	0	0	0	0	0	0	0	0	0	0	0	0	0	0	0
1631025	k__Bacteria; p__Bacteroidetes; c__Sphingobacteriia; o__Sphingobacteriales; f__Sphingobacteriaceae; g__; s__	0	0	0	0	0	0	444	0	0	0	0	0	0	0	0	0	0	0	0	0	0	0	0	0	0	0	0	0	0	0	0	0	0	0	0	0	0	0	0	0	0	0	0	0	0	0	0	0
3521180	k__Bacteria; p__Bacteroidetes; c__Sphingobacteriia; o__Sphingobacteriales; f__Sphingobacteriaceae; g__; s__	0	0	0	0	0	0	0	0	0	0	0	1	0	0	0	0	0	0	0	21	0	0	0	0	0	0	0	0	0	0	0	0	0	0	0	0	0	0	51	0	0	0	0	0	0	0	1	0
1126297	k__Bacteria; p__Bacteroidetes; c__Sphingobacteriia; o__Sphingobacteriales; f__Sphingobacteriaceae; g__Pedobacter; s__	0	0	0	0	0	0	0	0	174	0	0	0	0	0	0	3	0	0	0	0	35	3	0	0	0	0	0	0	0	0	0	0	0	0	0	0	0	57	0	0	0	0	0	0	0	0	0	0
878765	k__Bacteria; p__Bacteroidetes; c__Sphingobacteriia; o__Sphingobacteriales; f__Sphingobacteriaceae; g__Pedobacter; s__	0	0	0	0	0	0	0	0	0	9	0	0	0	0	0	0	4	0	0	14	0	0	0	0	0	0	0	0	0	0	0	0	31	0	0	0	0	1	0	0	0	0	4	0	0	0	0	0
4426972	k__Bacteria; p__Bacteroidetes; c__Sphingobacteriia; o__Sphingobacteriales; f__Sphingobacteriaceae; g__Pedobacter; s__	0	0	0	0	0	0	0	0	195	0	0	0	0	0	0	0	0	5	0	10	0	0	0	0	0	0	0	0	0	0	0	0	0	1	0	0	0	0	0	0	0	0	0	0	0	0	0	0
New.ReferenceOTU664	k__Bacteria; p__Bacteroidetes; c__Sphingobacteriia; o__Sphingobacteriales; f__Sphingobacteriaceae; g__Sphingobacterium; s__	0	0	0	0	0	0	0	0	0	0	0	0	0	0	0	0	0	0	0	0	0	0	0	0	0	0	0	0	0	0	0	0	0	0	0	0	0	0	0	0	0	0	0	0	0	0	0	0
99322	k__Bacteria; p__Bacteroidetes; c__Sphingobacteriia; o__Sphingobacteriales; f__Sphingobacteriaceae; g__Sphingobacterium; s__faecium	0	0	0	0	0	0	0	0	0	0	0	0	0	0	0	0	40	0	1	0	0	1	0	0	0	0	0	0	0	0	138	1	61	0	0	0	62	0	0	0	0	0	0	0	0	76	0	0
4423201	k__Bacteria; p__Bacteroidetes; c__Sphingobacteriia; o__Sphingobacteriales; f__Sphingobacteriaceae; g__Sphingobacterium; s__multivorum	0	0	0	0	0	0	1	0	86	0	0	0	0	0	0	0	1	0	0	5	72	0	0	56	0	1	0	0	0	0	0	55	23	0	0	0	79	0	10	0	0	0	0	2	0	0	0	188
4483056	k__Bacteria; p__Bacteroidetes; c__Sphingobacteriia; o__Sphingobacteriales; f__Sphingobacteriaceae; g__Sphingobacterium; s__multivorum	0	0	0	0	0	0	0	0	3	0	0	0	0	0	0	0	0	0	0	2	19	0	0	6	0	0	0	0	0	0	0	34	5	0	0	0	5	0	5	0	0	0	0	0	0	0	0	77
New.ReferenceOTU5936	k__Bacteria; p__Chlamydiae; c__Chlamydiia; o__Chlamydiales; f__; g__; s__	0	0	0	0	0	0	0	0	4	0	0	0	0	0	0	0	0	0	3	0	0	0	0	0	0	0	0	0	0	0	0	0	0	0	0	0	0	0	0	0	0	0	0	0	0	0	0	0
New.ReferenceOTU5036	k__Bacteria; p__Chlamydiae; c__Chlamydiia; o__Chlamydiales; f__; g__; s__	0	0	0	0	0	0	0	0	21	0	0	0	0	0	0	0	0	0	0	0	0	0	0	0	0	0	0	0	0	0	0	0	0	0	0	0	0	0	0	0	0	0	0	0	0	0	0	0
New.ReferenceOTU3425	k__Bacteria; p__Chlamydiae; c__Chlamydiia; o__Chlamydiales; f__Parachlamydiaceae; g__Candidatus Protochlamydia; s__	0	0	0	0	0	0	0	0	0	0	0	0	0	0	0	0	0	0	0	0	0	0	0	0	0	0	0	0	0	0	0	0	0	0	0	0	0	0	0	0	0	0	0	0	0	0	0	0
New.ReferenceOTU25	k__Bacteria; p__Chlamydiae; c__Chlamydiia; o__Chlamydiales; f__Parachlamydiaceae; g__Candidatus Protochlamydia; s__	0	0	0	0	0	0	0	0	0	0	0	0	0	0	0	0	0	0	0	0	0	0	0	0	0	0	0	0	0	0	0	0	0	0	0	0	0	0	0	0	0	0	0	0	0	0	0	0
New.ReferenceOTU77	k__Bacteria; p__Chlamydiae; c__Chlamydiia; o__Chlamydiales; f__Simkaniaceae	0	0	0	0	0	0	0	0	0	0	0	0	0	0	0	0	4	1	0	0	0	0	0	0	0	0	0	0	0	0	0	0	0	0	0	0	0	402	907	0	0	0	3	80	23	0	0	161
New.ReferenceOTU3572	k__Bacteria; p__Chlamydiae; c__Chlamydiia; o__Chlamydiales; f__Simkaniaceae	0	0	0	0	0	0	0	0	0	0	0	0	0	0	0	9	15	0	0	0	0	0	0	0	0	0	0	5	0	0	2	2	0	0	0	0	0	2058	2748	0	0	0	27	474	115	0	0	915
517412	k__Bacteria; p__Chloroflexi; c__Ellin6529; o__; f__; g__; s__	0	0	0	0	0	0	0	0	0	0	0	0	0	0	0	0	0	0	0	0	0	0	0	0	0	0	0	0	0	0	0	0	0	0	0	0	0	0	0	0	0	0	0	0	0	0	0	0
311991	k__Bacteria; p__Chloroflexi; c__Ktedonobacteria; o__Thermogemmatisporales; f__Thermogemmatisporaceae; g__; s__	0	0	0	0	0	0	2	0	0	0	0	0	0	0	0	0	0	0	0	0	0	0	0	0	0	0	0	0	0	0	0	0	0	0	0	0	0	0	0	0	0	0	1	0	0	0	0	0
4302249	k__Bacteria; p__Chloroflexi; c__Ktedonobacteria; o__Thermogemmatisporales; f__Thermogemmatisporaceae; g__; s__	0	0	0	0	0	0	1	0	0	0	0	0	0	1	1	0	0	0	0	0	0	0	0	0	0	0	0	0	0	0	0	0	0	0	0	0	0	0	0	0	0	0	0	0	0	0	0	0
251366	k__Bacteria; p__Chloroflexi; c__Ktedonobacteria; o__Thermogemmatisporales; f__Thermogemmatisporaceae; g__; s__	0	0	0	0	0	0	2	2	3	5	0	0	0	3	0	0	0	0	0	0	0	0	0	0	0	0	0	0	0	0	0	0	0	0	0	0	0	0	0	0	0	0	0	0	0	0	0	0
New.ReferenceOTU6579	k__Bacteria; p__Chloroflexi; c__Ktedonobacteria; o__Thermogemmatisporales; f__Thermogemmatisporaceae; g__; s__	0	0	0	0	0	0	0	0	0	1	0	0	0	0	0	0	0	0	0	0	0	0	0	0	0	0	0	0	0	0	0	0	0	0	0	0	0	0	0	0	0	0	0	0	0	0	0	0
New.ReferenceOTU825	k__Bacteria; p__Chloroflexi; c__Ktedonobacteria; o__Thermogemmatisporales; f__Thermogemmatisporaceae; g__; s__	0	0	0	0	0	0	0	0	0	1	0	0	0	0	0	0	0	0	0	0	0	0	1	0	0	0	0	0	0	0	0	0	0	0	0	0	0	0	0	0	0	0	0	0	0	0	0	0
New.ReferenceOTU640	k__Bacteria; p__Chloroflexi; c__Ktedonobacteria; o__Thermogemmatisporales; f__Thermogemmatisporaceae; g__; s__	0	0	0	0	0	0	1	0	1	1	0	0	0	0	2	0	0	0	0	0	0	0	0	0	0	0	0	0	0	0	0	0	0	0	0	0	0	0	0	0	0	0	0	0	0	0	0	0
New.ReferenceOTU867	k__Bacteria; p__Chloroflexi; c__Ktedonobacteria; o__Thermogemmatisporales; f__Thermogemmatisporaceae; g__; s__	0	0	0	0	0	0	1	0	0	0	0	0	0	0	0	0	0	0	0	0	0	0	0	0	0	0	0	0	0	0	0	0	0	0	0	0	0	0	0	0	0	0	0	0	0	0	0	0
New.ReferenceOTU185	k__Bacteria; p__Chloroflexi; c__S085; o__; f__; g__; s__	0	0	0	0	0	0	0	0	0	0	0	0	0	0	0	0	0	0	0	0	0	0	0	0	0	0	0	0	0	0	0	0	0	0	0	0	0	0	0	0	0	0	0	0	0	0	0	0
4327670	k__Bacteria; p__Cyanobacteria; c__4C0d-2; o__MLE1-12; f__; g__; s__	1718	0	2	884	2	0	0	0	0	0	1319	1	0	0	0	0	0	0	0	0	0	0	0	0	0	0	0	0	0	0	0	0	0	0	0	0	0	0	0	0	0	0	0	0	0	0	10	0
584612	k__Bacteria; p__Cyanobacteria; c__4C0d-2; o__MLE1-12; f__; g__; s__	1	0	414	510	0	0	0	0	0	0	668	0	0	0	0	0	0	0	0	0	0	0	0	0	0	0	0	0	0	0	0	0	0	0	0	0	0	0	0	0	0	0	0	0	0	0	0	0
1143858	k__Bacteria; p__Cyanobacteria; c__4C0d-2; o__MLE1-12; f__; g__; s__	1017	1	5	607	1	1	0	0	0	0	1292	0	1	0	0	0	0	1	0	0	0	0	0	0	0	0	0	0	0	0	0	0	0	0	0	0	0	0	0	0	0	0	0	0	0	0	4	0
98258	k__Bacteria; p__Cyanobacteria; c__4C0d-2; o__MLE1-12; f__; g__; s__	0	0	0	0	0	0	0	3	0	0	0	0	0	0	482	0	0	26	0	6	0	0	0	0	0	0	0	0	0	0	0	0	63	0	6	0	0	1	0	0	116	0	14	0	19	0	0	0
1846254	k__Bacteria; p__Cyanobacteria; c__Chloroplast; o__; f__; g__; s__	0	0	0	0	0	0	0	0	0	0	0	0	0	0	0	0	0	0	0	0	0	0	0	0	0	0	0	0	0	0	0	0	0	0	0	0	0	0	0	0	0	0	0	0	0	0	0	0
New.ReferenceOTU2387	k__Bacteria; p__Cyanobacteria; c__Chloroplast; o__; f__; g__; s__	0	0	0	0	0	0	0	0	0	0	0	0	0	0	0	0	0	0	0	0	0	0	0	0	0	0	0	0	0	0	0	0	0	0	0	0	0	0	0	0	0	0	0	0	0	0	0	0
708851	k__Bacteria; p__Cyanobacteria; c__Chloroplast; o__Cryptophyta; f__; g__; s__	0	0	0	0	0	0	0	0	0	0	0	0	0	0	0	0	0	0	0	0	0	0	0	0	0	0	0	0	0	0	0	0	0	0	0	0	0	0	0	0	0	0	0	0	0	0	0	0
New.ReferenceOTU88	k__Bacteria; p__Cyanobacteria; c__Chloroplast; o__Euglenozoa; f__; g__; s__	0	0	0	0	1	0	0	0	0	0	0	0	0	0	0	0	0	0	0	0	0	0	0	0	0	0	0	0	0	0	0	0	0	0	0	0	0	0	0	0	0	0	0	0	0	0	0	0
1029559	k__Bacteria; p__Cyanobacteria; c__Chloroplast; o__Stramenopiles; f__; g__; s__	0	0	0	0	0	1	0	0	0	200	0	0	0	0	0	0	0	0	0	0	0	0	0	0	0	0	0	0	0	0	0	0	0	0	0	0	0	0	0	0	0	0	0	0	0	0	0	0
808810	k__Bacteria; p__Cyanobacteria; c__Chloroplast; o__Stramenopiles; f__; g__; s__	0	0	0	0	0	0	0	0	0	0	0	0	0	0	0	0	0	0	0	0	7	0	0	0	0	0	0	0	0	0	0	0	0	0	0	0	0	0	0	0	0	0	0	0	0	0	0	0
313351	k__Bacteria; p__Cyanobacteria; c__Chloroplast; o__Stramenopiles; f__; g__; s__	0	0	0	0	0	0	0	0	0	0	0	0	0	0	0	0	0	0	1	1	47	0	0	0	0	0	0	0	0	0	0	0	0	0	0	0	0	0	0	0	0	0	0	0	0	0	0	0
New.ReferenceOTU5051	k__Bacteria; p__Cyanobacteria; c__Chloroplast; o__Stramenopiles; f__; g__; s__	0	0	0	0	0	0	0	0	0	0	0	0	0	0	0	0	0	0	0	0	0	0	0	0	0	0	0	0	0	0	0	0	0	0	0	0	0	0	0	0	0	0	0	0	0	0	0	0
4431803	k__Bacteria; p__Cyanobacteria; c__Chloroplast; o__Streptophyta; f__; g__; s__	0	0	0	0	0	0	0	0	0	0	0	0	0	0	0	2	18	0	13	0	0	0	1	37	0	200	0	8	0	113	101	319	0	1	28	1	10	201	53	0	57	117	23	3	0	77	0	0
4420570	k__Bacteria; p__Cyanobacteria; c__Chloroplast; o__Streptophyta; f__; g__; s__	0	0	0	0	0	0	0	0	0	0	0	0	0	0	0	32	0	0	19	39	0	1	0	1	0	75	0	1	0	0	0	1	0	30	15	132	22	65	0	0	0	14	3	1	0	0	73	14
880153	k__Bacteria; p__Cyanobacteria; c__Nostocophycideae; o__Nostocales; f__Nostocaceae	0	0	0	0	0	0	0	0	0	0	0	0	0	0	0	0	0	0	0	0	0	0	0	0	0	0	0	0	0	0	0	0	0	0	0	0	0	0	0	0	0	0	0	0	0	0	0	0
807480	k__Bacteria; p__Cyanobacteria; c__Oscillatoriophycideae; o__Oscillatoriales; f__Phormidiaceae; g__Phormidium; s__	0	0	0	0	0	0	0	0	0	0	0	0	0	0	0	0	0	0	0	0	0	0	0	0	0	0	0	0	0	0	0	0	0	0	0	0	37	0	0	0	0	0	0	0	0	0	0	0
New.ReferenceOTU1061	k__Bacteria; p__Elusimicrobia; c__Elusimicrobia; o__IIb; f__; g__; s__	0	0	0	0	0	0	0	0	169	175	0	0	0	0	0	0	0	0	0	2	41	0	0	0	0	0	0	0	0	0	0	0	0	0	0	0	0	0	0	0	0	159	0	0	0	0	1	0
New.ReferenceOTU28	k__Bacteria; p__Elusimicrobia; c__Endomicrobia; o__; f__; g__; s__	0	0	0	0	0	0	0	0	47	0	0	0	0	0	0	0	0	0	0	0	0	0	0	0	0	0	0	0	36	0	2	1	0	0	0	0	0	0	0	0	0	0	0	0	0	0	0	0
4427114	k__Bacteria; p__Firmicutes; c__Bacilli; o__Bacillales	0	55	1	1	1	0	2	2	5	67	0	0	0	1	8	4048	3221	1726	1602	899	5445	3258	2331	991	54	168	148	2769	5602	5728	1238	1255	1119	2733	970	1700	956	921	907	2567	4319	1630	816	252	114	2399	467	672
4480598	k__Bacteria; p__Firmicutes; c__Bacilli; o__Bacillales; f__[Exiguobacteraceae]; g__; s__	0	0	0	0	0	0	0	0	0	0	0	0	0	0	0	0	0	0	0	0	0	0	0	0	0	0	0	0	0	0	0	0	0	1	0	0	9	0	0	2	117	0	0	0	0	38	0	0
4370483	k__Bacteria; p__Firmicutes; c__Bacilli; o__Bacillales; f__[Exiguobacteraceae]; g__Exiguobacterium; s__	0	0	0	0	0	0	0	0	0	0	0	0	0	0	0	0	39	12	0	0	0	7	0	0	0	1	0	0	0	0	0	0	0	238	37	23	66	0	0	731	1122	1	0	0	0	0	0	0
439457	k__Bacteria; p__Firmicutes; c__Bacilli; o__Bacillales; f__[Thermicanaceae]; g__Thermicanus; s__	0	0	0	0	0	0	1466	0	1	0	0	0	0	0	0	0	0	0	15	7	0	0	0	0	0	0	0	0	0	0	0	0	0	0	0	0	0	0	0	0	0	0	0	0	0	0	0	0
130040	k__Bacteria; p__Firmicutes; c__Bacilli; o__Bacillales; f__Alicyclobacillaceae; g__Alicyclobacillus; s__	1	1	2128	1	0	0	0	0	0	0	1	0	0	0	0	0	0	0	0	0	0	0	0	0	0	0	0	0	0	0	0	0	0	0	0	0	0	0	0	0	0	0	0	0	0	0	0	0
4442042	k__Bacteria; p__Firmicutes; c__Bacilli; o__Bacillales; f__Bacillaceae; g__Anoxybacillus	0	0	0	0	0	0	0	0	0	0	0	0	0	0	0	0	0	0	0	0	0	0	0	0	0	0	0	0	0	0	0	0	0	0	0	0	0	2	0	0	0	0	0	0	0	0	24	0
1998479	k__Bacteria; p__Firmicutes; c__Bacilli; o__Bacillales; f__Bacillaceae; g__Bacillus; s__	5	5	4	5	0	1	1	0	0	0	7	2	2	0	0	0	0	0	0	0	0	0	0	0	7	0	0	0	0	0	0	0	33	0	0	0	0	0	0	0	0	0	0	0	0	0	0	0
4463224	k__Bacteria; p__Firmicutes; c__Bacilli; o__Bacillales; f__Bacillaceae; g__Bacillus; s__cereus	0	0	0	0	0	0	0	0	0	0	0	0	0	0	0	24	24	18	7	2	4	3	33	1	1	184	0	713	9	7	0	24	0	46	4	4	123	12	4	6	115	0	47	824	2	890	127	1
664205	k__Bacteria; p__Firmicutes; c__Bacilli; o__Bacillales; f__Bacillaceae; g__Bacillus; s__coagulans	0	0	0	0	0	0	511	0	0	0	0	0	0	0	0	0	0	0	0	0	0	0	0	0	0	0	0	0	0	0	7	0	0	0	0	0	0	0	0	1	0	0	0	0	0	0	0	0
4454140	k__Bacteria; p__Firmicutes; c__Bacilli; o__Bacillales; f__Bacillaceae; g__Bacillus; s__flexus	0	0	0	2	0	0	2	0	0	0	0	0	0	0	0	0	0	1	0	0	16	1	1	40	1	5	0	3	0	0	149	142	0	1741	1158	394	10	0	0	7	3	1	0	0	0	5	35	0
21214	k__Bacteria; p__Firmicutes; c__Bacilli; o__Bacillales; f__Bacillaceae; g__Bacillus; s__thermoamylovorans	0	0	0	0	0	0	3075	1	1	0	0	0	0	0	0	0	0	0	11	0	0	0	0	0	0	0	0	0	0	0	1	0	0	0	0	0	0	57	0	1	0	0	0	0	0	0	0	0
14642	k__Bacteria; p__Firmicutes; c__Bacilli; o__Bacillales; f__Bacillaceae; g__Bacillus; s__thermoamylovorans	0	0	0	0	0	0	501	0	0	0	0	0	0	0	0	0	0	0	0	0	0	0	0	0	0	0	0	0	0	0	0	0	0	0	0	12	0	4	0	0	0	0	0	0	0	0	0	0
4469924	k__Bacteria; p__Firmicutes; c__Bacilli; o__Bacillales; f__Bacillaceae; g__Geobacillus; s__	0	1	3	5	1	0	865	63	0	0	4	5	0	0	0	1	0	0	32	141	0	0	0	1	0	249	0	30	0	0	1	0	0	126	30	225	14	248	2	0	2	0	36	0	4	1	1	0
1565317	k__Bacteria; p__Firmicutes; c__Bacilli; o__Bacillales; f__Bacillaceae; g__Geobacillus; s__	9	20	1409	8	17	16	0	0	0	0	23	14	3	0	0	0	0	0	0	0	0	0	0	0	0	0	0	0	0	0	0	0	0	0	0	0	0	5	0	0	0	0	0	0	0	0	0	0
4467810	k__Bacteria; p__Firmicutes; c__Bacilli; o__Bacillales; f__Bacillaceae; g__Geobacillus; s__	42	73	781	21	85	80	0	0	0	0	87	39	21	0	0	0	0	0	7	0	0	1	0	0	0	0	0	0	0	0	0	39	0	0	0	0	2	45	0	0	0	0	0	0	0	0	0	1
4472420	k__Bacteria; p__Firmicutes; c__Bacilli; o__Bacillales; f__Bacillaceae; g__Geobacillus; s__	0	1	0	0	2	0	0	0	0	0	2	0	0	0	0	0	0	0	0	0	0	0	0	0	0	0	0	0	0	0	0	5	0	0	0	0	0	0	0	0	0	0	0	0	0	0	0	0
New.ReferenceOTU6380	k__Bacteria; p__Firmicutes; c__Bacilli; o__Bacillales; f__Bacillaceae; g__Geobacillus; s__	0	0	0	0	0	0	0	0	0	0	1	0	0	0	0	0	0	0	0	0	0	0	0	0	0	0	0	0	0	0	0	0	0	0	0	0	0	0	0	0	0	0	0	0	0	0	0	0
New.ReferenceOTU3618	k__Bacteria; p__Firmicutes; c__Bacilli; o__Bacillales; f__Bacillaceae; g__Geobacillus; s__	5	3	5	0	4	3	0	0	0	0	0	2	2	0	0	0	0	0	0	0	0	0	0	0	0	0	0	0	0	0	0	22	0	0	0	0	0	0	0	0	0	0	0	0	0	0	0	0
New.ReferenceOTU6325	k__Bacteria; p__Firmicutes; c__Bacilli; o__Bacillales; f__Bacillaceae; g__Geobacillus; s__	3	7	2	2	0	3	0	0	0	0	2	1	1	0	0	0	0	0	0	0	0	0	0	0	0	0	0	0	0	0	0	2	0	0	0	0	0	0	0	0	0	0	0	0	0	0	0	0
New.ReferenceOTU734	k__Bacteria; p__Firmicutes; c__Bacilli; o__Bacillales; f__Bacillaceae; g__Geobacillus; s__	0	2	0	0	1	0	0	0	0	0	1	0	1	0	0	0	0	0	0	0	0	0	0	0	0	0	0	0	0	0	0	1	0	0	0	0	0	0	0	0	0	0	0	0	0	0	0	0
New.ReferenceOTU3608	k__Bacteria; p__Firmicutes; c__Bacilli; o__Bacillales; f__Bacillaceae; g__Geobacillus; s__	0	0	1	0	0	0	0	0	0	0	0	0	0	0	0	0	0	0	1	0	0	0	0	0	0	0	0	0	0	0	0	0	0	0	0	0	0	0	0	0	0	0	0	0	0	0	0	0
New.ReferenceOTU0	k__Bacteria; p__Firmicutes; c__Bacilli; o__Bacillales; f__Bacillaceae; g__Geobacillus; s__	2	5	1	1	1	3	0	0	0	0	0	1	1	0	0	0	0	0	0	0	0	0	0	0	0	0	0	0	0	0	0	1	0	0	0	0	0	0	0	0	0	0	0	0	0	0	0	0
New.ReferenceOTU6096	k__Bacteria; p__Firmicutes; c__Bacilli; o__Bacillales; f__Bacillaceae; g__Geobacillus; s__	4	4	0	0	3	2	0	0	0	0	0	0	0	0	0	0	0	0	0	0	0	0	0	0	0	0	0	0	0	0	0	0	0	0	0	0	0	0	0	0	0	0	0	0	0	0	0	0
New.ReferenceOTU5884	k__Bacteria; p__Firmicutes; c__Bacilli; o__Bacillales; f__Bacillaceae; g__Geobacillus; s__	1	1	2	0	1	3	0	0	0	0	0	1	1	0	0	0	0	0	0	0	0	0	0	0	0	0	0	0	0	0	0	1	0	0	0	0	0	0	0	0	0	0	0	0	0	0	0	0
New.ReferenceOTU4927	k__Bacteria; p__Firmicutes; c__Bacilli; o__Bacillales; f__Bacillaceae; g__Geobacillus; s__	3	0	1	0	0	0	0	0	0	0	0	0	0	0	0	0	0	0	0	0	0	0	0	0	0	0	0	0	0	0	0	1	0	0	0	0	0	0	0	0	0	0	0	0	0	0	0	0
1138448	k__Bacteria; p__Firmicutes; c__Bacilli; o__Bacillales; f__Bacillaceae; g__Virgibacillus; s__	0	0	0	0	0	0	425	0	0	0	0	0	0	0	0	0	0	0	0	0	0	5	5	0	0	0	0	0	0	0	0	0	0	0	0	0	0	0	0	1	0	0	0	0	0	0	0	0
1121955	k__Bacteria; p__Firmicutes; c__Bacilli; o__Bacillales; f__Listeriaceae; g__Brochothrix	0	0	0	0	0	0	0	0	0	0	0	0	0	0	0	0	0	0	0	0	0	0	0	0	0	0	0	0	0	0	0	0	0	0	0	0	0	0	0	0	0	0	29	0	0	0	0	0
3307468	k__Bacteria; p__Firmicutes; c__Bacilli; o__Bacillales; f__Paenibacillaceae; g__Brevibacillus	0	1	1	0	0	0	0	0	0	0	0	0	0	0	0	0	0	0	0	0	0	0	0	0	0	0	0	0	0	0	0	0	0	0	0	0	0	0	0	0	0	0	0	0	0	0	0	0
929544	k__Bacteria; p__Firmicutes; c__Bacilli; o__Bacillales; f__Paenibacillaceae; g__Brevibacillus; s__	0	0	0	0	2	0	0	0	0	0	0	0	0	0	0	0	0	0	0	0	0	0	0	0	0	0	0	0	0	0	0	0	0	0	0	0	0	0	0	0	0	0	0	0	0	0	0	0
2333137	k__Bacteria; p__Firmicutes; c__Bacilli; o__Bacillales; f__Paenibacillaceae; g__Paenibacillus; s__	0	0	0	0	0	0	0	0	0	0	0	0	0	0	0	0	0	0	0	0	0	0	0	0	0	0	0	0	0	0	0	0	0	0	0	0	0	0	0	0	0	0	0	0	0	0	0	0
2225714	k__Bacteria; p__Firmicutes; c__Bacilli; o__Bacillales; f__Paenibacillaceae; g__Paenibacillus; s__chondroitinus	0	0	0	0	0	0	0	0	0	0	0	0	0	0	0	0	0	0	0	0	0	0	0	0	0	0	0	0	0	0	0	0	0	0	0	0	0	0	0	0	0	0	0	0	0	0	0	0
4389141	k__Bacteria; p__Firmicutes; c__Bacilli; o__Bacillales; f__Planococcaceae	0	0	0	0	0	0	0	0	0	0	0	0	0	0	0	19	122	28	4	0	0	28	0	0	0	0	0	0	0	246	0	109	0	0	0	0	3	1	0	111	28	0	0	1	0	273	0	0
14554	k__Bacteria; p__Firmicutes; c__Bacilli; o__Bacillales; f__Planococcaceae; g__; s__	0	0	0	0	0	0	0	0	0	0	0	0	0	0	0	0	0	0	0	0	0	0	0	0	0	0	0	0	0	0	0	0	0	0	0	0	0	0	0	0	0	0	0	0	0	0	0	0
686223	k__Bacteria; p__Firmicutes; c__Bacilli; o__Bacillales; f__Planococcaceae; g__; s__	2	7	0	14	0	0	1	4	0	5	0	0	0	0	0	1636	1074	569	277	202	298	209	119	117	115	131	242	110	145	299	50	86	98	18064	15521	26063	3613	43	51	1520	260	64	9796	2555	7783	196	59	46
4407979	k__Bacteria; p__Firmicutes; c__Bacilli; o__Bacillales; f__Planococcaceae; g__Solibacillus; s__	0	0	0	0	0	0	0	0	0	0	0	0	0	0	0	323	436	338	20	0	0	0	4	1	51	0	0	0	0	3	1	3	1	0	0	4	2	56	0	0	112	0	0	0	0	68	0	0
4404401	k__Bacteria; p__Firmicutes; c__Bacilli; o__Bacillales; f__Staphylococcaceae; g__Jeotgalicoccus; s__	0	0	0	0	0	0	0	0	0	0	0	0	0	0	0	0	0	0	35	0	0	0	0	0	0	0	0	0	0	0	0	0	0	20	0	0	26	0	0	25	14	0	1	1	0	43	0	0
4363219	k__Bacteria; p__Firmicutes; c__Bacilli; o__Bacillales; f__Staphylococcaceae; g__Jeotgalicoccus; s__	0	0	0	0	0	0	0	0	0	0	0	0	0	0	0	0	0	0	0	0	0	5	0	1	0	0	2	0	0	0	0	0	0	37	0	0	0	0	0	594	477	0	0	0	0	0	0	0
4446058	k__Bacteria; p__Firmicutes; c__Bacilli; o__Bacillales; f__Staphylococcaceae; g__Staphylococcus	2	24	2	266	0	0	6	10	16	354	2	0	0	1	3	18375	28189	13185	6065	4499	24807	19240	12137	5495	17201	21515	23530	12711	23562	24947	6443	7349	6463	6849	2805	4648	2934	3349	3185	4503	7969	3120	1629	453	511	11640	2182	3397
4454737	k__Bacteria; p__Firmicutes; c__Bacilli; o__Bacillales; f__Staphylococcaceae; g__Staphylococcus	1	54	17	1470	12	2	1	3	8	28	0	0	0	0	0	40641	84435	38385	1656	2205	18967	7077	971	474	9057	10894	12173	1405	2107	1895	1363	3709	2433	979	489	885	598	877	894	5599	3928	647	2284	4440	609	20002	3889	1327
158047	k__Bacteria; p__Firmicutes; c__Bacilli; o__Bacillales; f__Staphylococcaceae; g__Staphylococcus; s__	1	2179	0	0	0	1	0	0	1	0	2	0	0	0	0	74	106	52	18	9	65	64	17	5	26	19	30	50	29	37	14	13	168	12	9	5	23	7	7	13	12	6	2	1	0	18	5	2
675940	k__Bacteria; p__Firmicutes; c__Bacilli; o__Bacillales; f__Staphylococcaceae; g__Staphylococcus; s__	0	2	0	0	0	0	0	0	0	0	0	0	0	0	0	92	193	76	21	17	88	57	40	9	17	68	56	27	55	48	14	22	26	37	24	26	10	16	16	42	39	6	18	30	5	73	14	9
630141	k__Bacteria; p__Firmicutes; c__Bacilli; o__Bacillales; f__Staphylococcaceae; g__Staphylococcus; s__	0	1	0	10	0	0	2	2	1	4	1	0	0	0	0	433	456	212	84	54	89	47	9	28	344	363	396	10	8	36	6	16	24	4314	3740	6265	1165	7	9	396	66	17	2319	584	1833	35	18	3
4345285	k__Bacteria; p__Firmicutes; c__Bacilli; o__Bacillales; f__Staphylococcaceae; g__Staphylococcus; s__	0	4	2	66	0	0	1	5	11	9	1	0	0	0	0	2011	3935	1895	55	82	867	406	46	16	7044	8675	9232	70	97	85	54	190	100	339	274	483	81	45	39	124	61	47	239	62	177	110	49	17
1055132	k__Bacteria; p__Firmicutes; c__Bacilli; o__Bacillales; f__Staphylococcaceae; g__Staphylococcus; s__	0	1	0	0	0	0	0	0	0	1	0	0	0	0	0	17	32	10	13	13	25	28	11	2	2	6	8	65	25	32	8	3	2	7	4	10	6	4	4	1	22	6	1	2	1	38	1	6
4454736	k__Bacteria; p__Firmicutes; c__Bacilli; o__Bacillales; f__Staphylococcaceae; g__Staphylococcus; s__	1	7	0	4	0	0	0	2	1	4	0	0	0	0	0	263	348	175	210	107	477	487	250	120	13	93	30	296	565	532	161	185	142	174	66	99	67	68	75	1032	737	464	33	25	12	1358	94	800
1121111	k__Bacteria; p__Firmicutes; c__Bacilli; o__Bacillales; f__Staphylococcaceae; g__Staphylococcus; s__	2	12	0	0	0	0	0	1	1	2	0	0	0	0	3	470	477	263	80	62	233	212	152	78	11	17	16	160	342	392	78	74	121	644	440	672	168	46	43	1433	878	31	683	1171	283	4587	803	264
4338003	k__Bacteria; p__Firmicutes; c__Bacilli; o__Bacillales; f__Staphylococcaceae; g__Staphylococcus; s__	0	2	0	4	0	0	0	0	0	0	0	0	0	0	0	63	111	38	19	20	78	74	42	19	1041	1431	1555	69	147	141	14	25	24	69	36	46	7	14	8	46	40	21	13	14	8	63	8	5
4312974	k__Bacteria; p__Firmicutes; c__Bacilli; o__Bacillales; f__Staphylococcaceae; g__Staphylococcus; s__sciuri	4	56	0	1	1	0	0	1	1	27	1	1	0	0	1	742	683	321	247	206	818	912	704	335	34	48	49	596	1273	1301	307	315	339	306	147	121	166	330	233	3735	3005	509	956	2680	259	11612	2079	749
939545	k__Bacteria; p__Firmicutes; c__Bacilli; o__Bacillales; f__Thermoactinomycetaceae; g__Planifilum; s__	0	0	0	0	0	0	0	99	0	0	0	0	0	0	0	0	0	0	0	0	0	0	0	0	0	0	0	0	0	0	0	0	0	0	0	0	0	0	0	0	0	0	0	0	0	0	0	0
517565	k__Bacteria; p__Firmicutes; c__Bacilli; o__Lactobacillales; f__Aerococcaceae; g__Facklamia; s__	0	0	0	0	0	0	0	0	0	0	0	0	0	0	0	0	0	0	0	0	0	0	0	0	0	0	0	0	0	0	0	0	0	0	0	0	0	0	0	0	0	0	0	0	0	0	38	0
1129680	k__Bacteria; p__Firmicutes; c__Bacilli; o__Lactobacillales; f__Carnobacteriaceae; g__Carnobacterium; s__	0	0	0	0	0	0	0	0	0	0	0	0	0	0	0	0	0	0	0	0	0	0	0	0	0	0	0	0	0	0	0	0	0	0	0	0	0	0	0	0	0	0	13	0	0	69	0	0
4453060	k__Bacteria; p__Firmicutes; c__Bacilli; o__Lactobacillales; f__Enterococcaceae; g__Enterococcus; s__cecorum	57	15	31	29	20	17	12	0	0	0	58	62	36	0	0	72	7	2	0	0	26	0	0	0	0	0	0	243	0	0	0	0	0	0	0	0	8	23	0	0	0	0	29	44	0	198	4	0
169428	k__Bacteria; p__Firmicutes; c__Bacilli; o__Lactobacillales; f__Lactobacillaceae; g__Lactobacillus; s__	0	0	0	0	0	0	0	0	0	0	0	0	0	14	0	40	1	5	0	0	0	0	0	0	0	0	0	0	0	2	0	1	0	23	0	4	0	0	0	6	40	0	0	0	0	1	0	0
4318725	k__Bacteria; p__Firmicutes; c__Bacilli; o__Lactobacillales; f__Lactobacillaceae; g__Lactobacillus; s__	0	0	0	0	0	0	0	0	0	0	0	0	0	0	0	0	0	0	0	0	0	0	0	0	0	0	0	0	0	0	0	0	0	0	0	0	0	0	0	0	0	0	0	0	0	0	0	0
619224	k__Bacteria; p__Firmicutes; c__Bacilli; o__Lactobacillales; f__Lactobacillaceae; g__Lactobacillus; s__	0	0	0	0	0	0	0	0	0	0	0	0	0	212	0	201	58	66	0	0	0	2	0	0	0	1	0	2	0	31	0	1	0	181	0	17	0	0	0	19	92	0	0	0	0	30	0	0
130864	k__Bacteria; p__Firmicutes; c__Bacilli; o__Lactobacillales; f__Lactobacillaceae; g__Lactobacillus; s__iners	0	0	0	0	0	0	0	0	0	0	0	0	0	0	0	0	0	0	0	0	0	0	0	0	0	0	0	0	0	0	0	0	0	0	0	0	0	0	0	0	0	0	0	0	0	0	0	0
4482944	k__Bacteria; p__Firmicutes; c__Bacilli; o__Lactobacillales; f__Leuconostocaceae; g__Leuconostoc; s__	0	0	0	0	0	0	0	0	0	0	0	0	0	129	0	0	0	0	0	9	0	0	0	0	0	0	0	0	0	0	0	0	0	0	0	0	0	0	0	0	0	0	30	0	2	1	0	1
1100972	k__Bacteria; p__Firmicutes; c__Bacilli; o__Lactobacillales; f__Streptococcaceae; g__Lactococcus; s__	0	0	0	0	0	1	0	2	0	0	0	0	0	0	141	0	0	7	0	0	28	0	195	0	0	0	0	0	0	0	0	186	39	0	0	1	89	35	0	0	0	0	1	48	48	95	17	242
4468805	k__Bacteria; p__Firmicutes; c__Bacilli; o__Lactobacillales; f__Streptococcaceae; g__Lactococcus; s__	0	0	0	0	0	0	0	0	0	0	0	0	0	0	8	0	0	0	0	0	3	0	5	0	0	0	0	0	0	0	0	3	2	0	0	0	5	1	0	0	0	0	0	0	2	4	1	5
4425214	k__Bacteria; p__Firmicutes; c__Bacilli; o__Lactobacillales; f__Streptococcaceae; g__Streptococcus; s__	0	0	0	0	0	0	43	0	0	0	0	1	0	0	0	50	100	0	9	0	0	0	32	0	21	652	0	170	0	0	1	662	771	35	0	0	1764	161	355	0	109	310	0	0	0	1	0	0
526131	k__Bacteria; p__Firmicutes; c__Bacilli; o__Lactobacillales; f__Streptococcaceae; g__Streptococcus; s__	0	6	0	0	0	0	0	0	0	0	0	0	0	0	0	0	0	0	0	0	0	0	0	0	0	0	0	0	0	0	0	0	0	0	0	0	0	5	0	0	0	1	0	0	0	0	0	0
4473883	k__Bacteria; p__Firmicutes; c__Bacilli; o__Lactobacillales; f__Streptococcaceae; g__Streptococcus; s__	0	0	0	0	0	0	114	2	0	1	0	0	0	373	0	4	2	1	98	15	44	0	0	30	0	1377	104	1071	1	0	0	52	0	101	0	0	265	973	33	7	1	1	0	638	0	947	0	2
4479989	k__Bacteria; p__Firmicutes; c__Bacilli; o__Lactobacillales; f__Streptococcaceae; g__Streptococcus; s__	1	3349	0	0	0	101	0	0	277	79	1	0	0	0	0	5	32	0	42	3	0	1	9	62	158	2	17	0	23	0	199	97	140	2	82	13	1	1075	31	4	443	1262	11	1	1	0	49	0
4467992	k__Bacteria; p__Firmicutes; c__Bacilli; o__Lactobacillales; f__Streptococcaceae; g__Streptococcus; s__	0	0	0	0	0	0	0	0	1	0	0	0	0	0	0	0	1	1	0	0	0	3	10	0	119	0	1	0	2	0	0	0	0	0	1	0	50	0	37	134	243	1888	0	0	8	0	0	0
214919	k__Bacteria; p__Firmicutes; c__Bacilli; o__Turicibacterales; f__Turicibacteraceae; g__Turicibacter; s__	0	0	0	0	0	0	0	0	0	0	0	0	0	0	0	0	0	0	0	0	0	0	0	0	0	0	0	0	0	0	0	0	0	0	0	44	0	0	0	0	0	0	0	0	0	0	0	0
4409730	k__Bacteria; p__Firmicutes; c__Clostridia; o__Clostridiales; f__; g__; s__	0	0	0	0	0	0	0	0	0	0	0	1	0	0	0	0	0	0	0	0	0	0	0	96	0	0	0	0	0	0	0	0	0	90	97	0	207	0	0	1	0	0	0	3	0	0	0	440
2207032	k__Bacteria; p__Firmicutes; c__Clostridia; o__Clostridiales; f__; g__; s__	0	0	0	0	0	0	6	0	0	0	0	0	0	0	0	0	0	0	0	0	0	0	0	0	0	0	0	0	0	0	0	0	0	0	0	0	0	0	0	0	0	0	0	0	0	0	0	0
New.ReferenceOTU331	k__Bacteria; p__Firmicutes; c__Clostridia; o__Clostridiales; f__; g__; s__	0	0	0	0	0	0	0	0	0	0	0	0	0	0	0	0	0	0	0	0	0	0	0	0	0	0	0	0	0	0	0	0	0	0	0	0	0	0	0	0	0	0	0	0	0	0	0	0
New.CleanUp.ReferenceOTU1269	k__Bacteria; p__Firmicutes; c__Clostridia; o__Clostridiales; f__; g__; s__	0	0	0	0	0	0	351	0	1	0	0	0	0	0	0	0	0	0	0	0	0	0	0	0	0	0	0	0	0	0	0	0	0	0	0	0	0	0	0	0	0	0	0	0	0	0	0	0
2591716	k__Bacteria; p__Firmicutes; c__Clostridia; o__Clostridiales; f__[Mogibacteriaceae]; g__Mogibacterium; s__	0	1720	0	0	0	0	0	0	0	0	0	0	0	0	0	0	0	0	10	0	0	0	0	0	0	0	0	0	0	0	0	0	0	0	0	0	0	0	42	0	0	0	0	0	0	0	0	0
New.ReferenceOTU2479	k__Bacteria; p__Firmicutes; c__Clostridia; o__Clostridiales; f__[Tissierellaceae]; g__; s__	0	0	0	0	0	0	0	0	0	0	0	0	0	0	0	0	2	0	0	0	0	0	0	0	0	0	0	2	0	0	0	1	1	0	0	0	1089	28	438	0	0	0	0	0	0	0	0	1
New.ReferenceOTU191	k__Bacteria; p__Firmicutes; c__Clostridia; o__Clostridiales; f__[Tissierellaceae]; g__; s__	0	0	0	0	0	0	0	0	0	0	0	0	0	0	0	27	23	0	0	0	0	0	0	0	0	0	0	3	1	0	1	0	3	0	0	0	5053	778	2305	0	0	0	0	0	0	0	0	0
841344	k__Bacteria; p__Firmicutes; c__Clostridia; o__Clostridiales; f__[Tissierellaceae]; g__1-68; s__	0	0	0	0	0	0	0	0	0	0	0	0	0	0	0	1	11	0	0	0	0	0	0	0	0	0	0	1	0	0	1	0	0	0	0	0	1921	363	1398	0	0	0	0	0	0	0	0	0
4476950	k__Bacteria; p__Firmicutes; c__Clostridia; o__Clostridiales; f__[Tissierellaceae]; g__Anaerococcus; s__	0	0	0	0	0	0	0	0	0	0	0	0	0	0	0	0	0	0	0	0	0	0	0	43	0	0	0	0	0	0	0	0	0	0	0	0	0	0	0	0	0	0	0	0	0	0	0	130
504674	k__Bacteria; p__Firmicutes; c__Clostridia; o__Clostridiales; f__[Tissierellaceae]; g__Anaerococcus; s__	0	0	0	0	0	0	0	0	0	0	0	0	0	0	0	0	0	0	14	0	0	0	0	0	0	0	0	0	0	0	105	0	0	6	0	0	0	0	4	0	0	0	0	0	0	0	0	0
1103499	k__Bacteria; p__Firmicutes; c__Clostridia; o__Clostridiales; f__[Tissierellaceae]; g__Peptoniphilus; s__	0	0	0	0	0	0	0	0	0	0	0	0	0	0	0	4	0	6	0	0	0	0	0	0	0	0	0	0	1	0	1	0	2	0	0	0	1563	222	164	0	0	0	0	0	0	0	0	0
4397098	k__Bacteria; p__Firmicutes; c__Clostridia; o__Clostridiales; f__[Tissierellaceae]; g__Peptoniphilus; s__	0	0	0	0	0	0	0	0	0	0	0	0	0	0	0	0	0	0	0	48	0	0	0	0	0	0	0	0	0	0	1	141	0	0	0	0	14	10	1	0	0	0	0	0	0	0	104	0
New.ReferenceOTU2686	k__Bacteria; p__Firmicutes; c__Clostridia; o__Clostridiales; f__[Tissierellaceae]; g__Peptoniphilus; s__	0	0	0	0	0	0	0	0	0	0	0	0	0	0	0	0	0	1	0	0	0	1	0	0	0	0	0	0	1	0	0	0	1	0	0	0	1209	166	109	0	0	0	0	0	0	1	0	0
4445673	k__Bacteria; p__Firmicutes; c__Clostridia; o__Clostridiales; f__Clostridiaceae	0	0	0	0	0	0	0	0	0	0	0	0	0	0	0	0	0	0	0	0	0	0	0	0	0	0	0	0	0	0	0	0	0	0	0	0	0	0	0	0	0	0	0	0	0	0	0	0
4383953	k__Bacteria; p__Firmicutes; c__Clostridia; o__Clostridiales; f__Clostridiaceae; g__; s__	0	0	0	0	0	0	0	0	0	0	0	0	0	0	0	0	0	0	0	0	0	0	22	1	0	0	0	0	0	0	0	0	0	372	149	168	71	0	0	0	3	0	0	0	0	21	0	0
878843	k__Bacteria; p__Firmicutes; c__Clostridia; o__Clostridiales; f__Clostridiaceae; g__Clostridium; s__	0	0	0	0	0	0	0	0	0	0	0	0	0	0	0	0	0	0	0	0	0	0	0	0	0	0	0	0	0	0	0	0	0	0	0	0	0	0	1	0	0	0	0	0	0	0	0	0
New.ReferenceOTU2470	k__Bacteria; p__Firmicutes; c__Clostridia; o__Clostridiales; f__Clostridiaceae; g__Clostridium; s__	0	0	0	0	0	0	0	0	0	0	0	0	0	0	0	5	7	2	0	0	0	0	0	0	0	0	0	2	0	0	0	1	0	0	0	0	2277	438	1020	0	0	0	0	0	0	1	0	0
New.ReferenceOTU3355	k__Bacteria; p__Firmicutes; c__Clostridia; o__Clostridiales; f__Clostridiaceae; g__Clostridium; s__	0	0	0	0	0	0	0	0	0	0	0	0	0	0	0	0	0	0	0	0	0	0	0	0	0	0	0	0	0	0	0	0	0	0	0	0	0	0	0	0	0	0	0	0	0	0	0	0
New.ReferenceOTU1838	k__Bacteria; p__Firmicutes; c__Clostridia; o__Clostridiales; f__Clostridiaceae; g__Clostridium; s__	0	0	0	0	0	0	0	0	0	0	0	0	0	0	0	0	0	0	0	0	0	0	0	0	0	0	0	0	0	0	0	0	0	0	0	0	0	0	0	0	0	0	0	0	0	0	0	0
New.ReferenceOTU3310	k__Bacteria; p__Firmicutes; c__Clostridia; o__Clostridiales; f__Clostridiaceae; g__Geosporobacter_Thermotalea; s__	0	837	0	0	0	0	0	0	0	60	0	0	0	0	0	0	0	0	0	13	48	0	0	0	0	0	0	0	0	0	0	0	0	0	0	0	0	0	0	0	0	0	0	0	0	0	0	0
New.ReferenceOTU3414	k__Bacteria; p__Firmicutes; c__Clostridia; o__Clostridiales; f__Eubacteriaceae; g__Pseudoramibacter_Eubacterium; s__	1404	0	0	1	1	0	0	0	0	0	0	0	1	0	0	0	0	0	0	0	0	0	0	0	0	0	0	0	0	0	0	0	0	0	0	0	0	0	0	0	0	0	0	0	0	0	0	0
New.ReferenceOTU423	k__Bacteria; p__Firmicutes; c__Clostridia; o__Clostridiales; f__Lachnospiraceae; g__; s__	0	0	0	0	0	0	0	0	0	0	0	0	0	0	0	0	0	0	0	0	0	0	0	0	0	0	0	0	0	0	0	0	34	0	0	0	0	0	0	0	0	0	0	0	0	0	0	0
173378	k__Bacteria; p__Firmicutes; c__Clostridia; o__Clostridiales; f__Lachnospiraceae; g__Butyrivibrio; s__	0	0	0	0	0	0	0	0	0	0	0	0	0	0	0	0	0	0	0	0	0	0	0	0	0	0	0	0	0	0	0	0	0	0	0	0	0	0	3	0	0	0	0	0	0	0	0	0
806675	k__Bacteria; p__Firmicutes; c__Clostridia; o__Clostridiales; f__Lachnospiraceae; g__Butyrivibrio; s__	0	0	0	0	0	0	0	0	0	0	0	0	0	0	0	0	0	0	0	0	0	0	0	0	0	0	0	0	0	0	0	0	0	0	0	0	0	0	0	0	0	0	0	0	0	0	0	0
92512	k__Bacteria; p__Firmicutes; c__Clostridia; o__Clostridiales; f__Lachnospiraceae; g__Butyrivibrio; s__	2	1897	1	0	0	0	0	0	0	0	0	2	0	0	0	0	0	0	0	0	0	0	0	0	0	0	0	0	0	0	0	0	0	0	0	0	0	0	0	0	0	0	0	0	0	0	0	0
821401	k__Bacteria; p__Firmicutes; c__Clostridia; o__Clostridiales; f__Lachnospiraceae; g__Butyrivibrio; s__	1	0	1311	0	1	0	0	0	0	0	0	0	0	0	0	0	0	7	1	0	0	0	0	0	0	0	0	0	0	0	0	0	0	0	0	0	0	0	0	0	0	0	0	0	0	0	0	0
New.ReferenceOTU2354	k__Bacteria; p__Firmicutes; c__Clostridia; o__Clostridiales; f__Lachnospiraceae; g__Coprococcus; s__	0	0	0	0	0	0	0	0	0	0	0	0	0	0	0	0	0	0	11	0	0	0	0	0	0	0	0	0	0	0	0	0	2	0	0	0	0	0	0	0	0	0	0	0	0	0	0	0
4303553	k__Bacteria; p__Firmicutes; c__Clostridia; o__Clostridiales; f__Ruminococcaceae; g__; s__	0	883	0	0	0	1	0	0	0	0	0	0	2	0	0	0	0	0	0	0	0	0	0	0	0	0	0	0	0	0	0	0	0	0	0	0	0	0	0	0	0	0	0	0	0	0	0	0
296731	k__Bacteria; p__Firmicutes; c__Clostridia; o__Clostridiales; f__Ruminococcaceae; g__; s__	0	0	0	0	0	0	0	0	0	0	0	0	0	0	0	0	0	0	0	0	0	0	0	0	0	0	0	0	0	0	0	0	0	0	0	0	0	0	0	0	0	0	0	0	0	0	0	0
4480841	k__Bacteria; p__Firmicutes; c__Clostridia; o__Clostridiales; f__Ruminococcaceae; g__; s__	0	0	0	0	0	0	0	0	0	0	0	0	0	0	0	0	0	0	0	0	0	0	0	0	0	0	0	0	0	0	0	0	0	0	0	0	0	0	0	0	0	0	0	0	0	0	0	0
295828	k__Bacteria; p__Firmicutes; c__Clostridia; o__Clostridiales; f__Ruminococcaceae; g__; s__	0	0	0	0	0	0	0	0	0	0	0	0	0	0	0	0	0	0	0	0	0	0	0	0	0	0	0	0	0	0	0	0	0	0	0	0	0	0	0	0	0	0	0	0	0	0	0	0
1102370	k__Bacteria; p__Firmicutes; c__Clostridia; o__Clostridiales; f__Ruminococcaceae; g__; s__	0	0	0	0	0	0	0	0	0	0	0	0	0	0	0	0	0	0	0	0	0	0	0	26	0	0	0	0	0	0	0	0	0	0	0	0	0	0	0	0	0	0	0	0	0	0	0	0
4467491	k__Bacteria; p__Firmicutes; c__Clostridia; o__Clostridiales; f__Ruminococcaceae; g__; s__	0	0	0	0	0	0	0	0	0	0	0	0	0	0	0	0	0	0	0	0	0	0	0	0	0	0	0	0	0	0	0	0	0	0	0	0	0	0	0	0	0	0	0	0	0	0	0	0
4410988	k__Bacteria; p__Firmicutes; c__Clostridia; o__Clostridiales; f__Ruminococcaceae; g__; s__	0	0	0	0	0	0	0	0	0	0	0	0	0	0	0	0	0	0	0	0	0	0	0	0	0	0	0	0	0	0	0	0	0	21	42	0	0	0	0	0	0	0	22	0	0	0	0	0
4341684	k__Bacteria; p__Firmicutes; c__Clostridia; o__Clostridiales; f__Ruminococcaceae; g__; s__	0	0	0	0	0	0	0	0	0	0	0	0	0	0	0	0	0	0	0	0	0	0	0	0	0	0	0	0	0	0	0	0	0	0	0	0	0	0	0	0	0	0	0	0	0	0	0	0
304668	k__Bacteria; p__Firmicutes; c__Clostridia; o__Clostridiales; f__Ruminococcaceae; g__Oscillospira; s__	1	0	1976	0	0	0	0	0	0	0	0	1	0	0	0	0	0	0	0	0	0	0	0	0	0	0	0	0	0	0	0	0	0	0	0	0	0	0	0	0	0	0	0	0	0	0	0	0
New.CleanUp.ReferenceOTU816	k__Bacteria; p__Firmicutes; c__Clostridia; o__Clostridiales; f__Ruminococcaceae; g__Ruminococcus; s__	0	0	0	0	0	0	0	0	0	0	0	0	0	0	0	0	0	0	0	0	0	0	0	0	0	0	0	0	0	0	0	0	0	0	0	0	0	0	0	0	0	0	0	0	0	0	0	0
4437515	k__Bacteria; p__Firmicutes; c__Clostridia; o__Clostridiales; f__Veillonellaceae; g__Dialister; s__	1	2364	0	2	0	0	0	0	0	0	0	1	0	0	0	0	0	0	0	0	0	0	0	0	0	0	0	0	0	0	0	0	0	0	0	0	0	0	0	0	0	0	0	0	0	0	0	0
New.ReferenceOTU3095	k__Bacteria; p__Firmicutes; c__Clostridia; o__Clostridiales; f__Veillonellaceae; g__Dialister; s__	0	0	0	0	0	0	0	0	0	0	0	0	0	0	0	1	4	0	0	0	0	0	0	0	0	0	0	44	0	0	2	0	0	0	0	1	1058	204	301	323	0	0	0	0	0	1	0	0
4371341	k__Bacteria; p__Firmicutes; c__Clostridia; o__Clostridiales; f__Veillonellaceae; g__Phascolarctobacterium; s__	0	0	0	0	0	0	0	0	0	0	0	0	0	0	0	0	0	0	0	0	0	0	0	0	11	0	0	0	0	0	0	0	0	0	0	0	0	0	0	0	0	0	0	0	0	1	0	0
New.ReferenceOTU2048	k__Bacteria; p__Firmicutes; c__Clostridia; o__Clostridiales; f__Veillonellaceae; g__Phascolarctobacterium; s__	0	0	0	0	0	0	0	0	0	0	0	0	0	0	0	0	0	0	0	0	0	0	0	0	0	0	0	0	0	0	0	0	0	0	0	0	0	0	0	0	0	0	0	0	0	0	0	0
4296242	k__Bacteria; p__Firmicutes; c__Clostridia; o__Clostridiales; f__Veillonellaceae; g__Veillonella	0	0	0	0	0	0	0	0	0	0	0	0	0	0	0	0	0	0	0	0	0	1	6	0	0	0	0	0	0	0	0	0	0	0	0	1	0	0	0	0	0	523	0	0	0	0	0	0
222433	k__Bacteria; p__Firmicutes; c__Clostridia; o__Clostridiales; f__Veillonellaceae; g__Veillonella; s__	0	0	0	0	0	0	0	0	0	0	0	0	0	0	0	0	0	0	0	0	0	0	0	0	0	0	0	0	0	0	0	0	0	0	0	0	0	0	0	0	0	0	0	0	0	0	0	0
4475758	k__Bacteria; p__Firmicutes; c__Clostridia; o__Clostridiales; f__Veillonellaceae; g__Veillonella; s__parvula	0	0	0	0	0	0	0	0	0	0	0	0	0	0	0	0	0	0	22	0	0	0	0	0	96	0	0	0	0	0	107	0	0	0	1	0	0	0	0	0	208	822	0	0	0	53	0	0
135952	k__Bacteria; p__Firmicutes; c__Erysipelotrichi; o__Erysipelotrichales; f__Erysipelotrichaceae; g__Allobaculum; s__	0	0	0	0	0	0	0	0	0	0	0	0	0	0	0	46	48	29	0	0	0	2	0	0	0	1	1	0	0	0	2	0	1	54	0	0	0	0	0	547	481	0	44	0	13	0	0	0
2438396	k__Bacteria; p__Fusobacteria; c__Fusobacteriia; o__Fusobacteriales; f__Fusobacteriaceae; g__Fusobacterium; s__	0	0	0	0	0	0	0	0	0	0	0	0	0	0	0	0	0	0	0	0	0	2	107	1	0	0	0	0	0	0	0	0	0	0	0	0	2	8	0	900	161	1	0	0	0	0	0	0
4479600	k__Bacteria; p__Fusobacteria; c__Fusobacteriia; o__Fusobacteriales; f__Fusobacteriaceae; g__Fusobacterium; s__	0	0	0	0	0	0	0	0	0	0	0	0	0	0	0	32	0	0	15	0	1	0	0	0	0	0	0	0	0	0	1	1	0	0	0	0	0	0	0	0	0	12	0	0	1	0	0	0
4335450	k__Bacteria; p__Fusobacteria; c__Fusobacteriia; o__Fusobacteriales; f__Leptotrichiaceae; g__; s__	0	0	0	0	0	0	0	0	0	0	0	0	0	0	0	0	0	0	0	0	0	0	0	0	0	0	0	0	0	0	0	0	0	0	0	0	0	0	0	69	0	0	0	0	0	0	0	0
New.CleanUp.ReferenceOTU10	k__Bacteria; p__Fusobacteria; c__Fusobacteriia; o__Fusobacteriales; f__Leptotrichiaceae; g__; s__	0	0	0	0	0	0	0	0	0	0	0	0	0	0	0	0	0	0	0	1	0	9	0	0	0	1	0	0	0	0	0	0	0	0	0	0	0	0	0	1	1682	0	0	0	0	115	23	85
New.ReferenceOTU448	k__Bacteria; p__GAL15; c__; o__; f__; g__; s__	0	0	0	0	0	0	1	2	1	2	0	0	0	1	2	0	0	0	0	0	0	0	0	0	0	0	0	0	0	0	0	0	0	0	0	0	0	0	0	0	0	0	0	0	0	0	0	0
New.ReferenceOTU2163	k__Bacteria; p__GAL15; c__; o__; f__; g__; s__	0	0	0	0	0	0	0	0	2	3	0	0	0	0	0	0	0	0	0	0	0	0	0	0	0	0	0	0	0	0	0	0	0	0	0	0	0	0	0	0	0	0	0	0	0	0	0	0
New.ReferenceOTU6	k__Bacteria; p__GN02; c__BD1-5; o__; f__; g__; s__	0	0	0	0	0	0	0	79	0	1	0	0	0	0	0	0	0	0	0	4	0	1	0	0	0	0	0	0	0	0	0	0	0	0	7	0	0	0	0	0	73	0	0	0	0	0	0	0
New.ReferenceOTU324	k__Bacteria; p__GN02; c__BD1-5; o__; f__; g__; s__	0	0	0	0	0	0	0	0	0	3	0	0	0	0	0	0	0	0	0	0	0	0	0	0	0	0	0	0	0	0	0	0	0	0	0	0	0	0	0	0	0	0	0	0	0	0	0	0
New.CleanUp.ReferenceOTU1827	k__Bacteria; p__GN02; c__BD1-5; o__; f__; g__; s__	0	0	0	0	0	0	0	172	0	0	0	0	0	0	0	0	0	0	0	0	0	0	0	0	0	0	0	0	0	0	0	0	0	0	0	0	0	0	0	0	0	0	0	0	0	0	0	0
237658	k__Bacteria; p__NC10; c__12-24; o__JH-WHS47; f__; g__; s__	0	0	0	0	0	0	0	0	0	1	0	0	0	0	0	0	0	0	0	0	0	0	0	0	0	0	0	0	0	0	0	0	0	0	0	0	0	0	0	0	0	0	0	0	0	0	0	0
257902	k__Bacteria; p__NC10; c__12-24; o__JH-WHS47; f__; g__; s__	0	0	0	0	0	0	2	0	0	2	0	0	0	0	0	0	0	0	0	0	0	0	0	0	0	0	0	0	0	0	0	0	0	0	0	0	0	0	0	0	0	0	0	0	0	0	0	0
4369507	k__Bacteria; p__Nitrospirae; c__Nitrospira; o__Nitrospirales; f__[Thermodesulfovibrionaceae]; g__GOUTA19; s__	0	0	0	0	0	0	0	0	0	0	0	0	0	0	0	0	0	0	0	0	0	0	0	0	0	0	0	0	0	0	0	0	0	11	0	0	0	0	0	0	0	0	0	0	0	0	0	0
4462613	k__Bacteria; p__Nitrospirae; c__Nitrospira; o__Nitrospirales; f__0319-6A21; g__; s__	0	0	0	0	0	0	0	0	0	0	0	0	0	0	0	0	0	0	0	0	0	1	0	0	0	0	0	0	0	0	0	0	0	0	0	0	0	0	0	0	0	0	0	0	0	0	0	0
4314932	k__Bacteria; p__Nitrospirae; c__Nitrospira; o__Nitrospirales; f__0319-6A21; g__; s__	0	0	0	0	0	0	1	0	0	0	0	0	0	0	0	0	0	0	0	0	0	0	0	0	0	1	0	0	0	0	0	0	0	0	0	0	0	0	0	0	0	0	0	0	0	0	0	0
4472715	k__Bacteria; p__Nitrospirae; c__Nitrospira; o__Nitrospirales; f__Nitrospiraceae; g__; s__	0	0	0	0	0	0	0	0	0	0	0	0	0	0	0	0	0	0	0	0	0	0	0	0	0	0	0	0	0	0	0	0	0	0	0	0	0	0	0	0	0	0	0	0	0	0	0	0
779795	k__Bacteria; p__OD1; c__ABY1; o__; f__; g__; s__	0	0	0	0	0	0	0	0	97	124	0	0	0	0	0	4	0	0	0	6	0	0	0	0	0	0	0	0	0	0	0	0	0	0	0	0	0	0	0	0	0	0	0	0	0	0	0	0
New.ReferenceOTU286	k__Bacteria; p__OD1; c__ABY1; o__; f__; g__; s__	0	0	0	0	0	0	0	0	0	20	0	0	0	0	0	0	0	0	0	13	18	0	0	0	0	0	0	0	0	0	0	0	0	0	0	0	0	1	1	0	0	0	0	0	0	0	0	0
New.ReferenceOTU1413	k__Bacteria; p__OD1; c__ABY1; o__; f__; g__; s__	0	0	140	0	0	0	0	0	0	0	0	0	0	0	0	0	0	0	0	0	0	0	0	0	0	0	0	0	0	0	0	0	0	0	0	0	0	0	0	0	0	0	2	0	0	0	34	0
New.ReferenceOTU2963	k__Bacteria; p__OD1; c__ABY1; o__; f__; g__; s__	0	0	0	0	0	0	0	0	0	0	0	0	0	0	0	0	0	0	0	0	0	0	0	0	0	0	0	0	0	0	0	0	0	0	0	0	0	0	0	0	0	0	0	0	0	0	0	0
New.CleanUp.ReferenceOTU562	k__Bacteria; p__OD1; c__ABY1; o__; f__; g__; s__	0	0	0	0	0	0	1	296	0	0	0	0	0	0	0	0	0	0	0	0	0	0	0	0	0	0	0	0	0	0	0	0	0	0	0	0	0	0	0	0	0	0	0	0	0	0	0	0
New.ReferenceOTU4991	k__Bacteria; p__OD1; c__SM2F11; o__; f__; g__; s__	0	0	0	0	0	0	0	0	0	0	0	0	0	0	0	0	0	0	0	0	0	0	0	0	0	0	0	0	0	0	0	0	0	0	0	0	0	0	6	3	0	0	0	0	0	0	0	0
New.CleanUp.ReferenceOTU127	k__Bacteria; p__OD1; c__SM2F11; o__; f__; g__; s__	0	0	0	0	0	0	0	0	0	0	0	0	0	0	0	0	0	0	0	0	0	0	0	0	0	0	0	0	0	0	0	0	0	0	0	0	0	0	4	0	0	0	0	0	0	0	0	0
New.CleanUp.ReferenceOTU12	k__Bacteria; p__OD1; c__SM2F11; o__; f__; g__; s__	0	0	0	0	0	0	0	0	0	0	0	0	0	0	0	0	0	0	0	0	0	0	0	0	0	0	0	0	0	0	0	0	0	0	0	0	0	0	0	0	0	0	0	0	0	0	0	0
New.ReferenceOTU450	k__Bacteria; p__OD1; c__ZB2; o__; f__; g__; s__	0	0	0	0	0	0	0	0	0	0	0	0	0	0	0	0	0	0	0	0	0	0	0	0	0	0	0	0	0	0	0	0	0	0	0	0	0	0	0	0	0	0	0	0	0	0	0	0
New.ReferenceOTU3015	k__Bacteria; p__OD1; c__ZB2; o__; f__; g__; s__	0	1456	1	0	0	0	0	0	0	0	0	0	0	0	0	0	0	0	0	0	0	0	0	0	0	0	0	0	0	0	0	0	0	0	0	0	0	0	0	0	0	0	0	0	0	0	0	0
New.ReferenceOTU4766	k__Bacteria; p__OD1; c__ZB2; o__; f__; g__; s__	0	0	0	0	0	0	0	0	11	0	0	0	0	0	0	0	3	0	0	0	0	0	0	8	0	0	0	0	0	0	0	0	0	0	0	0	0	0	0	0	0	0	0	0	0	0	0	0
New.ReferenceOTU1591	k__Bacteria; p__OD1; c__ZB2; o__; f__; g__; s__	0	0	0	0	0	0	0	0	0	0	0	0	0	0	0	0	0	0	0	1	0	0	0	0	0	0	0	0	0	0	0	0	0	0	0	0	0	0	0	0	0	0	0	0	0	0	0	0
New.ReferenceOTU50	k__Bacteria; p__OD1; c__ZB2; o__; f__; g__; s__	0	0	0	0	0	0	0	0	0	0	0	0	0	0	0	0	0	0	0	0	0	0	0	0	0	0	0	0	0	0	0	0	0	0	0	0	0	0	0	0	0	0	0	0	0	0	0	0
New.ReferenceOTU117	k__Bacteria; p__OD1; c__ZB2; o__; f__; g__; s__	3332	0	0	0	2	1	0	0	0	0	0	2	1	0	0	0	0	0	0	0	0	0	0	0	0	0	0	0	0	0	0	0	0	0	0	0	0	0	0	0	0	0	0	0	0	0	0	0
New.ReferenceOTU72	k__Bacteria; p__OD1; c__ZB2; o__; f__; g__; s__	226	271	1	0	0	0	35	0	69	124	0	0	0	0	0	0	0	0	0	7	9	0	1	0	0	0	0	0	0	0	0	1	0	1	0	0	0	0	0	0	0	3	0	0	0	0	1	0
New.ReferenceOTU187	k__Bacteria; p__OD1; c__ZB2; o__; f__; g__; s__	0	0	0	0	0	0	0	0	115	0	0	0	0	0	0	0	0	0	0	7	17	0	0	0	0	0	0	0	0	0	0	0	1	0	0	0	0	0	0	0	0	0	3	0	0	0	0	123
New.ReferenceOTU263	k__Bacteria; p__OD1; c__ZB2; o__; f__; g__; s__	0	0	0	0	0	0	0	0	0	0	0	0	0	0	0	0	0	0	0	0	0	0	0	0	0	0	0	0	0	0	0	0	0	0	0	0	0	0	0	0	0	0	0	0	0	0	0	0
New.ReferenceOTU2200	k__Bacteria; p__OD1; c__ZB2; o__; f__; g__; s__	0	0	0	0	0	0	0	0	0	0	0	0	0	0	0	0	0	0	0	0	0	0	0	0	0	0	0	0	0	0	0	0	0	0	0	0	0	0	0	0	0	0	0	0	0	0	0	0
New.ReferenceOTU3136	k__Bacteria; p__OD1; c__ZB2; o__; f__; g__; s__	0	0	0	0	0	0	0	0	0	0	0	0	0	0	0	0	0	0	0	0	0	0	0	0	0	0	0	0	0	0	0	0	0	0	0	0	0	0	0	0	0	0	0	0	0	0	0	0
New.ReferenceOTU378	k__Bacteria; p__OD1; c__ZB2; o__; f__; g__; s__	0	0	0	0	0	0	0	0	0	0	0	0	0	0	0	0	0	0	0	0	0	0	0	0	0	0	0	0	0	0	0	0	0	0	0	0	0	0	0	0	0	0	0	0	0	0	0	0
New.ReferenceOTU4324	k__Bacteria; p__OD1; c__ZB2; o__; f__; g__; s__	0	0	0	0	0	0	0	0	0	0	0	0	0	0	0	0	0	0	0	2	0	0	0	0	0	0	0	0	0	0	0	0	0	0	0	0	0	0	0	0	0	0	0	0	0	0	0	0
New.ReferenceOTU3556	k__Bacteria; p__OD1; c__ZB2; o__; f__; g__; s__	0	0	0	0	0	0	0	0	0	0	0	0	0	0	0	0	0	0	0	0	0	0	0	0	0	0	0	0	0	0	0	0	0	0	0	0	0	0	0	0	0	0	0	0	0	0	0	0
New.ReferenceOTU4072	k__Bacteria; p__OD1; c__ZB2; o__; f__; g__; s__	0	0	0	0	0	0	0	0	0	0	0	0	0	0	0	0	0	0	0	0	0	0	0	0	0	0	0	0	0	0	0	0	0	0	0	0	0	0	0	0	0	0	0	0	0	0	0	0
New.ReferenceOTU873	k__Bacteria; p__OD1; c__ZB2; o__; f__; g__; s__	0	0	0	0	0	0	0	0	0	1	0	0	0	0	0	0	0	0	0	0	0	0	0	10	0	0	0	0	0	0	0	0	0	0	0	0	0	0	0	0	26	0	0	0	0	3	0	0
New.ReferenceOTU4780	k__Bacteria; p__OD1; c__ZB2; o__; f__; g__; s__	0	0	0	110	0	0	0	0	14	0	0	0	0	0	0	0	0	0	0	1	1	0	0	0	0	0	7	0	0	0	8	0	0	0	0	0	0	8	0	0	0	0	0	0	0	0	0	0
New.ReferenceOTU5438	k__Bacteria; p__OD1; c__ZB2; o__; f__; g__; s__	6	1873	0	1	0	0	0	0	47	26	1	0	0	0	0	0	0	0	0	0	14	0	0	0	0	0	0	0	0	0	0	0	0	0	0	0	0	0	1	0	0	0	0	0	0	0	0	0
New.ReferenceOTU4886	k__Bacteria; p__OD1; c__ZB2; o__; f__; g__; s__	0	0	0	0	0	0	0	0	0	0	0	0	0	0	0	0	0	0	0	0	0	0	0	0	0	0	0	0	0	0	0	0	0	0	0	0	0	0	0	0	0	0	0	0	0	0	0	0
New.ReferenceOTU156	k__Bacteria; p__OD1; c__ZB2; o__; f__; g__; s__	0	0	0	0	0	0	0	0	0	0	0	0	0	0	0	0	0	0	0	0	0	0	0	0	0	0	0	0	0	0	0	0	0	0	0	0	0	0	0	0	0	0	7	0	0	0	0	0
New.ReferenceOTU1969	k__Bacteria; p__OD1; c__ZB2; o__; f__; g__; s__	140	654	0	0	0	0	16	0	21	121	0	0	0	0	0	0	0	0	11	7	8	0	0	0	52	0	0	0	0	1	1	0	0	0	0	0	16	0	2	0	0	33	0	0	0	7	2	1
New.ReferenceOTU4078	k__Bacteria; p__OD1; c__ZB2; o__; f__; g__; s__	0	0	0	0	0	0	0	0	0	0	0	0	0	0	0	0	0	0	0	0	0	0	0	0	0	0	0	0	0	0	0	0	0	0	0	0	0	0	0	0	0	0	0	0	0	0	0	0
New.ReferenceOTU3991	k__Bacteria; p__OD1; c__ZB2; o__; f__; g__; s__	0	0	0	0	0	0	0	0	0	0	0	0	0	0	0	0	0	0	0	0	0	0	0	0	0	0	0	0	0	0	0	0	0	0	0	0	0	0	0	0	0	0	0	0	0	0	0	0
New.ReferenceOTU2394	k__Bacteria; p__OD1; c__ZB2; o__; f__; g__; s__	99	209	1	1	0	0	0	0	2	33	0	0	0	0	0	0	1	0	0	6	1	0	0	0	1	0	0	0	0	0	0	0	0	0	0	0	4	0	0	0	0	4	0	0	0	2	8	17
New.ReferenceOTU2397	k__Bacteria; p__OD1; c__ZB2; o__; f__; g__; s__	0	0	0	0	0	0	0	0	6	0	0	0	0	0	0	0	0	0	0	1	0	0	1	0	0	0	0	0	0	0	0	0	0	0	0	0	0	0	0	0	0	0	0	0	0	0	16	0
New.ReferenceOTU3839	k__Bacteria; p__OD1; c__ZB2; o__; f__; g__; s__	0	0	0	76	0	0	0	0	0	0	0	0	0	0	0	0	0	0	0	0	2	0	0	0	0	0	0	0	0	0	0	0	0	0	0	0	0	0	0	0	0	0	0	0	0	0	0	0
New.ReferenceOTU6220	k__Bacteria; p__OD1; c__ZB2; o__; f__; g__; s__	0	0	0	0	0	0	0	0	0	0	0	0	0	0	0	0	0	0	0	0	0	0	0	0	0	0	0	0	0	0	0	0	0	0	0	0	0	0	0	0	0	0	0	0	0	0	0	0
New.ReferenceOTU1640	k__Bacteria; p__OD1; c__ZB2; o__; f__; g__; s__	0	0	0	0	0	0	0	0	0	0	0	0	0	0	0	0	0	0	0	0	0	0	0	0	0	0	0	0	0	0	0	0	0	0	0	0	0	0	0	0	0	0	0	0	0	0	0	0
New.ReferenceOTU3752	k__Bacteria; p__OD1; c__ZB2; o__; f__; g__; s__	222	8	0	0	0	0	5	0	321	355	0	0	0	0	0	0	0	1	0	27	38	0	0	2	0	0	0	0	0	0	0	0	0	0	0	0	0	0	4	0	0	6	0	0	3	0	0	0
New.ReferenceOTU1434	k__Bacteria; p__OD1; c__ZB2; o__; f__; g__; s__	0	0	0	0	0	0	0	0	0	0	0	0	0	0	0	0	0	0	0	0	0	0	0	0	0	0	0	0	0	0	0	0	0	0	0	0	0	0	0	0	0	0	0	0	0	0	0	0
New.ReferenceOTU2736	k__Bacteria; p__OD1; c__ZB2; o__; f__; g__; s__	0	0	0	0	0	0	0	0	0	0	0	0	0	0	0	0	0	0	0	6	0	0	0	0	0	0	0	0	0	0	0	0	0	0	0	0	0	0	0	0	0	0	0	0	0	0	0	0
New.ReferenceOTU3540	k__Bacteria; p__OD1; c__ZB2; o__; f__; g__; s__	0	0	0	0	0	0	0	0	0	0	0	0	0	0	0	0	0	0	0	0	1	0	0	0	0	0	0	0	0	0	0	0	0	0	0	0	0	0	0	0	0	0	0	0	0	0	0	0
New.ReferenceOTU89	k__Bacteria; p__OD1; c__ZB2; o__; f__; g__; s__	0	0	0	0	0	0	0	0	0	0	0	0	0	0	0	0	0	0	0	0	0	0	0	0	0	0	0	0	0	0	0	0	0	0	0	0	0	0	0	0	0	0	0	0	0	0	0	0
New.ReferenceOTU2346	k__Bacteria; p__OD1; c__ZB2; o__; f__; g__; s__	0	0	0	0	0	0	0	0	0	0	0	0	0	0	0	0	0	0	0	0	0	0	0	0	0	0	0	0	0	0	0	0	0	0	0	0	0	0	0	0	0	0	0	0	0	0	0	0
New.ReferenceOTU642	k__Bacteria; p__OD1; c__ZB2; o__; f__; g__; s__	0	1	0	0	0	1	0	0	0	0	0	0	0	0	0	0	0	0	0	0	0	0	0	0	0	0	0	0	0	0	0	0	0	0	0	0	0	0	0	0	0	0	0	0	0	0	0	0
New.CleanUp.ReferenceOTU70	k__Bacteria; p__OD1; c__ZB2; o__; f__; g__; s__	0	0	0	0	0	0	0	0	0	0	0	0	0	0	0	0	0	0	0	0	0	0	0	0	0	0	0	0	0	0	0	0	0	0	0	0	0	0	0	0	0	0	0	0	0	0	0	0
New.CleanUp.ReferenceOTU179	k__Bacteria; p__OD1; c__ZB2; o__; f__; g__; s__	0	0	0	0	0	0	0	0	0	0	0	0	1	0	0	0	0	0	0	0	0	0	0	0	0	0	0	0	0	0	0	0	0	0	0	0	0	0	0	0	0	0	0	0	1	0	0	0
New.CleanUp.ReferenceOTU53	k__Bacteria; p__OD1; c__ZB2; o__; f__; g__; s__	0	0	0	0	0	0	0	0	0	0	0	0	0	0	0	0	0	0	0	0	0	0	0	0	0	0	0	0	0	0	3	0	0	0	0	0	0	0	0	0	0	0	0	0	0	0	0	0
New.CleanUp.ReferenceOTU6	k__Bacteria; p__OD1; c__ZB2; o__; f__; g__; s__	0	0	0	0	0	0	0	0	0	0	0	0	0	0	0	0	0	0	0	0	0	0	0	0	0	0	0	0	0	0	0	0	0	0	0	0	0	0	0	0	0	0	0	0	0	0	0	0
New.CleanUp.ReferenceOTU244	k__Bacteria; p__OD1; c__ZB2; o__; f__; g__; s__	0	0	0	0	0	0	0	0	4	0	0	0	0	0	0	0	0	0	0	0	0	0	0	0	0	0	0	0	5	0	0	0	0	0	0	0	0	0	0	0	0	0	0	0	0	0	0	0
New.CleanUp.ReferenceOTU39	k__Bacteria; p__OD1; c__ZB2; o__; f__; g__; s__	1201	0	0	0	0	0	0	0	0	0	1	0	0	0	0	0	0	0	0	0	0	0	0	0	0	0	0	0	0	0	0	0	0	0	0	0	0	0	0	0	0	0	0	0	0	0	0	0
New.CleanUp.ReferenceOTU44	k__Bacteria; p__OD1; c__ZB2; o__; f__; g__; s__	0	0	0	0	0	0	0	0	0	0	0	0	0	0	0	0	0	0	0	0	0	0	0	0	0	0	0	0	0	0	0	0	0	0	0	0	0	0	0	0	8	0	0	0	0	0	0	0
688194	k__Bacteria; p__OP3; c__koll11; o__; f__; g__; s__	0	0	0	0	0	0	0	0	0	0	0	0	0	0	0	0	0	0	0	0	0	0	0	0	0	0	0	0	0	0	0	0	0	0	0	0	0	0	0	0	0	0	0	0	0	0	0	0
New.ReferenceOTU5825	k__Bacteria; p__OP3; c__koll11; o__; f__; g__; s__	0	0	0	0	0	0	0	0	0	0	0	0	0	0	0	0	0	0	0	0	0	0	0	0	45	0	0	0	0	0	0	0	0	0	0	0	0	0	0	0	0	0	0	0	0	0	0	0
New.ReferenceOTU157	k__Bacteria; p__OP3; c__koll11; o__; f__; g__; s__	0	0	0	0	0	0	0	0	0	0	0	0	0	0	0	0	0	0	0	0	0	0	0	0	0	0	0	0	0	0	0	0	0	0	0	0	0	0	0	0	0	0	0	0	0	0	0	0
New.ReferenceOTU2356	k__Bacteria; p__Planctomycetes; c__OM190; o__agg27; f__; g__; s__	0	0	0	0	0	0	0	0	0	0	0	0	0	0	0	0	0	0	0	0	0	0	0	0	0	0	0	0	0	0	0	0	0	0	0	0	0	0	0	0	0	0	0	0	0	0	0	0
279203	k__Bacteria; p__Planctomycetes; c__Planctomycetia; o__Gemmatales; f__Gemmataceae; g__Gemmata; s__	0	0	0	0	0	0	0	0	0	0	0	0	0	0	0	0	0	0	0	0	0	0	0	0	0	0	0	0	0	0	0	0	0	0	0	1	0	0	0	0	0	0	0	0	0	0	0	0
591358	k__Bacteria; p__Planctomycetes; c__Planctomycetia; o__Gemmatales; f__Gemmataceae; g__Gemmata; s__	0	0	0	0	0	0	0	0	0	0	0	0	0	0	0	0	0	0	0	0	0	0	0	0	0	0	0	0	0	0	0	0	0	0	0	0	0	0	0	0	0	0	0	0	0	0	0	0
New.ReferenceOTU719	k__Bacteria; p__Planctomycetes; c__Planctomycetia; o__Gemmatales; f__Gemmataceae; g__Gemmata; s__	1	0	0	0	3	2	0	0	0	0	1	0	1896	0	0	0	0	0	0	0	0	0	0	0	0	0	0	0	0	0	0	0	0	0	0	0	0	0	0	0	0	0	0	0	0	0	0	0
685193	k__Bacteria; p__Planctomycetes; c__Planctomycetia; o__Gemmatales; f__Isosphaeraceae; g__; s__	0	0	0	0	0	0	594	0	1	0	0	0	0	0	0	0	0	0	0	0	0	0	0	0	0	0	0	0	0	0	0	0	0	0	0	0	0	0	0	0	0	0	0	0	0	0	0	0
New.CleanUp.ReferenceOTU2374	k__Bacteria; p__Planctomycetes; c__Planctomycetia; o__Gemmatales; f__Isosphaeraceae; g__; s__	0	0	0	0	0	0	0	0	0	0	0	0	0	0	97	0	0	0	0	0	0	0	0	0	0	0	0	0	0	0	0	0	0	0	0	0	0	0	0	0	0	0	0	0	0	2	0	0
New.CleanUp.ReferenceOTU372	k__Bacteria; p__Planctomycetes; c__Planctomycetia; o__Pirellulales; f__Pirellulaceae; g__; s__	0	0	0	0	0	0	623	0	0	0	0	0	0	0	0	0	0	0	0	0	0	0	0	0	0	0	0	0	0	0	0	0	0	0	0	0	0	0	0	0	0	0	0	0	0	0	0	0
4483076	k__Bacteria; p__Proteobacteria; c__; o__; f__; g__; s__	0	0	0	0	0	0	0	0	0	0	0	0	0	0	0	0	0	0	0	0	0	0	0	0	0	0	0	0	0	0	0	0	0	0	0	0	0	0	0	0	0	0	0	0	0	0	0	0
New.ReferenceOTU2570	k__Bacteria; p__Proteobacteria; c__; o__; f__; g__; s__	0	0	0	0	0	0	0	0	0	0	0	0	0	0	0	0	0	0	1	0	0	0	0	0	0	0	0	0	0	0	0	0	0	0	0	0	0	0	0	1	0	0	0	0	0	0	0	0
New.ReferenceOTU515	k__Bacteria; p__Proteobacteria; c__Alphaproteobacteria; o__; f__; g__; s__	0	0	0	0	0	0	0	0	0	0	0	0	0	0	0	0	0	0	0	0	0	0	0	0	0	0	0	0	0	0	0	0	0	0	0	0	0	0	0	0	0	0	0	0	0	0	0	0
New.CleanUp.ReferenceOTU120	k__Bacteria; p__Proteobacteria; c__Alphaproteobacteria; o__; f__; g__; s__	0	0	0	0	0	0	0	0	0	0	0	0	0	0	0	0	0	0	0	0	0	0	0	0	0	0	0	0	0	0	0	0	0	0	0	0	0	0	0	0	0	0	0	0	0	0	0	0
810889	k__Bacteria; p__Proteobacteria; c__Alphaproteobacteria; o__Caulobacterales; f__Caulobacteraceae; g__; s__	1	0	2	4032	1	2	0	0	0	0	1	1	529	0	0	0	0	0	0	0	0	0	0	0	0	0	0	0	0	113	5	1	0	0	0	0	0	60	0	0	0	75	0	0	0	0	0	0
4339358	k__Bacteria; p__Proteobacteria; c__Alphaproteobacteria; o__Caulobacterales; f__Caulobacteraceae; g__; s__	3495	36	10103	11	8576	10769	0	0	21	0	7	6	7	0	0	0	0	0	0	0	0	0	0	0	0	0	0	0	0	0	0	128	0	0	0	0	1	0	0	0	183	0	0	0	0	0	0	0
4373482	k__Bacteria; p__Proteobacteria; c__Alphaproteobacteria; o__Caulobacterales; f__Caulobacteraceae; g__; s__	1034	2240	1262	3242	1025	449	35	21	22	163	607	141	1625	55	0	19	20	4	19	15	21	15	21	17	206	69	58	27	32	103	0	35	39	47	30	4	9	15	15	1	35	71	32	23	16	0	50	82
4353264	k__Bacteria; p__Proteobacteria; c__Alphaproteobacteria; o__Caulobacterales; f__Caulobacteraceae; g__; s__	3013	4750	2856	7191	2400	1014	112	76	30	470	1351	1137	3484	139	0	4	12	17	61	58	63	71	42	46	570	162	197	57	77	274	2	28	148	114	70	7	20	28	39	2	97	155	71	48	38	4	173	227
686282	k__Bacteria; p__Proteobacteria; c__Alphaproteobacteria; o__Caulobacterales; f__Caulobacteraceae; g__; s__	0	0	65	6	0	0	0	0	0	0	611	1	0	0	0	0	0	0	0	0	0	0	0	0	0	0	0	0	0	0	0	0	0	0	0	0	0	0	0	0	0	0	0	0	0	0	24	0
4357324	k__Bacteria; p__Proteobacteria; c__Alphaproteobacteria; o__Caulobacterales; f__Caulobacteraceae; g__Asticcacaulis; s__biprosthecium	0	0	0	0	0	0	0	0	0	0	0	0	0	0	0	0	0	0	0	0	0	0	0	0	0	0	0	0	0	0	0	0	0	0	0	0	1	0	0	0	0	0	15	0	0	0	0	0
2211108	k__Bacteria; p__Proteobacteria; c__Alphaproteobacteria; o__Caulobacterales; f__Caulobacteraceae; g__Brevundimonas; s__diminuta	0	0	0	0	1	0	0	37	0	0	0	0	0	0	0	0	0	0	0	0	0	0	0	0	0	0	0	0	0	0	0	0	0	0	0	0	16	0	5	0	0	0	0	0	0	0	0	0
268353	k__Bacteria; p__Proteobacteria; c__Alphaproteobacteria; o__Caulobacterales; f__Caulobacteraceae; g__Brevundimonas; s__diminuta	0	0	0	0	0	0	0	1	0	0	0	1	0	0	0	0	0	0	0	0	0	0	0	0	0	0	0	0	0	0	0	0	0	0	0	0	3	0	0	0	0	0	0	0	0	0	0	0
New.ReferenceOTU108	k__Bacteria; p__Proteobacteria; c__Alphaproteobacteria; o__Ellin329; f__; g__; s__	0	0	0	0	0	0	2	0	0	0	0	0	0	0	1	0	0	0	0	0	0	0	1	0	0	0	0	0	0	0	0	0	0	0	0	0	0	0	0	0	0	0	0	0	0	0	0	0
111553	k__Bacteria; p__Proteobacteria; c__Alphaproteobacteria; o__Rhizobiales; f__Bradyrhizobiaceae	0	0	0	0	0	0	0	0	0	0	0	0	0	0	0	0	0	0	0	0	0	0	0	17	0	0	0	0	0	0	0	0	0	0	0	0	0	0	16	0	0	0	17	5	0	0	11	0
98457	k__Bacteria; p__Proteobacteria; c__Alphaproteobacteria; o__Rhizobiales; f__Bradyrhizobiaceae; g__; s__	0	0	0	538	1	0	0	0	0	0	0	0	0	0	0	0	0	0	0	0	0	0	0	0	0	0	0	0	1	0	0	0	0	0	0	0	0	0	0	0	1	0	0	0	0	0	0	0
4475561	k__Bacteria; p__Proteobacteria; c__Alphaproteobacteria; o__Rhizobiales; f__Bradyrhizobiaceae; g__; s__	1	0	0	5	0	0	1	0	26	122	1	0	0	149	0	8	0	9	1	18	4	9	22	68	0	66	29	71	122	0	72	100	25	0	0	61	16	105	154	0	351	203	43	22	1	77	38	245
4388385	k__Bacteria; p__Proteobacteria; c__Alphaproteobacteria; o__Rhizobiales; f__Brucellaceae; g__Ochrobactrum; s__	8507	6920	550	426	1481	16	116	24	0	0	6732	3330	3280	0	0	12	0	7	0	0	0	10	2	4	0	0	3	44	2	0	0	0	7	9	11	29	0	79	13	1	7	283	0	15	29	0	1	42
2160433	k__Bacteria; p__Proteobacteria; c__Alphaproteobacteria; o__Rhizobiales; f__Hyphomicrobiaceae; g__Devosia; s__	0	0	0	0	0	0	0	0	0	0	0	0	0	0	0	0	0	21	0	0	0	2	0	0	0	0	0	0	0	0	0	2	0	0	0	4	0	2	0	0	0	0	0	4	0	0	6	7
1127852	k__Bacteria; p__Proteobacteria; c__Alphaproteobacteria; o__Rhizobiales; f__Hyphomicrobiaceae; g__Devosia; s__	0	0	0	0	0	0	0	0	0	0	0	0	0	0	0	0	0	0	0	0	0	1	0	0	0	0	0	0	0	0	0	49	0	0	0	0	1	36	0	0	0	0	0	59	0	0	14	84
New.ReferenceOTU155	k__Bacteria; p__Proteobacteria; c__Alphaproteobacteria; o__Rhizobiales; f__Hyphomicrobiaceae; g__Pedomicrobium	0	0	0	0	0	0	0	0	0	0	11	0	0	0	0	0	0	0	0	0	0	0	0	0	0	0	0	0	0	0	0	0	0	0	0	0	0	0	0	0	0	0	0	0	0	0	0	0
4402900	k__Bacteria; p__Proteobacteria; c__Alphaproteobacteria; o__Rhizobiales; f__Hyphomicrobiaceae; g__Rhodoplanes; s__	0	2	0	0	0	521	0	0	103	0	0	0	0	0	0	0	0	0	0	0	0	0	0	0	0	0	0	0	0	0	0	0	0	0	0	0	0	0	0	0	0	0	28	0	0	0	0	0
4307347	k__Bacteria; p__Proteobacteria; c__Alphaproteobacteria; o__Rhizobiales; f__Methylobacteriaceae; g__; s__	0	0	0	0	0	0	186	0	0	144	0	0	0	0	0	0	0	0	0	0	0	0	0	0	0	0	0	0	63	0	0	1	0	0	63	1	58	0	0	3	44	0	0	0	0	0	0	184
4459631	k__Bacteria; p__Proteobacteria; c__Alphaproteobacteria; o__Rhizobiales; f__Methylobacteriaceae; g__; s__	0	0	0	0	0	0	0	0	0	0	0	0	0	0	0	0	0	0	0	0	0	0	0	0	0	0	0	0	0	0	73	142	0	0	4	0	31	0	0	0	0	0	0	1	0	50	0	0
4418395	k__Bacteria; p__Proteobacteria; c__Alphaproteobacteria; o__Rhizobiales; f__Methylobacteriaceae; g__Methylobacterium; s__	1	0	0	0	0	0	0	14	0	0	1	0	0	0	0	0	23	8	0	21	14	0	0	1	0	0	0	0	0	0	34	95	0	145	19	0	59	58	0	0	0	0	60	3	1	19	24	756
677165	k__Bacteria; p__Proteobacteria; c__Alphaproteobacteria; o__Rhizobiales; f__Methylobacteriaceae; g__Methylobacterium; s__	5	0	8	0	486	1	0	166	500	0	2361	0	0	0	0	8	7	6	23	51	21	15	0	0	0	88	107	59	143	112	3	83	8	41	20	50	14	67	12	176	144	2	9	0	10	17	64	0
4303249	k__Bacteria; p__Proteobacteria; c__Alphaproteobacteria; o__Rhizobiales; f__Methylobacteriaceae; g__Methylobacterium; s__adhaesivum	0	0	0	0	0	0	0	0	1	0	0	0	0	0	0	0	0	0	0	0	0	0	0	0	0	0	100	0	0	0	13	0	9	0	0	0	0	0	6	0	0	0	0	0	0	0	0	0
151176	k__Bacteria; p__Proteobacteria; c__Alphaproteobacteria; o__Rhizobiales; f__Methylobacteriaceae; g__Methylobacterium; s__organophilum	49	0	1387	0	620	706	0	52	0	0	0	0	2	0	0	2	0	0	164	0	0	0	0	62	0	0	0	0	0	0	160	76	0	26	0	0	54	51	2	0	0	0	0	32	1	0	0	1
New.ReferenceOTU2	k__Bacteria; p__Proteobacteria; c__Alphaproteobacteria; o__Rhizobiales; f__Methylobacteriaceae; g__Methylobacterium; s__organophilum	670	49	15824	19	7124	7797	0	709	0	0	16	14	14	0	0	0	0	0	1094	0	0	0	0	4	0	0	0	0	0	0	12	1	0	0	0	0	2	1	0	0	0	0	2	10	1	0	1	0
4462474	k__Bacteria; p__Proteobacteria; c__Alphaproteobacteria; o__Rhodobacterales; f__Rhodobacteraceae; g__Paracoccus; s__	0	1	1598	3	0	0	0	23	80	0	2	0	1	0	0	0	0	0	23	0	10	0	1	0	0	2	0	0	9	0	0	0	0	1	112	17	34	67	11	0	0	104	0	2	18	0	0	0
4429736	k__Bacteria; p__Proteobacteria; c__Alphaproteobacteria; o__Rhodobacterales; f__Rhodobacteraceae; g__Paracoccus; s__	0	0	33	0	0	1	0	74	0	0	0	0	0	0	0	0	0	0	0	0	0	0	0	0	0	46	0	0	38	0	0	0	0	16	53	1	2	0	29	1	0	0	0	27	0	0	10	5
4376318	k__Bacteria; p__Proteobacteria; c__Alphaproteobacteria; o__Rhodobacterales; f__Rhodobacteraceae; g__Paracoccus; s__marcusii	3	0	1	0	156	2	0	0	0	0	0	0	0	0	0	0	29	0	0	0	0	0	0	0	140	0	0	0	0	0	0	0	1	0	31	0	31	15	0	0	0	0	4	0	0	0	0	0
New.CleanUp.ReferenceOTU16	k__Bacteria; p__Proteobacteria; c__Alphaproteobacteria; o__Rhodospirillales; f__Acetobacteraceae; g__; s__	0	0	0	0	0	0	0	0	0	0	0	0	0	0	0	0	0	0	0	0	0	0	0	0	0	0	0	0	0	0	0	0	0	0	0	0	0	0	0	0	0	0	0	0	0	0	0	0
New.ReferenceOTU2068	k__Bacteria; p__Proteobacteria; c__Alphaproteobacteria; o__Rhodospirillales; f__Acetobacteraceae; g__Roseomonas; s__mucosa	0	0	0	0	0	0	0	0	0	0	0	0	0	0	0	0	0	0	44	0	0	0	0	0	0	0	0	0	0	0	0	0	0	0	0	0	0	47	8	0	0	0	0	0	0	0	0	0
4364412	k__Bacteria; p__Proteobacteria; c__Alphaproteobacteria; o__Rhodospirillales; f__Rhodospirillaceae; g__; s__	0	0	0	0	0	0	0	0	0	0	0	0	0	0	0	0	0	0	0	0	0	0	0	0	0	0	0	0	0	0	0	0	0	0	0	0	0	0	0	0	0	0	0	0	0	0	0	0
New.ReferenceOTU4421	k__Bacteria; p__Proteobacteria; c__Alphaproteobacteria; o__Rhodospirillales; f__Rhodospirillaceae; g__; s__	1676	0	1	0	0	0	0	0	0	0	0	0	0	0	0	0	0	0	0	0	0	0	0	0	0	0	0	0	0	0	0	0	0	0	0	0	0	0	0	0	0	0	0	0	0	0	0	0
New.ReferenceOTU5219	k__Bacteria; p__Proteobacteria; c__Alphaproteobacteria; o__Rhodospirillales; f__Rhodospirillaceae; g__; s__	1448	0	1	0	0	0	0	0	0	0	0	0	0	0	0	0	0	0	0	0	0	0	0	0	0	0	0	0	0	0	0	0	0	0	0	0	0	0	0	0	0	0	0	0	0	0	0	0
New.ReferenceOTU861	k__Bacteria; p__Proteobacteria; c__Alphaproteobacteria; o__Rhodospirillales; f__Rhodospirillaceae; g__; s__	0	0	0	0	0	0	2	0	5	3	0	0	0	1	0	0	0	0	0	0	0	0	0	0	0	0	0	0	0	0	0	0	0	0	0	0	0	0	0	0	0	0	0	0	0	0	0	0
188414	k__Bacteria; p__Proteobacteria; c__Alphaproteobacteria; o__Rickettsiales; f__; g__; s__	0	0	0	0	0	0	0	0	0	0	0	0	0	0	0	0	0	0	0	0	0	0	0	0	0	0	0	0	0	0	0	0	0	0	0	0	0	0	0	0	0	0	0	0	0	0	0	0
New.ReferenceOTU1381	k__Bacteria; p__Proteobacteria; c__Alphaproteobacteria; o__Rickettsiales; f__; g__; s__	0	0	0	0	0	0	0	0	0	0	0	0	0	0	0	0	0	0	0	0	0	0	0	0	0	0	0	0	0	0	0	0	0	0	0	0	0	0	0	0	0	0	0	0	0	0	0	0
New.ReferenceOTU990	k__Bacteria; p__Proteobacteria; c__Alphaproteobacteria; o__Rickettsiales; f__; g__; s__	0	0	0	0	0	0	0	0	0	0	0	0	0	0	0	0	6	0	0	0	0	0	0	0	0	0	0	0	0	0	0	0	0	0	0	0	0	1	205	0	0	0	0	0	0	0	0	0
2343601	k__Bacteria; p__Proteobacteria; c__Alphaproteobacteria; o__Rickettsiales; f__mitochondria	0	0	0	0	0	0	0	15	0	0	0	0	0	0	0	0	0	0	0	0	0	0	0	0	0	0	0	0	0	0	0	0	0	0	0	0	0	0	0	0	0	0	0	0	0	0	0	0
New.CleanUp.ReferenceOTU210	k__Bacteria; p__Proteobacteria; c__Alphaproteobacteria; o__Rickettsiales; f__mitochondria	0	0	0	0	0	0	0	424	0	0	0	0	0	0	0	0	0	0	0	0	0	0	0	0	0	0	0	0	0	0	0	0	0	0	0	0	0	0	0	0	1	0	0	0	0	0	0	0
3190878	k__Bacteria; p__Proteobacteria; c__Alphaproteobacteria; o__Rickettsiales; f__mitochondria; g__; s__	0	0	0	0	0	0	0	0	0	0	0	0	0	0	0	0	0	0	0	0	0	0	0	0	0	0	0	0	0	0	0	0	0	0	0	0	0	0	0	0	0	0	0	0	0	0	0	0
New.ReferenceOTU5734	k__Bacteria; p__Proteobacteria; c__Alphaproteobacteria; o__Rickettsiales; f__mitochondria; g__; s__	0	0	0	0	0	0	0	0	0	0	0	0	0	0	0	0	0	0	0	0	0	0	0	0	0	0	0	0	0	0	0	0	0	0	0	0	0	0	0	0	0	0	0	0	0	0	0	0
New.ReferenceOTU607	k__Bacteria; p__Proteobacteria; c__Alphaproteobacteria; o__Rickettsiales; f__mitochondria; g__Acanthamoeba	0	0	0	0	0	0	0	0	0	0	1	0	0	0	0	0	0	0	0	0	0	0	0	0	0	0	0	0	0	0	0	0	0	0	0	0	0	0	0	0	0	0	0	0	0	0	0	0
4469172	k__Bacteria; p__Proteobacteria; c__Alphaproteobacteria; o__Rickettsiales; f__Rickettsiaceae; g__; s__	1551	0	1	3	1	0	0	0	0	0	3	0	0	0	0	0	0	0	0	0	0	0	0	0	0	0	0	0	0	0	0	0	0	0	0	0	0	0	0	0	0	0	0	0	0	0	0	0
112212	k__Bacteria; p__Proteobacteria; c__Alphaproteobacteria; o__Rickettsiales; f__Rickettsiaceae; g__Orientia; s__tsutsugamushi	0	0	0	0	0	0	0	0	0	0	0	0	0	0	0	67	1950	247	0	0	0	0	0	0	0	0	0	0	0	0	2	1	0	0	0	0	0	1	0	0	0	1	0	0	0	1	1	0
301131	k__Bacteria; p__Proteobacteria; c__Alphaproteobacteria; o__Rickettsiales; f__Rickettsiaceae; g__Orientia; s__tsutsugamushi	0	0	0	0	0	0	0	0	0	0	0	0	0	0	0	522	7190	1457	13	0	0	0	0	0	0	0	0	2	2	0	2	11	2	0	0	0	114	2	0	0	0	0	0	2	0	0	0	0
New.ReferenceOTU2936	k__Bacteria; p__Proteobacteria; c__Alphaproteobacteria; o__Rickettsiales; f__Rickettsiaceae; g__Wolbachia	0	0	0	0	0	0	0	0	0	0	0	0	0	0	0	890	0	1	0	0	0	0	0	0	0	0	0	0	0	2	0	0	2	0	0	0	0	1798	1	0	0	0	0	0	0	0	0	0
4331815	k__Bacteria; p__Proteobacteria; c__Alphaproteobacteria; o__Sphingomonadales; f__Sphingomonadaceae; g__; s__	0	0	0	0	15	0	0	0	0	0	0	0	0	0	0	0	0	0	0	0	0	0	0	0	0	0	0	0	0	0	2	0	0	0	0	0	24	0	0	0	0	0	51	27	0	0	0	0
17329	k__Bacteria; p__Proteobacteria; c__Alphaproteobacteria; o__Sphingomonadales; f__Sphingomonadaceae; g__; s__	16	41	11	16	16	4	0	0	0	0	30	7	32	3	0	0	0	0	6	0	0	0	0	16	3	0	0	0	0	8	0	0	0	0	0	0	0	1	0	2	1	4	2	0	0	2	1	30
4312153	k__Bacteria; p__Proteobacteria; c__Alphaproteobacteria; o__Sphingomonadales; f__Sphingomonadaceae; g__; s__	0	0	0	0	0	0	0	0	0	0	0	0	0	0	0	0	0	0	0	0	0	0	0	0	24	0	0	0	0	0	0	0	0	28	0	0	0	0	0	1	0	0	0	0	0	0	0	0
4465896	k__Bacteria; p__Proteobacteria; c__Alphaproteobacteria; o__Sphingomonadales; f__Sphingomonadaceae; g__Kaistobacter; s__	0	0	0	0	0	0	0	0	0	0	0	0	0	0	0	4	4	7	0	0	0	0	0	0	0	0	0	0	0	0	0	0	0	0	0	0	0	1	0	0	0	0	7	0	0	11	0	0
4447334	k__Bacteria; p__Proteobacteria; c__Alphaproteobacteria; o__Sphingomonadales; f__Sphingomonadaceae; g__Kaistobacter; s__	0	0	0	0	0	0	0	0	0	0	0	0	0	0	0	6	2	3	0	0	0	0	0	0	0	0	0	0	0	1	0	0	0	0	0	1	0	5	0	1	0	0	7	0	29	0	0	0
4453972	k__Bacteria; p__Proteobacteria; c__Alphaproteobacteria; o__Sphingomonadales; f__Sphingomonadaceae; g__Kaistobacter; s__	0	0	0	0	0	0	0	0	0	0	0	0	0	0	0	11	3	10	0	1	0	0	0	0	0	0	0	0	0	0	0	0	0	0	0	0	0	6	0	0	0	0	15	0	2	0	0	0
4258048	k__Bacteria; p__Proteobacteria; c__Alphaproteobacteria; o__Sphingomonadales; f__Sphingomonadaceae; g__Kaistobacter; s__	0	0	0	0	0	0	0	0	0	0	0	0	0	0	0	0	0	0	0	0	0	0	1	728	1	4	0	0	0	0	0	0	0	1	0	0	0	0	1	0	0	0	1	0	0	7	36	115
581019	k__Bacteria; p__Proteobacteria; c__Alphaproteobacteria; o__Sphingomonadales; f__Sphingomonadaceae; g__Novosphingobium	9	3671	8538	2907	711	1379	0	0	0	0	11	5169	1677	0	0	0	0	0	0	0	0	0	0	0	0	0	0	0	0	0	0	0	0	0	0	0	0	0	0	0	0	0	0	0	0	0	0	0
1129599	k__Bacteria; p__Proteobacteria; c__Alphaproteobacteria; o__Sphingomonadales; f__Sphingomonadaceae; g__Novosphingobium	0	33	93	29	3	29	0	0	0	0	0	53	13	0	0	0	0	0	0	0	0	0	0	0	0	0	0	0	0	0	0	0	0	0	0	0	0	0	2	0	0	0	0	0	0	0	0	0
668105	k__Bacteria; p__Proteobacteria; c__Alphaproteobacteria; o__Sphingomonadales; f__Sphingomonadaceae; g__Novosphingobium	2	194	423	174	38	60	0	0	0	0	0	245	88	0	0	0	0	0	0	0	0	0	0	0	0	0	0	0	0	0	0	0	0	0	0	0	0	0	0	0	0	0	0	0	0	0	0	0
4413214	k__Bacteria; p__Proteobacteria; c__Alphaproteobacteria; o__Sphingomonadales; f__Sphingomonadaceae; g__Novosphingobium; s__	0	0	5	0	0	0	326	0	0	0	0	0	1	0	0	0	17	0	0	0	0	0	0	0	0	0	0	0	0	0	0	112	0	0	0	0	0	0	0	0	0	0	0	0	0	0	0	0
4474083	k__Bacteria; p__Proteobacteria; c__Alphaproteobacteria; o__Sphingomonadales; f__Sphingomonadaceae; g__Novosphingobium; s__	0	0	9	3	0	0	36	0	0	0	0	1	3	0	0	0	0	9	22	1	0	0	0	22	0	0	0	0	0	0	151	154	0	46	9	9	49	22	0	0	0	0	21	0	33	1	0	0
New.ReferenceOTU5125	k__Bacteria; p__Proteobacteria; c__Alphaproteobacteria; o__Sphingomonadales; f__Sphingomonadaceae; g__Novosphingobium; s__	0	0	0	0	0	0	0	0	0	0	0	0	0	0	0	0	0	0	0	0	0	7	0	0	0	0	0	0	0	0	0	0	0	0	0	0	0	0	0	0	0	0	0	0	0	0	0	0
4393057	k__Bacteria; p__Proteobacteria; c__Alphaproteobacteria; o__Sphingomonadales; f__Sphingomonadaceae; g__Sphingobium; s__	1	1	0	0	0	0	0	0	0	0	0	1	3	0	0	0	0	0	0	26	16	0	0	63	1	1	0	0	0	0	0	0	30	0	0	0	45	0	0	0	0	46	27	9	0	0	0	0
4479101	k__Bacteria; p__Proteobacteria; c__Alphaproteobacteria; o__Sphingomonadales; f__Sphingomonadaceae; g__Sphingobium; s__	0	0	0	0	0	0	0	0	0	0	0	0	0	0	0	0	0	0	27	0	0	0	0	562	0	5	100	0	0	0	0	0	0	117	1	0	0	63	0	0	0	0	0	0	0	0	0	0
4449609	k__Bacteria; p__Proteobacteria; c__Alphaproteobacteria; o__Sphingomonadales; f__Sphingomonadaceae; g__Sphingomonas; s__	0	0	0	0	0	0	0	0	375	0	0	0	0	0	0	0	1	0	32	1	0	0	0	0	64	0	0	0	0	0	0	3	0	0	0	1	1	0	117	0	0	0	0	0	0	0	17	0
1144378	k__Bacteria; p__Proteobacteria; c__Alphaproteobacteria; o__Sphingomonadales; f__Sphingomonadaceae; g__Sphingomonas; s__	6	1016	86	139	3	1	0	0	0	0	0	0	0	27	0	0	2	0	7	5	2	1	1	16	15	25	13	11	0	66	0	12	25	14	0	8	2	0	0	0	0	56	7	21	2	1	0	0
4423410	k__Bacteria; p__Proteobacteria; c__Alphaproteobacteria; o__Sphingomonadales; f__Sphingomonadaceae; g__Sphingomonas; s__	8767	1001	3317	1353	2928	1505	30	0	25	128	10307	3539	10277	0	0	0	15	12	238	40	19	21	0	1	3	21	9	35	0	1	35	64	4	0	0	31	38	142	5	225	62	6	69	29	1	0	2	400
4458424	k__Bacteria; p__Proteobacteria; c__Alphaproteobacteria; o__Sphingomonadales; f__Sphingomonadaceae; g__Sphingomonas; s__changbaiensis	2	24	5	2	6	0	0	0	0	1	0	0	0	0	0	0	0	0	16	7	0	0	0	5	0	1	0	0	0	0	1	3	1	0	4	0	0	0	0	0	0	4	0	0	0	0	0	13
4477254	k__Bacteria; p__Proteobacteria; c__Alphaproteobacteria; o__Sphingomonadales; f__Sphingomonadaceae; g__Sphingomonas; s__yabuuchiae	1	0	36	0	0	17	0	0	0	0	0	0	0	0	0	0	0	0	1	0	0	0	0	0	0	0	0	0	0	0	20	0	7	1	15	1	0	15	1	0	0	0	0	0	1	81	0	27
New.CleanUp.ReferenceOTU3	k__Bacteria; p__Proteobacteria; c__Alphaproteobacteria; o__Sphingomonadales; f__Sphingomonadaceae; g__Sphingopyxis; s__	0	0	0	0	0	0	0	0	0	0	0	0	0	0	0	0	0	0	0	0	0	0	0	0	0	0	0	0	0	0	0	0	0	0	0	0	0	0	0	0	0	0	0	0	0	0	0	0
157059	k__Bacteria; p__Proteobacteria; c__Alphaproteobacteria; o__Sphingomonadales; f__Sphingomonadaceae; g__Zymomonas; s__	0	0	0	0	0	0	133	0	1	1	0	0	0	0	0	0	0	0	0	0	0	0	0	0	0	0	0	0	0	0	0	0	0	0	0	0	0	0	0	0	0	0	0	0	0	0	0	0
1862310	k__Bacteria; p__Proteobacteria; c__Betaproteobacteria; o__; f__; g__; s__	0	0	0	0	0	0	0	0	0	0	0	0	0	0	0	0	0	0	0	1	0	0	0	0	0	0	0	0	0	0	0	0	0	0	0	0	0	0	0	0	0	0	0	0	0	1	0	0
4445104	k__Bacteria; p__Proteobacteria; c__Betaproteobacteria; o__Burkholderiales; f__; g__; s__	0	1	0	0	0	1	0	0	0	0	1	1	0	0	0	0	0	0	0	0	0	0	0	0	0	0	0	0	0	0	0	0	0	0	0	0	0	0	0	0	0	0	0	0	0	0	0	0
119663	k__Bacteria; p__Proteobacteria; c__Betaproteobacteria; o__Burkholderiales; f__Alcaligenaceae	539	0	1	0	1	0	0	0	0	0	1	0	0	0	0	0	0	0	0	0	0	0	0	0	0	0	0	0	0	0	0	0	0	0	0	0	0	0	0	0	0	0	0	0	0	0	0	0
723102	k__Bacteria; p__Proteobacteria; c__Betaproteobacteria; o__Burkholderiales; f__Alcaligenaceae	1317	0	0	1	0	0	0	0	0	0	0	0	0	0	0	0	0	0	0	0	0	0	0	0	0	0	0	0	0	0	0	0	0	0	0	0	0	0	0	0	0	0	0	0	0	0	0	0
4451045	k__Bacteria; p__Proteobacteria; c__Betaproteobacteria; o__Burkholderiales; f__Alcaligenaceae; g__; s__	0	0	0	154	1	0	0	0	0	0	0	0	0	0	0	1	0	5	0	10	0	0	0	0	0	0	0	0	0	0	0	0	0	0	0	0	51	58	0	0	0	0	0	1	0	0	0	3
1060234	k__Bacteria; p__Proteobacteria; c__Betaproteobacteria; o__Burkholderiales; f__Alcaligenaceae; g__Achromobacter; s__	0	1	0	2442	0	0	0	0	0	0	0	1	0	0	0	0	0	0	0	0	0	0	0	0	0	0	0	0	0	0	0	0	0	0	0	0	0	0	0	0	0	0	0	2	0	0	1	121
4322414	k__Bacteria; p__Proteobacteria; c__Betaproteobacteria; o__Burkholderiales; f__Burkholderiaceae; g__Burkholderia	0	0	0	0	0	0	0	0	0	0	0	0	0	0	0	0	0	0	0	0	0	0	0	0	0	0	0	0	0	0	0	0	0	0	0	0	0	0	0	0	0	0	0	1	0	0	0	56
4346780	k__Bacteria; p__Proteobacteria; c__Betaproteobacteria; o__Burkholderiales; f__Burkholderiaceae; g__Burkholderia; s__	0	0	0	4	0	0	0	0	0	0	4	760	0	0	0	1	0	0	0	0	0	0	0	0	0	10	0	1	0	3	4	0	1	0	0	0	0	3	0	4	4	7	0	0	0	0	0	1
4311005	k__Bacteria; p__Proteobacteria; c__Betaproteobacteria; o__Burkholderiales; f__Burkholderiaceae; g__Burkholderia; s__	0	0	0	0	0	0	0	0	0	0	0	0	0	0	0	0	0	0	0	0	0	0	0	0	0	0	0	0	0	0	0	0	0	0	0	0	0	0	0	0	0	0	0	0	0	0	0	3
4360371	k__Bacteria; p__Proteobacteria; c__Betaproteobacteria; o__Burkholderiales; f__Burkholderiaceae; g__Burkholderia; s__	0	0	0	0	0	0	0	0	0	2	0	0	0	0	0	0	0	0	0	0	0	0	0	0	0	0	0	0	0	0	0	0	0	0	0	0	0	0	0	0	0	0	0	0	0	0	0	0
4450385	k__Bacteria; p__Proteobacteria; c__Betaproteobacteria; o__Burkholderiales; f__Burkholderiaceae; g__Burkholderia; s__	0	0	0	0	0	0	0	0	0	0	774	1	0	0	0	0	0	0	0	0	0	0	0	0	0	1	0	0	0	2	0	0	0	0	0	0	0	0	0	1	2	4	14	36	1	0	0	0
4320353	k__Bacteria; p__Proteobacteria; c__Betaproteobacteria; o__Burkholderiales; f__Burkholderiaceae; g__Burkholderia; s__bryophila	0	0	0	0	0	0	0	0	0	0	0	0	0	0	0	0	0	0	0	0	0	0	0	0	0	0	0	0	0	0	0	0	0	0	0	0	0	0	0	0	0	0	0	0	0	0	0	27
270402	k__Bacteria; p__Proteobacteria; c__Betaproteobacteria; o__Burkholderiales; f__Comamonadaceae	0	0	0	0	0	1	0	37	956	524	0	0	0	0	0	0	1	1	0	36	35	0	0	0	0	0	0	0	0	76	0	0	0	0	0	0	0	2	0	0	12	0	0	7	0	44	0	82
343569	k__Bacteria; p__Proteobacteria; c__Betaproteobacteria; o__Burkholderiales; f__Comamonadaceae	0	0	0	0	0	0	0	0	41	11	0	0	0	0	0	0	0	0	0	16	8	0	0	0	0	0	0	0	0	0	0	0	0	0	0	0	0	0	0	0	0	0	0	0	0	0	0	0
4325011	k__Bacteria; p__Proteobacteria; c__Betaproteobacteria; o__Burkholderiales; f__Comamonadaceae	0	0	41	0	0	48	0	0	43	3	0	0	0	0	83	0	1	0	0	10	4	0	0	2	1	0	2	0	0	0	0	16	1	0	0	0	3	0	5	0	0	0	0	4	0	0	0	8
4355314	k__Bacteria; p__Proteobacteria; c__Betaproteobacteria; o__Burkholderiales; f__Comamonadaceae	0	0	0	0	0	0	0	0	0	0	0	0	0	0	0	0	0	0	0	1	0	0	0	0	0	0	0	0	0	0	40	0	23	1	65	0	15	26	0	0	55	75	12	10	0	0	0	0
4453710	k__Bacteria; p__Proteobacteria; c__Betaproteobacteria; o__Burkholderiales; f__Comamonadaceae	6	1	16	1	9	4	0	0	0	0	0	1	17	0	1	0	3	0	0	20	15	0	0	0	2	0	0	0	0	1	0	7	29	0	0	0	0	0	1	0	0	0	0	10	0	0	1	1
4451302	k__Bacteria; p__Proteobacteria; c__Betaproteobacteria; o__Burkholderiales; f__Comamonadaceae	0	0	0	0	1	0	0	195	0	0	0	0	0	0	0	0	0	0	0	0	0	0	0	0	0	0	0	0	0	0	0	0	0	0	0	0	0	0	0	0	91	0	19	0	0	0	0	0
4415338	k__Bacteria; p__Proteobacteria; c__Betaproteobacteria; o__Burkholderiales; f__Comamonadaceae	72	6	42	15	6	2	0	0	1	4	1	3	23	0	0	1	49	0	122	35	0	0	1	0	0	1	0	4	1	4	252	3	0	0	0	0	80	2	32	0	0	0	0	1	1	103	1	13
4483490	k__Bacteria; p__Proteobacteria; c__Betaproteobacteria; o__Burkholderiales; f__Comamonadaceae	2	2	206	1	12	2	1	218	341	822	1	1	3	0	1	18	1	1	31	97	194	1	0	0	3	34	0	1	0	22	13	46	0	29	0	1	1	86	7	1	7	1	16	17	0	63	0	54
1135830	k__Bacteria; p__Proteobacteria; c__Betaproteobacteria; o__Burkholderiales; f__Comamonadaceae	0	0	0	0	0	0	0	0	0	0	0	0	0	0	0	0	0	3	0	0	0	1	0	0	0	0	0	6	0	0	0	0	55	0	0	0	61	0	0	104	0	0	0	0	0	0	0	0
4396454	k__Bacteria; p__Proteobacteria; c__Betaproteobacteria; o__Burkholderiales; f__Comamonadaceae; g__; s__	3182	2327	1079	2462	1683	448	920	634	793	632	2656	1182	6090	432	436	134	74	52	73	102	70	96	194	211	395	622	163	203	360	871	251	130	207	343	132	287	121	249	182	346	263	509	81	94	98	199	303	1105
849642	k__Bacteria; p__Proteobacteria; c__Betaproteobacteria; o__Burkholderiales; f__Comamonadaceae; g__; s__	41	0	31	14	0	0	0	0	5	3	1	0	0	0	0	0	0	0	0	0	1	0	0	0	0	0	0	0	1	2	2	3	0	0	0	0	1	0	2	1	0	0	0	0	0	3	0	0
4477199	k__Bacteria; p__Proteobacteria; c__Betaproteobacteria; o__Burkholderiales; f__Comamonadaceae; g__; s__	216	195	319	170	990	621	25	27	892	981	250	211	510	10	18	34	49	4	22	45	52	17	6	12	15	18	20	39	77	26	6	48	48	12	7	10	4	35	188	161	8	17	24	2	3	7	11	39
4426763	k__Bacteria; p__Proteobacteria; c__Betaproteobacteria; o__Burkholderiales; f__Comamonadaceae; g__; s__	0	0	2	0	0	0	0	1	3	2	0	0	0	0	0	0	0	0	7	10	0	20	0	0	92	0	4	9	0	33	72	0	1	0	0	0	0	1	10	29	0	0	46	0	3	0	0	0
4464858	k__Bacteria; p__Proteobacteria; c__Betaproteobacteria; o__Burkholderiales; f__Comamonadaceae; g__; s__	2075	0	789	463	1	5	0	0	149	142	3	1	10	0	0	17	15	0	10	0	0	2	0	0	0	0	0	3	89	192	195	100	24	0	17	0	24	42	94	40	84	0	0	1	22	34	35	64
4472017	k__Bacteria; p__Proteobacteria; c__Betaproteobacteria; o__Burkholderiales; f__Comamonadaceae; g__; s__	19	0	17	6	0	0	5	7	61	0	0	0	0	0	0	0	0	0	0	0	23	0	0	0	0	0	0	0	9	0	0	0	0	0	0	0	0	5	1	0	5	0	20	0	0	0	0	0
4482839	k__Bacteria; p__Proteobacteria; c__Betaproteobacteria; o__Burkholderiales; f__Comamonadaceae; g__; s__	200	28	338	0	280	0	0	0	70	1	1	1	734	0	0	1	0	0	4	0	6	0	0	0	0	0	1	0	0	0	0	10	0	0	0	0	0	0	1	0	0	0	0	0	0	0	0	0
2881877	k__Bacteria; p__Proteobacteria; c__Betaproteobacteria; o__Burkholderiales; f__Comamonadaceae; g__; s__	2	0	2	0	0	0	0	0	1	50	0	1	6	0	0	0	0	0	0	0	0	0	0	0	0	0	0	0	0	0	0	0	0	0	0	0	0	0	0	0	0	0	0	0	0	0	0	0
4475864	k__Bacteria; p__Proteobacteria; c__Betaproteobacteria; o__Burkholderiales; f__Comamonadaceae; g__; s__	0	0	2	0	0	0	1	0	118	380	0	0	0	0	0	1	1	0	0	6	0	0	0	0	0	0	0	0	0	0	0	0	0	0	0	0	0	0	1	0	0	1	1	2	0	0	0	0
4389705	k__Bacteria; p__Proteobacteria; c__Betaproteobacteria; o__Burkholderiales; f__Comamonadaceae; g__; s__	55	1	22	9	1	0	0	0	10	22	0	1	1	0	0	3	1	0	0	0	0	0	0	0	0	0	0	0	0	4	3	2	1	0	0	0	1	0	2	1	0	0	0	0	0	0	1	0
72607	k__Bacteria; p__Proteobacteria; c__Betaproteobacteria; o__Burkholderiales; f__Comamonadaceae; g__; s__	0	0	0	0	0	0	0	0	155	342	0	0	0	0	0	0	0	0	0	0	0	0	0	0	0	0	0	1	0	0	0	0	21	0	0	0	0	1	0	0	0	0	0	0	0	0	0	0
2792168	k__Bacteria; p__Proteobacteria; c__Betaproteobacteria; o__Burkholderiales; f__Comamonadaceae; g__; s__	0	0	0	0	0	0	0	0	0	2	0	0	0	0	0	0	0	0	0	8	0	0	1	0	0	0	0	0	0	0	0	0	0	0	0	0	0	0	0	0	0	145	0	0	0	0	0	0
4442930	k__Bacteria; p__Proteobacteria; c__Betaproteobacteria; o__Burkholderiales; f__Comamonadaceae; g__; s__	10	0	1	3	0	1	0	5	0	79	0	0	1	0	0	0	1	2	14	2	21	0	0	0	0	0	0	0	2	4	3	1	1	0	2	0	0	0	2	0	4	0	0	10	2	0	0	0
4452118	k__Bacteria; p__Proteobacteria; c__Betaproteobacteria; o__Burkholderiales; f__Comamonadaceae; g__; s__	537	931	2848	332	647	1874	166	112	359	220	1025	614	2675	103	134	35	22	9	24	45	74	28	41	41	105	143	31	41	82	177	88	43	50	56	19	57	29	45	85	197	43	113	26	20	22	42	60	224
4315250	k__Bacteria; p__Proteobacteria; c__Betaproteobacteria; o__Burkholderiales; f__Comamonadaceae; g__; s__	0	0	0	0	0	0	0	0	0	0	0	0	0	0	0	0	0	0	0	0	0	0	0	0	0	0	0	0	0	0	0	0	0	0	0	0	0	0	0	0	0	0	0	0	0	0	0	0
4421830	k__Bacteria; p__Proteobacteria; c__Betaproteobacteria; o__Burkholderiales; f__Comamonadaceae; g__; s__	321	40	594	0	465	4	0	0	82	0	1	2	1086	0	0	0	0	0	7	0	5	0	0	0	0	0	0	0	0	0	0	32	0	0	0	0	0	0	0	0	0	0	0	0	0	0	0	0
4408378	k__Bacteria; p__Proteobacteria; c__Betaproteobacteria; o__Burkholderiales; f__Comamonadaceae; g__Curvibacter; s__	0	1	1	0	1	1	0	2	15	26	0	0	0	0	111	0	0	1	12	19	2	0	1	38	0	0	0	0	0	2	0	3	0	0	1	0	0	0	0	1	0	1	0	1	2	0	0	0
2801319	k__Bacteria; p__Proteobacteria; c__Betaproteobacteria; o__Burkholderiales; f__Comamonadaceae; g__Delftia; s__	0	0	0	0	0	1	0	0	3	0	0	0	0	0	0	0	0	0	0	0	0	0	0	0	0	0	0	0	0	0	0	0	0	0	0	0	0	0	0	0	0	0	1	0	0	0	0	0
4479347	k__Bacteria; p__Proteobacteria; c__Betaproteobacteria; o__Burkholderiales; f__Comamonadaceae; g__Delftia; s__	1	6	10	5	11	1417	0	0	4	107	2	1	7	0	17	13	80	0	1	18	46	0	28	20	167	0	23	0	3	0	88	9	51	0	0	0	7	51	429	1	35	36	1	5	0	0	1	383
4469355	k__Bacteria; p__Proteobacteria; c__Betaproteobacteria; o__Burkholderiales; f__Comamonadaceae; g__Hylemonella; s__	0	0	0	0	0	0	1	0	310	0	0	0	0	0	0	0	0	3	0	2	23	0	0	0	0	0	0	22	0	0	0	0	1	0	5	0	1	1	0	0	0	1	0	0	1	0	0	0
843003	k__Bacteria; p__Proteobacteria; c__Betaproteobacteria; o__Burkholderiales; f__Comamonadaceae; g__Ramlibacter; s__	0	0	0	0	0	0	0	0	0	1	0	0	0	0	0	0	0	0	0	0	0	0	0	0	0	0	0	42	0	0	0	0	0	24	0	0	8	0	0	0	2	4	0	0	0	0	0	0
339015	k__Bacteria; p__Proteobacteria; c__Betaproteobacteria; o__Burkholderiales; f__Comamonadaceae; g__Tepidimonas; s__	0	0	0	0	0	0	2	0	0	0	0	0	0	0	0	0	0	0	0	0	0	0	0	0	0	0	0	0	0	0	0	0	0	0	0	0	0	0	0	0	0	0	0	0	0	0	0	0
113128	k__Bacteria; p__Proteobacteria; c__Betaproteobacteria; o__Burkholderiales; f__Comamonadaceae; g__Tepidimonas; s__	0	0	0	0	0	5	0	0	0	1	0	1	0	0	0	0	0	0	0	0	0	0	0	0	0	0	0	0	0	0	0	0	0	0	0	0	0	0	0	0	0	0	0	0	0	0	0	0
255518	k__Bacteria; p__Proteobacteria; c__Betaproteobacteria; o__Burkholderiales; f__Comamonadaceae; g__Tepidimonas; s__	0	0	0	0	0	0	1	0	0	0	0	0	0	37	0	1	0	0	0	12	0	22	0	24	1	322	0	0	0	0	1	0	0	0	0	0	32	0	0	133	4	0	3	0	38	0	82	0
4445096	k__Bacteria; p__Proteobacteria; c__Betaproteobacteria; o__Burkholderiales; f__Oxalobacteraceae	0	0	2	0	0	0	1	0	69	0	0	1	0	0	0	0	12	0	0	0	17	0	0	1	47	0	0	0	0	0	0	0	0	40	187	41	2	0	6	18	3	0	0	0	0	0	0	2
4466647	k__Bacteria; p__Proteobacteria; c__Betaproteobacteria; o__Burkholderiales; f__Oxalobacteraceae	0	1	2	2	0	0	0	0	228	242	1	1	4	0	0	0	0	0	0	18	23	0	0	0	129	0	0	1	0	0	0	0	0	0	0	0	1	4	2	0	0	0	0	0	11	0	1	0
157564	k__Bacteria; p__Proteobacteria; c__Betaproteobacteria; o__Burkholderiales; f__Oxalobacteraceae	0	0	0	0	0	0	2	0	0	0	0	0	0	0	0	0	0	0	0	0	0	0	0	0	0	0	0	0	0	0	0	0	1	0	0	0	40	1	0	0	0	0	0	0	0	0	0	80
4473645	k__Bacteria; p__Proteobacteria; c__Betaproteobacteria; o__Burkholderiales; f__Oxalobacteraceae; g__; s__	0	0	10	0	0	0	0	0	2	0	0	0	0	0	0	0	0	0	0	4	0	0	47	0	28	0	0	0	0	0	0	0	27	0	3	0	0	27	3	0	0	0	0	0	21	0	0	0
4476547	k__Bacteria; p__Proteobacteria; c__Betaproteobacteria; o__Burkholderiales; f__Oxalobacteraceae; g__; s__	18	3262	1878	8628	895	461	1	0	0	0	3377	8057	7068	66	0	0	0	0	0	0	0	0	0	0	0	0	0	0	0	0	0	0	0	0	0	0	0	0	0	0	0	0	0	0	0	0	0	0
New.ReferenceOTU17	k__Bacteria; p__Proteobacteria; c__Betaproteobacteria; o__Burkholderiales; f__Oxalobacteraceae; g__; s__	0	0	0	0	0	0	0	0	0	0	0	0	0	0	0	0	0	0	0	0	11	0	0	0	0	0	0	0	0	0	0	0	0	0	0	0	0	0	0	72	0	0	0	0	0	0	0	0
4480952	k__Bacteria; p__Proteobacteria; c__Betaproteobacteria; o__Burkholderiales; f__Oxalobacteraceae; g__Janthinobacterium; s__	0	1	858	1	1	0	0	0	67	121	0	0	0	0	0	0	0	0	0	1	5	0	7	0	0	0	0	0	0	0	0	0	2	0	0	0	2	1	5	0	0	0	0	0	0	0	0	0
4431596	k__Bacteria; p__Proteobacteria; c__Betaproteobacteria; o__Burkholderiales; f__Oxalobacteraceae; g__Janthinobacterium; s__lividum	0	0	2	17	0	0	0	0	76	0	0	0	1	0	0	0	0	0	34	14	76	0	0	0	0	0	0	0	0	0	0	9	0	25	5	0	4	0	0	0	0	0	4	1	0	0	1	0
316341	k__Bacteria; p__Proteobacteria; c__Betaproteobacteria; o__Burkholderiales; f__Oxalobacteraceae; g__Polynucleobacter; s__	0	0	0	0	0	0	0	0	134	1	0	0	0	0	0	0	0	0	0	1	0	0	0	0	0	0	0	0	0	0	0	0	0	0	0	0	0	0	0	0	0	0	0	0	0	0	0	0
4457829	k__Bacteria; p__Proteobacteria; c__Betaproteobacteria; o__Burkholderiales; f__Oxalobacteraceae; g__Polynucleobacter; s__	0	0	0	0	0	0	0	0	247	460	0	0	0	1	0	0	1	0	0	19	126	0	0	0	0	0	0	0	0	0	0	9	40	0	0	0	3	7	1	0	1	0	0	0	3	0	1	0
3701019	k__Bacteria; p__Proteobacteria; c__Betaproteobacteria; o__Burkholderiales; f__Oxalobacteraceae; g__Polynucleobacter; s__	0	0	1	0	0	0	0	0	245	256	0	0	1	0	0	0	0	0	0	47	16	0	0	0	0	0	0	0	0	0	0	0	0	0	0	0	0	0	2	0	20	0	0	0	22	0	0	0
1105919	k__Bacteria; p__Proteobacteria; c__Betaproteobacteria; o__Burkholderiales; f__Oxalobacteraceae; g__Ralstonia; s__	3496	2534	8	6	1078	995	0	14	0	1	2739	4	2	0	0	0	0	0	0	0	0	0	0	0	0	0	0	0	0	0	0	0	0	0	0	0	0	0	0	0	0	0	0	0	0	0	0	0
4468432	k__Bacteria; p__Proteobacteria; c__Betaproteobacteria; o__Ellin6067; f__; g__; s__	0	0	0	0	0	0	0	1	1	0	0	0	0	0	0	1	0	0	0	0	0	0	0	0	0	0	0	0	0	0	0	0	0	0	0	0	0	0	0	0	0	0	0	0	0	0	2	0
4413869	k__Bacteria; p__Proteobacteria; c__Betaproteobacteria; o__Methylophilales; f__Methylophilaceae	0	0	0	0	0	1	0	0	0	172	0	0	0	0	0	0	0	0	0	0	32	0	1	0	0	0	87	0	3	0	0	3	0	0	0	0	0	0	0	0	0	0	0	0	0	0	1	130
3091248	k__Bacteria; p__Proteobacteria; c__Betaproteobacteria; o__Methylophilales; f__Methylophilaceae; g__; s__	0	17	0	0	1	16	0	0	0	77	0	6	97	0	0	0	0	0	0	14	12	0	0	0	0	65	0	0	0	0	0	0	0	0	0	0	0	2	5	0	0	1	0	0	0	0	0	0
101445	k__Bacteria; p__Proteobacteria; c__Betaproteobacteria; o__Methylophilales; f__Methylophilaceae; g__; s__	4	1303	1	6	101	646	0	0	0	0	4	668	6798	0	0	0	0	0	0	0	1	0	0	0	6	0	0	0	0	0	0	0	13	0	0	0	0	0	0	10	0	132	0	0	0	0	0	0
4356131	k__Bacteria; p__Proteobacteria; c__Betaproteobacteria; o__Methylophilales; f__Methylophilaceae; g__Methylotenera; s__mobilis	0	0	0	0	0	0	0	0	0	0	0	0	0	0	0	0	0	0	0	0	0	0	0	0	0	0	0	0	2	0	0	0	0	0	0	0	0	0	0	0	0	1	20	0	0	0	0	0
4484389	k__Bacteria; p__Proteobacteria; c__Betaproteobacteria; o__Neisseriales; f__Neisseriaceae	0	0	0	0	0	0	0	0	0	0	0	0	0	0	0	0	0	0	2	0	1	0	0	0	0	0	0	0	0	0	0	0	27	48	0	0	0	39	18	13	26	0	1	0	0	1249	90	54
933546	k__Bacteria; p__Proteobacteria; c__Betaproteobacteria; o__Neisseriales; f__Neisseriaceae; g__; s__	0	0	0	0	1	0	33	10	117	263	0	0	0	1	0	80260	18243	58957	159	92	74	4595	769	3309	1227	1254	1016	597	32	40	954	617	1074	29	1	2	173	871	29	26	228	2	16499	9318	30373	136	353	1181
3393186	k__Bacteria; p__Proteobacteria; c__Betaproteobacteria; o__Neisseriales; f__Neisseriaceae; g__; s__	0	0	0	0	0	0	0	0	154	351	0	0	0	0	0	2366	539	1665	83	6	1	113	20	97	28	28	19	24	1	1	26	12	29	1	0	0	12	30	0	0	6	0	510	248	814	9	14	33
688708	k__Bacteria; p__Proteobacteria; c__Betaproteobacteria; o__Neisseriales; f__Neisseriaceae; g__; s__	0	0	0	0	0	0	0	0	0	0	0	0	0	0	0	0	1	0	0	12	12	1	0	0	1	244	0	0	0	0	0	0	0	0	0	0	0	0	0	0	0	0	0	0	0	107	0	93
900973	k__Bacteria; p__Proteobacteria; c__Betaproteobacteria; o__Neisseriales; f__Neisseriaceae; g__; s__	0	0	0	0	0	0	0	0	0	0	0	0	1	0	0	0	2	0	0	0	0	0	0	0	0	0	0	0	0	0	0	0	0	0	0	0	0	1	0	0	0	0	0	0	0	0	0	0
35840	k__Bacteria; p__Proteobacteria; c__Betaproteobacteria; o__Neisseriales; f__Neisseriaceae; g__; s__	0	0	0	0	0	0	0	0	0	0	0	0	0	0	0	0	0	0	0	0	25	0	0	0	0	0	0	0	0	0	0	0	0	0	0	0	0	0	0	0	0	0	0	0	0	0	0	0
New.ReferenceOTU877	k__Bacteria; p__Proteobacteria; c__Betaproteobacteria; o__Neisseriales; f__Neisseriaceae; g__; s__	0	0	0	0	0	0	0	0	0	0	0	0	0	0	0	0	0	0	0	0	0	0	0	26	0	0	0	0	0	0	0	0	1	0	0	0	58	342	0	0	0	0	0	0	0	0	0	0
4477910	k__Bacteria; p__Proteobacteria; c__Betaproteobacteria; o__Neisseriales; f__Neisseriaceae; g__Neisseria; s__	0	0	1519	1	0	0	0	0	0	0	0	1	0	0	0	0	0	0	2	0	0	0	25	0	1	0	0	0	0	0	0	1	13	0	0	4	0	75	0	0	0	1	0	0	0	1	0	0
656307	k__Bacteria; p__Proteobacteria; c__Betaproteobacteria; o__Rhodocyclales; f__Rhodocyclaceae	0	0	0	0	0	0	588	0	0	0	0	0	0	0	0	0	0	0	0	0	0	0	0	0	0	0	0	0	0	0	0	0	0	0	0	0	0	0	0	0	0	0	0	0	26	0	16	0
4353228	k__Bacteria; p__Proteobacteria; c__Betaproteobacteria; o__Rhodocyclales; f__Rhodocyclaceae; g__Dechloromonas; s__	0	0	0	0	0	0	0	0	0	0	0	0	0	0	0	0	9	0	0	0	0	0	0	0	0	0	0	0	0	0	0	0	0	0	0	0	0	0	0	105	0	0	0	0	0	0	0	0
4460354	k__Bacteria; p__Proteobacteria; c__Betaproteobacteria; o__Rhodocyclales; f__Rhodocyclaceae; g__Dechloromonas; s__	0	0	0	0	0	0	0	0	0	0	0	0	0	0	0	0	0	0	0	0	0	0	0	0	0	0	0	0	0	0	0	0	0	0	0	0	0	0	0	0	0	0	0	0	0	0	0	0
4317875	k__Bacteria; p__Proteobacteria; c__Betaproteobacteria; o__Rhodocyclales; f__Rhodocyclaceae; g__Hydrogenophilus; s__	0	0	0	0	0	0	0	898	0	0	0	0	0	1	0	0	0	0	0	0	0	0	0	0	0	0	0	0	0	0	0	0	0	0	0	0	0	0	18	0	0	0	0	0	0	0	0	0
New.ReferenceOTU367	k__Bacteria; p__Proteobacteria; c__Betaproteobacteria; o__Thiobacterales; f__; g__; s__	0	0	0	0	0	0	0	0	6	0	0	0	0	0	0	0	0	0	0	0	0	0	0	0	0	0	0	0	0	0	0	0	0	0	0	0	0	0	0	0	0	0	0	0	0	0	0	0
4386732	k__Bacteria; p__Proteobacteria; c__Deltaproteobacteria; o__; f__; g__; s__	0	0	0	0	0	0	0	0	0	0	0	0	0	0	0	0	0	0	0	0	0	0	0	0	0	0	0	0	0	0	0	0	0	0	0	0	0	0	0	0	0	0	0	0	0	0	0	0
New.ReferenceOTU162	k__Bacteria; p__Proteobacteria; c__Deltaproteobacteria; o__; f__; g__; s__	1	2	0	2694	0	0	0	0	0	0	0	1	0	0	0	0	0	0	0	0	0	0	0	0	0	0	0	0	0	0	0	0	0	0	0	0	0	0	0	0	0	0	0	0	0	0	0	0
New.ReferenceOTU200	k__Bacteria; p__Proteobacteria; c__Deltaproteobacteria; o__; f__; g__; s__	0	0	0	0	0	0	0	0	0	0	0	0	0	0	0	0	0	0	0	0	0	0	0	0	0	0	0	0	0	0	0	0	0	0	0	0	0	0	0	0	0	0	0	0	0	0	7	0
New.ReferenceOTU2689	k__Bacteria; p__Proteobacteria; c__Deltaproteobacteria; o__; f__; g__; s__	0	0	0	0	0	0	0	0	0	0	1	0	0	0	0	0	0	0	0	0	0	0	0	0	0	0	0	0	0	0	0	0	0	0	0	0	0	0	0	0	0	0	0	0	0	0	0	0
New.CleanUp.ReferenceOTU3048	k__Bacteria; p__Proteobacteria; c__Deltaproteobacteria; o__Bdellovibrionales; f__Bacteriovoracaceae; g__; s__	0	0	0	0	0	0	0	140	0	0	0	0	0	0	0	0	0	0	0	0	0	0	0	0	0	0	0	0	0	0	0	0	0	0	0	0	0	0	0	0	0	0	0	0	0	0	0	0
1053100	k__Bacteria; p__Proteobacteria; c__Deltaproteobacteria; o__Bdellovibrionales; f__Bdellovibrionaceae; g__Bdellovibrio; s__	0	0	0	0	0	0	0	0	0	0	0	0	0	0	0	0	0	0	0	0	0	0	0	0	0	0	0	0	0	0	0	0	0	0	0	0	0	2	0	0	0	0	0	0	0	0	0	0
4308264	k__Bacteria; p__Proteobacteria; c__Deltaproteobacteria; o__Bdellovibrionales; f__Bdellovibrionaceae; g__Bdellovibrio; s__	0	0	0	0	0	0	0	0	0	0	0	0	0	0	0	0	0	0	0	0	0	0	0	0	0	0	0	0	0	0	0	0	0	0	0	0	0	0	0	0	0	0	0	0	0	0	0	0
New.ReferenceOTU4095	k__Bacteria; p__Proteobacteria; c__Deltaproteobacteria; o__Bdellovibrionales; f__Bdellovibrionaceae; g__Bdellovibrio; s__	0	0	0	0	0	0	0	0	0	0	0	0	0	0	0	0	0	0	0	1	0	0	0	0	0	0	0	0	0	0	0	0	0	0	0	0	0	0	0	0	0	0	0	0	0	0	0	0
New.ReferenceOTU172	k__Bacteria; p__Proteobacteria; c__Deltaproteobacteria; o__Bdellovibrionales; f__Bdellovibrionaceae; g__Bdellovibrio; s__	0	0	0	0	0	0	0	0	0	0	0	0	0	0	0	0	0	0	0	0	0	0	0	0	0	0	0	0	0	0	0	0	0	0	0	0	0	0	1	0	0	0	0	0	0	0	0	0
New.ReferenceOTU921	k__Bacteria; p__Proteobacteria; c__Deltaproteobacteria; o__Bdellovibrionales; f__Bdellovibrionaceae; g__Bdellovibrio; s__	0	0	0	0	0	0	0	0	235	0	0	0	0	0	0	0	0	0	0	0	0	0	0	0	0	0	0	0	0	0	0	0	0	0	0	0	0	0	0	0	0	0	0	0	0	0	0	0
New.ReferenceOTU6258	k__Bacteria; p__Proteobacteria; c__Deltaproteobacteria; o__Bdellovibrionales; f__Bdellovibrionaceae; g__Bdellovibrio; s__	0	0	0	0	0	0	0	0	0	0	0	0	0	0	0	0	0	0	0	0	0	0	0	0	0	0	0	0	0	0	0	0	0	0	0	0	0	0	0	0	0	0	0	0	0	0	0	0
New.ReferenceOTU2530	k__Bacteria; p__Proteobacteria; c__Deltaproteobacteria; o__FAC87; f__; g__; s__	0	0	0	0	0	0	0	0	0	0	0	0	0	0	0	0	0	0	0	0	0	0	0	0	0	0	0	0	0	0	0	0	0	0	0	0	0	0	0	0	0	0	0	0	0	0	0	0
4405724	k__Bacteria; p__Proteobacteria; c__Deltaproteobacteria; o__MBNT15; f__; g__; s__	0	0	0	0	0	0	0	0	0	0	0	0	0	0	0	0	0	0	0	0	0	0	0	0	0	0	0	0	0	0	0	0	0	0	0	0	0	0	0	0	0	0	0	0	0	0	0	0
4479579	k__Bacteria; p__Proteobacteria; c__Deltaproteobacteria; o__MIZ46; f__; g__; s__	0	1425	0	0	0	2	0	0	0	0	0	0	0	0	0	1	1	0	2	6	18	0	0	0	0	0	0	0	0	0	0	0	0	0	0	0	0	1	20	0	0	0	0	0	0	0	0	0
New.ReferenceOTU535	k__Bacteria; p__Proteobacteria; c__Deltaproteobacteria; o__MIZ46; f__; g__; s__	0	0	0	0	0	0	0	0	0	0	0	0	0	0	0	0	0	0	0	24	18	0	0	0	0	0	0	0	0	0	0	0	0	0	0	0	0	0	0	0	0	0	0	0	0	0	0	0
New.CleanUp.ReferenceOTU42	k__Bacteria; p__Proteobacteria; c__Deltaproteobacteria; o__MIZ46; f__; g__; s__	0	0	0	0	0	0	0	0	0	0	0	0	0	0	0	0	0	0	0	0	0	0	0	0	0	0	0	0	0	0	0	0	0	0	0	0	0	0	0	0	0	0	0	0	0	0	0	0
114170	k__Bacteria; p__Proteobacteria; c__Deltaproteobacteria; o__Myxococcales; f__; g__; s__	0	0	0	0	0	0	0	0	0	0	0	0	0	0	0	0	0	0	0	0	0	3	0	0	0	0	0	0	1	0	0	0	0	0	0	0	0	0	0	0	0	0	0	0	0	0	0	0
102964	k__Bacteria; p__Proteobacteria; c__Deltaproteobacteria; o__Myxococcales; f__; g__; s__	0	0	0	0	0	0	0	0	0	0	0	0	0	0	0	0	0	0	3	1	1	0	1	1	0	0	0	0	0	0	0	0	0	0	0	0	0	3	0	0	0	0	32	8	2	17	5970	1869
4319936	k__Bacteria; p__Proteobacteria; c__Deltaproteobacteria; o__Myxococcales; f__; g__; s__	637	0	0	491	0	2	0	1	0	0	0	0	0	0	196	0	0	0	0	0	0	0	0	0	0	0	0	0	0	0	0	0	0	0	0	0	0	0	0	158	0	1	0	0	0	0	46	0
690461	k__Bacteria; p__Proteobacteria; c__Deltaproteobacteria; o__Myxococcales; f__; g__; s__	0	0	0	1	0	0	0	0	0	0	0	0	0	0	0	0	0	0	0	0	0	0	0	0	0	0	0	0	0	0	0	0	0	0	0	0	0	0	0	0	0	0	0	0	0	0	0	0
New.ReferenceOTU4537	k__Bacteria; p__Proteobacteria; c__Deltaproteobacteria; o__Myxococcales; f__; g__; s__	0	0	0	0	0	0	0	0	0	0	0	0	0	0	0	0	0	0	0	0	0	0	0	0	0	0	0	0	0	0	0	0	0	0	0	0	0	0	0	0	0	0	0	0	0	0	0	0
New.ReferenceOTU1736	k__Bacteria; p__Proteobacteria; c__Deltaproteobacteria; o__Myxococcales; f__; g__; s__	0	0	0	0	0	0	0	0	0	0	0	0	0	0	0	0	0	0	0	1	0	0	0	0	0	0	0	0	0	0	0	0	0	0	0	0	0	0	0	0	0	0	0	0	0	0	0	0
New.ReferenceOTU395	k__Bacteria; p__Proteobacteria; c__Deltaproteobacteria; o__Myxococcales; f__; g__; s__	0	0	0	0	0	0	0	0	0	0	0	0	0	0	0	0	0	0	0	12	0	0	0	0	0	0	0	0	0	0	0	0	0	0	0	0	0	0	0	0	0	0	0	0	0	0	0	0
New.CleanUp.ReferenceOTU61	k__Bacteria; p__Proteobacteria; c__Deltaproteobacteria; o__Myxococcales; f__; g__; s__	0	0	0	0	0	0	0	0	46	0	0	0	0	0	0	0	0	0	0	0	0	0	0	0	0	0	0	0	0	0	0	0	0	0	0	0	0	0	0	0	0	0	0	0	0	0	0	0
4458848	k__Bacteria; p__Proteobacteria; c__Deltaproteobacteria; o__Myxococcales; f__0319-6G20; g__; s__	0	0	0	0	0	0	0	0	0	0	0	0	0	0	0	0	0	0	0	0	0	0	0	0	0	0	0	0	0	0	0	0	0	0	0	0	0	0	0	0	0	0	0	0	0	0	0	0
New.ReferenceOTU4	k__Bacteria; p__Proteobacteria; c__Deltaproteobacteria; o__Myxococcales; f__0319-6G20; g__; s__	3	0	0	1722	7	616	0	0	0	0	3	1	2982	0	0	0	0	0	0	0	0	0	0	0	0	0	0	0	0	0	0	0	0	0	0	0	0	0	0	0	0	0	0	0	0	0	0	0
New.ReferenceOTU342	k__Bacteria; p__Proteobacteria; c__Deltaproteobacteria; o__Myxococcales; f__Haliangiaceae; g__; s__	0	0	0	0	0	0	0	0	0	0	0	0	0	0	0	0	0	0	0	0	0	0	0	0	0	0	0	0	0	0	0	0	0	0	0	0	0	0	0	0	0	0	0	0	0	0	0	0
New.ReferenceOTU9	k__Bacteria; p__Proteobacteria; c__Deltaproteobacteria; o__Myxococcales; f__Polyangiaceae; g__; s__	0	0	0	0	0	0	0	2	0	0	0	0	0	0	241	0	3	4	35	0	0	0	11	0	1	80	0	44	47	25	0	2	41	20	62	0	0	0	0	0	0	0	2	0	0	0	13	0
New.ReferenceOTU776	k__Bacteria; p__Proteobacteria; c__Deltaproteobacteria; o__Spirobacillales; f__; g__; s__	0	0	0	0	0	0	0	0	0	0	0	0	0	0	0	0	0	0	0	0	0	0	0	0	0	0	0	0	0	0	0	0	0	0	0	0	0	0	0	0	0	0	0	0	0	0	0	0
New.ReferenceOTU522	k__Bacteria; p__Proteobacteria; c__Deltaproteobacteria; o__Spirobacillales; f__; g__; s__	0	0	0	0	0	0	0	0	0	0	0	0	0	0	0	0	0	0	0	0	0	0	0	0	0	0	0	0	0	0	0	0	0	0	0	0	0	0	0	0	0	0	0	0	0	0	0	0
4455962	k__Bacteria; p__Proteobacteria; c__Epsilonproteobacteria; o__Campylobacterales; f__Campylobacteraceae; g__Arcobacter; s__	0	0	0	0	0	0	0	0	0	0	0	0	0	0	0	0	0	0	0	0	30	0	49	0	0	0	0	0	0	0	0	0	0	0	0	0	0	3	27	0	0	0	0	0	0	0	0	63
4442127	k__Bacteria; p__Proteobacteria; c__Epsilonproteobacteria; o__Campylobacterales; f__Campylobacteraceae; g__Campylobacter; s__	0	0	0	0	0	0	0	0	0	0	0	0	0	0	0	0	0	0	19	0	0	0	0	0	0	0	0	0	0	0	0	0	0	0	0	0	0	0	0	0	0	0	0	0	0	0	0	0
1105219	k__Bacteria; p__Proteobacteria; c__Epsilonproteobacteria; o__Campylobacterales; f__Campylobacteraceae; g__Campylobacter; s__	0	0	0	0	0	0	0	0	0	0	0	0	0	0	0	0	0	0	0	0	0	0	0	0	0	0	0	0	0	0	0	0	0	0	0	0	0	0	0	0	1	0	0	0	0	0	0	0
4467081	k__Bacteria; p__Proteobacteria; c__Epsilonproteobacteria; o__Campylobacterales; f__Campylobacteraceae; g__Campylobacter; s__	0	0	0	0	0	0	0	0	0	0	0	0	0	0	0	0	0	0	0	0	0	0	0	0	0	0	0	0	0	0	0	0	0	0	0	0	0	0	0	0	0	0	0	0	0	0	0	0
New.ReferenceOTU3368	k__Bacteria; p__Proteobacteria; c__Epsilonproteobacteria; o__Campylobacterales; f__Campylobacteraceae; g__Campylobacter; s__	0	0	0	0	0	0	0	0	0	0	0	0	0	0	0	0	0	0	0	0	0	0	2	0	0	0	0	0	0	0	0	0	0	0	1	0	0	0	0	1	47	904	0	0	0	0	0	0
New.CleanUp.ReferenceOTU30	k__Bacteria; p__Proteobacteria; c__Epsilonproteobacteria; o__Campylobacterales; f__Campylobacteraceae; g__Campylobacter; s__	0	0	0	0	0	0	0	0	0	0	0	0	0	0	0	1	2	0	0	0	0	0	0	0	0	0	0	0	0	0	1	0	1	0	0	0	987	161	198	0	0	0	0	0	0	0	0	0
New.ReferenceOTU749	k__Bacteria; p__Proteobacteria; c__Epsilonproteobacteria; o__Campylobacterales; f__Helicobacteraceae	0	0	0	0	0	0	0	0	0	0	0	0	0	0	0	6	1	3	0	0	0	0	0	0	0	0	0	1	0	0	1	1	0	0	0	0	781	2164	399	0	0	0	0	0	0	0	1	0
28244	k__Bacteria; p__Proteobacteria; c__Epsilonproteobacteria; o__Campylobacterales; f__Helicobacteraceae; g__; s__	0	0	0	0	0	0	0	0	2	0	0	0	0	0	0	0	0	0	0	4	0	0	0	0	0	0	0	0	0	0	0	0	0	0	0	0	9	0	0	0	0	0	0	0	0	0	0	0
New.ReferenceOTU397	k__Bacteria; p__Proteobacteria; c__Epsilonproteobacteria; o__Campylobacterales; f__Helicobacteraceae; g__Helicobacter	0	0	0	0	0	0	0	0	0	0	0	0	0	0	0	0	0	0	1	0	0	0	0	0	0	0	0	0	0	0	0	0	0	0	0	0	0	0	0	0	0	0	0	0	0	0	0	0
45975	k__Bacteria; p__Proteobacteria; c__Epsilonproteobacteria; o__Campylobacterales; f__Helicobacteraceae; g__Sulfuricurvum; s__kujiense	0	0	0	0	0	0	0	0	0	0	0	0	0	0	0	0	0	0	0	0	0	0	0	0	0	0	0	0	0	0	0	0	0	0	0	0	22	0	1	0	0	0	0	0	0	0	0	0
4483895	k__Bacteria; p__Proteobacteria; c__Gammaproteobacteria; o__Aeromonadales; f__Aeromonadaceae; g__; s__	0	0	0	0	0	0	0	0	0	0	0	0	0	0	0	0	0	0	0	0	0	0	0	0	0	18	0	0	0	0	6	0	88	0	0	0	0	0	0	0	0	0	0	0	0	0	1	0
4316205	k__Bacteria; p__Proteobacteria; c__Gammaproteobacteria; o__Alteromonadales; f__[Chromatiaceae]; g__Rheinheimera; s__	0	0	0	0	0	0	0	0	0	0	0	0	0	0	0	0	0	0	0	0	0	0	0	0	0	0	0	0	0	0	0	0	0	0	0	0	0	0	0	0	0	0	0	0	0	0	0	0
99001	k__Bacteria; p__Proteobacteria; c__Gammaproteobacteria; o__Alteromonadales; f__Alteromonadaceae; g__; s__	0	0	0	0	0	0	0	0	0	0	0	0	0	0	0	0	0	0	0	0	0	0	0	0	0	0	0	0	0	0	0	0	0	0	0	0	0	0	0	0	0	0	0	0	0	0	0	0
New.ReferenceOTU6321	k__Bacteria; p__Proteobacteria; c__Gammaproteobacteria; o__Alteromonadales; f__Alteromonadaceae; g__; s__	0	0	0	0	0	0	0	0	0	0	0	0	0	0	0	0	0	0	0	0	0	0	0	0	0	0	0	0	0	0	0	0	0	0	0	0	0	0	0	0	0	0	0	0	0	0	0	0
741010	k__Bacteria; p__Proteobacteria; c__Gammaproteobacteria; o__Alteromonadales; f__Alteromonadaceae; g__Cellvibrio; s__	0	0	0	0	0	0	0	0	11	168	0	0	0	0	0	0	0	0	0	24	0	0	0	1	0	0	0	0	0	0	0	0	0	0	0	0	0	0	0	0	0	0	0	0	0	1	0	0
4456892	k__Bacteria; p__Proteobacteria; c__Gammaproteobacteria; o__Enterobacteriales; f__Enterobacteriaceae	1042	457	0	1	3	2	93	0	221	0	1	599	1667	0	0	0	0	0	0	0	0	1	0	0	0	0	0	0	0	0	0	0	1	0	3	2	4	11	0	0	0	0	0	6	11	0	0	21
4468024	k__Bacteria; p__Proteobacteria; c__Gammaproteobacteria; o__Enterobacteriales; f__Enterobacteriaceae	0	78	130	0	0	0	0	0	0	0	1	0	0	0	0	0	0	0	0	1	0	0	0	0	0	0	1	0	0	0	0	0	0	29	2	3	1	0	0	0	0	3	0	1	1	0	0	0
4425571	k__Bacteria; p__Proteobacteria; c__Gammaproteobacteria; o__Enterobacteriales; f__Enterobacteriaceae; g__; s__	3	0	1	0	0	0	176	0	0	0	0	0	0	0	0	90	24	10	12	0	1	192	1	0	0	198	218	495	25	197	43	1232	3119	13	12	3	634	471	188	1	1	148	0	447	7	1003	32	0
4461030	k__Bacteria; p__Proteobacteria; c__Gammaproteobacteria; o__Enterobacteriales; f__Enterobacteriaceae; g__; s__	0	0	0	0	0	0	0	3	0	0	0	0	0	0	0	0	6	2	1	2	17	2	5	30	7	50	0	97	6	1	1	19	30	15	7	9	227	76	44	0	21	24	0	72	10	122	13	55
4433274	k__Bacteria; p__Proteobacteria; c__Gammaproteobacteria; o__Enterobacteriales; f__Enterobacteriaceae; g__; s__	0	0	0	0	0	0	0	11	0	0	0	0	0	0	0	1	9	5	6	4	27	2	2	56	20	71	0	177	18	2	2	14	31	48	29	20	445	126	66	1	21	31	23	83	9	271	33	93
4449851	k__Bacteria; p__Proteobacteria; c__Gammaproteobacteria; o__Enterobacteriales; f__Enterobacteriaceae; g__; s__	2	0	0	0	0	3	0	8	0	0	0	0	0	0	0	3	22	8	10	4	70	15	9	109	38	218	0	431	23	38	7	69	65	86	55	37	1136	266	152	0	102	68	0	202	38	688	78	182
4458775	k__Bacteria; p__Proteobacteria; c__Gammaproteobacteria; o__Enterobacteriales; f__Enterobacteriaceae; g__; s__	54	0	0	0	0	0	25	0	0	0	0	0	1	0	0	2	3	0	1	33	61	3	1	25	2	3	0	0	0	0	0	20	26	2843	1223	829	0	25	135	14	350	132	23	0	11	1	1	0
4457268	k__Bacteria; p__Proteobacteria; c__Gammaproteobacteria; o__Enterobacteriales; f__Enterobacteriaceae; g__; s__	0	0	0	0	0	0	57	0	0	0	0	0	0	0	0	47	12	4	9	0	0	14	1	0	0	158	157	307	18	114	14	827	2106	17	18	12	387	224	81	0	0	85	1	338	7	621	20	0
4454531	k__Bacteria; p__Proteobacteria; c__Gammaproteobacteria; o__Enterobacteriales; f__Enterobacteriaceae; g__; s__	0	0	0	0	0	0	64	0	0	0	0	0	0	0	0	41	8	3	5	0	1	16	0	1	1	68	87	181	11	92	9	473	1182	6	12	6	184	138	51	1	0	43	0	159	3	270	7	0
New.ReferenceOTU1571	k__Bacteria; p__Proteobacteria; c__Gammaproteobacteria; o__Enterobacteriales; f__Enterobacteriaceae; g__; s__	2841	0	0	1	1	1	0	0	0	0	2	1	0	0	0	0	0	0	0	0	0	0	0	0	0	0	0	0	0	0	0	0	0	0	0	0	0	0	0	0	0	0	0	0	0	0	0	0
4417158	k__Bacteria; p__Proteobacteria; c__Gammaproteobacteria; o__Enterobacteriales; f__Enterobacteriaceae; g__Erwinia	729	0	0	0	0	0	5	0	0	0	0	0	0	0	0	14	0	0	0	0	0	4	0	0	0	0	1	1	0	0	0	0	1	153	56	138	0	6	2	0	0	0	0	0	0	2	0	0
New.ReferenceOTU2975	k__Bacteria; p__Proteobacteria; c__Gammaproteobacteria; o__Enterobacteriales; f__Enterobacteriaceae; g__Erwinia; s__	0	0	0	0	0	0	0	0	0	0	0	0	0	0	0	0	0	0	0	0	0	0	161	0	3	1	1	0	0	0	0	0	2	1	1	0	0	0	0	3	1	4012	0	0	0	0	0	0
213493	k__Bacteria; p__Proteobacteria; c__Gammaproteobacteria; o__Legionellales; f__; g__; s__	1	0	1	0	875	0	0	0	0	0	0	0	0	0	0	0	0	0	0	0	0	0	0	0	0	0	0	22	4	0	0	43	1	0	0	0	0	0	0	0	0	0	0	3	1	0	0	116
New.ReferenceOTU5757	k__Bacteria; p__Proteobacteria; c__Gammaproteobacteria; o__Legionellales; f__; g__; s__	0	0	0	0	0	0	0	0	0	0	0	0	0	0	0	0	0	0	0	0	0	0	0	0	0	0	0	0	0	0	0	0	0	0	0	0	0	0	0	0	0	0	0	0	0	0	0	0
New.CleanUp.ReferenceOTU1027	k__Bacteria; p__Proteobacteria; c__Gammaproteobacteria; o__Legionellales; f__; g__; s__	0	0	0	0	0	0	0	191	0	0	0	0	0	0	0	0	0	0	0	0	0	0	0	0	0	0	0	0	0	0	0	0	0	0	0	0	0	0	0	0	0	0	0	0	0	0	0	0
New.ReferenceOTU5568	k__Bacteria; p__Proteobacteria; c__Gammaproteobacteria; o__Legionellales; f__Coxiellaceae; g__; s__	0	0	0	0	0	0	0	0	0	0	0	0	0	0	0	0	0	0	0	0	0	0	0	0	0	0	0	0	0	0	0	0	0	0	0	0	0	0	0	0	0	0	0	0	0	0	0	0
New.ReferenceOTU551	k__Bacteria; p__Proteobacteria; c__Gammaproteobacteria; o__Legionellales; f__Coxiellaceae; g__; s__	0	0	0	0	0	0	0	0	0	0	0	0	0	0	0	1	2	2	0	0	0	0	0	0	0	0	0	2	2450	1	13	1	1	0	0	0	0	0	1	0	0	0	0	0	0	0	0	0
1064392	k__Bacteria; p__Proteobacteria; c__Gammaproteobacteria; o__Legionellales; f__Coxiellaceae; g__Rickettsiella; s__	0	0	0	0	0	0	0	0	0	0	0	0	0	0	0	0	0	0	2	0	4	0	0	0	0	0	0	0	0	0	0	0	0	0	0	0	0	0	0	0	0	0	0	12	55	0	0	0
8028	k__Bacteria; p__Proteobacteria; c__Gammaproteobacteria; o__Legionellales; f__Coxiellaceae; g__Rickettsiella; s__	0	0	0	0	0	0	0	0	0	0	0	0	0	0	0	0	0	0	15	0	65	0	0	0	0	0	0	0	0	0	0	0	0	0	34	0	0	0	0	0	0	0	0	2	8	0	0	53
349901	k__Bacteria; p__Proteobacteria; c__Gammaproteobacteria; o__Legionellales; f__Coxiellaceae; g__Rickettsiella; s__	0	0	0	0	0	0	0	0	0	0	0	0	0	0	0	0	0	0	6	0	7	0	0	0	0	0	0	0	0	0	0	0	0	0	1	0	0	0	0	0	0	0	0	0	0	0	0	0
New.CleanUp.ReferenceOTU7	k__Bacteria; p__Proteobacteria; c__Gammaproteobacteria; o__Legionellales; f__Coxiellaceae; g__Rickettsiella; s__	0	0	0	0	0	0	0	0	0	0	0	0	0	0	0	0	0	0	0	0	0	0	0	0	0	0	0	0	0	0	0	0	0	0	0	0	0	0	0	0	0	0	0	0	0	0	0	0
4306207	k__Bacteria; p__Proteobacteria; c__Gammaproteobacteria; o__Oceanospirillales; f__Halomonadaceae; g__Halomonas	3	0	1	1609	740	0	1	0	0	0	0	0	0	0	0	0	0	2	0	0	0	15	52	0	0	0	0	0	12	0	18	50	0	21	0	40	10	41	0	0	0	0	0	0	0	0	35	0
4404220	k__Bacteria; p__Proteobacteria; c__Gammaproteobacteria; o__Pasteurellales; f__Pasteurellaceae; g__Actinobacillus; s__porcinus	0	0	0	0	0	0	0	0	0	0	0	0	0	0	210	0	0	0	0	0	0	0	0	0	0	0	0	0	0	0	0	0	0	0	0	0	0	0	0	0	0	0	0	0	0	0	0	0
4363066	k__Bacteria; p__Proteobacteria; c__Gammaproteobacteria; o__Pasteurellales; f__Pasteurellaceae; g__Aggregatibacter; s__	0	0	0	0	0	0	0	0	0	0	0	0	0	0	0	0	0	0	0	0	2	34	78	90	0	0	0	0	0	0	0	8	0	0	0	7	0	0	0	1	39	1	0	0	0	0	0	0
4471251	k__Bacteria; p__Proteobacteria; c__Gammaproteobacteria; o__Pasteurellales; f__Pasteurellaceae; g__Haemophilus; s__	0	0	0	0	0	0	0	0	0	0	0	0	0	0	0	0	0	0	2	0	21	72	167	89	1	627	25	0	0	0	0	0	0	1	0	43	1	1	1	3	465	151	17	0	4	0	0	0
4473129	k__Bacteria; p__Proteobacteria; c__Gammaproteobacteria; o__Pasteurellales; f__Pasteurellaceae; g__Haemophilus; s__parainfluenzae	0	0	0	0	0	0	0	0	0	0	0	0	0	0	11	15	8	0	30	2	2	9	21	6	854	2	0	0	0	0	42	9	0	1	0	2	0	1	0	0	19	163	0	0	0	0	2	0
953084	k__Bacteria; p__Proteobacteria; c__Gammaproteobacteria; o__Pseudomonadales; f__Moraxellaceae; g__; s__	1	0	0	0	0	1	0	0	0	0	0	0	0	0	0	0	0	0	0	0	4	0	0	0	0	0	0	0	0	0	0	0	0	0	0	0	0	0	0	0	0	0	0	49	0	0	0	0
3070686	k__Bacteria; p__Proteobacteria; c__Gammaproteobacteria; o__Pseudomonadales; f__Moraxellaceae; g__; s__	0	0	0	0	0	0	0	0	0	0	0	0	0	0	0	0	0	0	0	0	0	0	0	0	0	0	0	0	0	0	0	0	0	0	0	0	0	0	0	0	0	0	0	0	0	0	0	0
4396610	k__Bacteria; p__Proteobacteria; c__Gammaproteobacteria; o__Pseudomonadales; f__Moraxellaceae; g__; s__	0	0	0	0	0	0	0	0	0	0	0	0	0	0	0	0	0	0	0	0	0	0	0	1	0	0	0	0	4	0	0	0	0	187	0	0	42	0	0	0	0	0	0	105	0	2	0	0
710275	k__Bacteria; p__Proteobacteria; c__Gammaproteobacteria; o__Pseudomonadales; f__Moraxellaceae; g__Acinetobacter; s__	0	0	0	2	0	0	0	0	0	0	0	2	0	0	0	0	0	0	0	0	0	0	0	0	0	0	0	0	0	0	0	6	3	0	0	0	11	0	1	1	1	1	0	0	0	0	0	0
4450795	k__Bacteria; p__Proteobacteria; c__Gammaproteobacteria; o__Pseudomonadales; f__Moraxellaceae; g__Acinetobacter; s__	0	0	1635	189	1	1	0	0	0	1	0	93	0	0	0	6	1	0	300	37	30	0	0	2	377	0	19	66	15	1	6	15	50	52	0	77	32	8	9	16	0	7	532	6	43	37	0	69
4425634	k__Bacteria; p__Proteobacteria; c__Gammaproteobacteria; o__Pseudomonadales; f__Moraxellaceae; g__Acinetobacter; s__	0	0	0	0	0	0	0	0	0	0	0	0	0	0	0	0	9	0	325	31	2	2	0	1	10	6	0	0	0	0	0	0	0	0	0	3	9	13	0	0	0	0	255	4	70	15	4	2
4482374	k__Bacteria; p__Proteobacteria; c__Gammaproteobacteria; o__Pseudomonadales; f__Moraxellaceae; g__Acinetobacter; s__	0	3	40	4909	3	2	0	235	318	458	5	1499	3	0	0	35	34	17	388	60	163	6	3	48	219	0	225	9	246	1	67	120	176	11	54	20	52	60	236	172	538	512	68	17	105	187	2	342
219151	k__Bacteria; p__Proteobacteria; c__Gammaproteobacteria; o__Pseudomonadales; f__Moraxellaceae; g__Acinetobacter; s__	2	0	536	3	0	1	0	0	0	0	0	1	0	0	0	0	0	0	69	11	7	0	0	0	99	0	0	15	0	0	0	0	10	21	0	12	8	0	0	0	4	0	134	1	16	10	1	8
4482598	k__Bacteria; p__Proteobacteria; c__Gammaproteobacteria; o__Pseudomonadales; f__Moraxellaceae; g__Acinetobacter; s__	0	0	1	0	342	1	0	0	0	0	2	0	6	0	0	58	181	3	30	29	0	1	0	0	294	1841	2	209	2	266	6	193	65	43	0	29	232	416	73	2	1	0	4	0	3	1242	95	0
64653	k__Bacteria; p__Proteobacteria; c__Gammaproteobacteria; o__Pseudomonadales; f__Moraxellaceae; g__Acinetobacter; s__	0	0	0	0	0	0	0	0	20	46	0	0	0	0	0	0	0	0	10	3	13	0	0	0	0	0	0	0	0	0	0	0	5	0	0	0	0	0	0	0	0	0	0	0	0	0	0	0
4361528	k__Bacteria; p__Proteobacteria; c__Gammaproteobacteria; o__Pseudomonadales; f__Moraxellaceae; g__Acinetobacter; s__	0	0	0	287	0	0	0	37	0	8	0	0	0	0	0	0	0	0	0	0	0	0	1	2	0	0	0	0	0	0	0	3	3	0	0	0	0	0	5	0	0	45	0	0	0	13	0	1
3109779	k__Bacteria; p__Proteobacteria; c__Gammaproteobacteria; o__Pseudomonadales; f__Moraxellaceae; g__Acinetobacter; s__	0	0	1	0	1	0	0	0	0	0	0	0	0	0	0	0	1	0	7	0	0	0	0	1	4	0	0	0	0	1	0	8	0	0	0	3	12	0	0	0	0	0	4	0	1	3	1	0
1896184	k__Bacteria; p__Proteobacteria; c__Gammaproteobacteria; o__Pseudomonadales; f__Moraxellaceae; g__Acinetobacter; s__	0	0	0	0	0	0	0	0	0	5	0	0	0	0	0	0	0	0	1	0	0	6	0	0	0	0	0	0	0	0	0	0	0	0	0	25	0	0	0	0	1125	1	0	0	0	55	0	0
1896186	k__Bacteria; p__Proteobacteria; c__Gammaproteobacteria; o__Pseudomonadales; f__Moraxellaceae; g__Acinetobacter; s__	0	0	0	5	0	0	0	0	0	0	0	0	0	0	0	0	0	0	0	0	0	0	0	0	0	0	0	0	0	0	1	0	0	0	0	0	0	0	0	0	0	1	0	0	0	0	0	0
New.ReferenceOTU43	k__Bacteria; p__Proteobacteria; c__Gammaproteobacteria; o__Pseudomonadales; f__Moraxellaceae; g__Acinetobacter; s__	0	0	0	0	0	0	0	0	0	1	0	0	0	0	0	0	0	0	0	0	0	0	0	0	0	0	0	0	0	0	0	0	0	0	0	0	0	0	0	0	0	0	0	0	0	0	0	0
192795	k__Bacteria; p__Proteobacteria; c__Gammaproteobacteria; o__Pseudomonadales; f__Moraxellaceae; g__Acinetobacter; s__rhizosphaerae	0	0	0	0	0	0	0	0	0	0	0	0	0	0	0	0	0	0	0	5	0	0	0	0	0	27	0	0	1	0	42	1	1129	0	0	0	0	8	9	0	15	0	0	0	0	1	0	0
4334053	k__Bacteria; p__Proteobacteria; c__Gammaproteobacteria; o__Pseudomonadales; f__Moraxellaceae; g__Acinetobacter; s__rhizosphaerae	0	0	0	0	0	0	0	0	0	0	0	0	0	0	0	39	6	1	183	47	4	22	134	0	0	228	0	30	0	2	248	6	5238	31	106	0	75	175	489	2	594	0	48	0	0	0	78	1
823916	k__Bacteria; p__Proteobacteria; c__Gammaproteobacteria; o__Pseudomonadales; f__Moraxellaceae; g__Enhydrobacter; s__	4659	78	22	6	2439	430	0	0	0	0	16	948	8	0	0	24	5	0	198	11	0	0	44	0	0	139	0	1	0	0	0	136	188	0	0	0	24	381	0	0	0	1	97	0	49	6	0	0
1127280	k__Bacteria; p__Proteobacteria; c__Gammaproteobacteria; o__Pseudomonadales; f__Moraxellaceae; g__Moraxella; s__	0	0	0	0	0	0	0	0	0	0	0	0	0	0	0	0	0	0	0	0	0	0	0	0	0	0	0	0	0	0	0	0	0	0	31	0	0	0	0	0	0	0	0	0	0	0	18	0
4477244	k__Bacteria; p__Proteobacteria; c__Gammaproteobacteria; o__Pseudomonadales; f__Moraxellaceae; g__Perlucidibaca; s__	0	0	0	0	0	0	0	0	0	0	0	0	0	0	0	0	0	0	0	0	7	0	0	0	0	0	0	0	0	0	0	0	0	0	0	0	0	0	1	0	0	0	0	0	0	0	0	0
51114	k__Bacteria; p__Proteobacteria; c__Gammaproteobacteria; o__Pseudomonadales; f__Moraxellaceae; g__Psychrobacter; s__	0	0	0	0	0	0	0	0	0	0	0	0	0	0	0	0	0	0	0	0	0	0	0	0	0	0	0	0	0	0	0	0	0	0	0	0	0	0	0	0	0	0	0	0	0	0	0	0
4313823	k__Bacteria; p__Proteobacteria; c__Gammaproteobacteria; o__Pseudomonadales; f__Moraxellaceae; g__Psychrobacter; s__	0	0	0	0	0	0	0	0	0	0	0	0	0	0	0	0	0	0	0	0	1	0	0	0	0	0	0	0	333	0	2	1	2	0	0	0	0	0	0	0	0	0	0	0	0	0	0	0
4456889	k__Bacteria; p__Proteobacteria; c__Gammaproteobacteria; o__Pseudomonadales; f__Pseudomonadaceae	50	3	6	37	7	9	0	0	10	0	1	27	33	0	0	1	275	4	0	0	26	176	18	7	188	1	1	158	0	162	0	58	101	0	42	0	342	196	65	0	186	211	23	91	0	385	34	96
4419276	k__Bacteria; p__Proteobacteria; c__Gammaproteobacteria; o__Pseudomonadales; f__Pseudomonadaceae; g__; s__	19	2	5	860	1	1	0	0	0	0	6	7	13	0	0	1	5	8	1	3	0	26	0	31	0	0	17	1	1	0	0	62	1177	3	61	0	10	92	11	0	24	2	0	0	1	41	76	0
4128270	k__Bacteria; p__Proteobacteria; c__Gammaproteobacteria; o__Pseudomonadales; f__Pseudomonadaceae; g__Pseudomonas	1	0	0	0	0	0	0	0	0	0	0	0	0	0	0	0	28	0	1	0	1	1	0	0	19	0	0	13	0	18	1	5	0	0	1	0	32	27	5	0	0	19	0	4	0	19	0	20
4456933	k__Bacteria; p__Proteobacteria; c__Gammaproteobacteria; o__Pseudomonadales; f__Pseudomonadaceae; g__Pseudomonas	0	0	1	126	0	0	0	0	0	0	0	0	0	0	0	2	0	1	0	0	0	0	0	0	0	0	0	0	0	0	0	5	0	0	0	0	8	0	0	0	0	0	0	0	0	0	0	0
4454529	k__Bacteria; p__Proteobacteria; c__Gammaproteobacteria; o__Pseudomonadales; f__Pseudomonadaceae; g__Pseudomonas; s__	0	0	0	0	0	0	0	0	0	0	0	0	0	0	0	12	1	1	0	0	0	0	0	0	0	0	0	0	0	0	0	0	0	0	0	0	5	0	0	0	0	0	0	0	0	1	0	0
4456891	k__Bacteria; p__Proteobacteria; c__Gammaproteobacteria; o__Pseudomonadales; f__Pseudomonadaceae; g__Pseudomonas; s__	11695	2548	4441	3858	1157	1423	0	0	0	0	3114	5256	8558	0	0	20	106	1	0	27	0	24	10	5	178	13	11	21	0	0	0	36	0	49	12	53	12	50	392	66	11	0	1	22	38	22	0	0
4460024	k__Bacteria; p__Proteobacteria; c__Gammaproteobacteria; o__Pseudomonadales; f__Pseudomonadaceae; g__Pseudomonas; s__fragi	0	2623	1	1	0	0	0	30	0	0	0	0	2	0	0	0	30	0	0	0	8	10	1	2	474	137	237	81	0	19	0	0	1	1	7	40	69	2	3	0	1	4	0	1	0	249	1	5
4482857	k__Bacteria; p__Proteobacteria; c__Gammaproteobacteria; o__Vibrionales; f__Vibrionaceae; g__Vibrio; s__rumoiensis	0	0	0	0	0	0	0	0	0	0	0	0	0	0	0	0	0	0	0	0	0	0	0	0	0	0	0	0	0	0	0	0	0	0	0	0	0	0	0	0	0	0	0	0	0	0	0	0
100307	k__Bacteria; p__Proteobacteria; c__Gammaproteobacteria; o__Xanthomonadales; f__Sinobacteraceae; g__; s__	0	0	0	0	0	0	2	0	86	0	0	0	0	0	0	0	5	10	29	7	17	3	25	0	1	62	52	2	37	1	0	0	30	9	0	0	15	0	0	80	0	114	0	5	15	8	27	0
3284221	k__Bacteria; p__Proteobacteria; c__Gammaproteobacteria; o__Xanthomonadales; f__Sinobacteraceae; g__; s__	0	0	0	0	0	0	0	0	31	0	0	0	0	0	0	0	2	0	14	1	4	2	12	0	0	18	15	2	20	0	0	0	12	0	0	0	8	0	0	25	0	58	0	1	7	4	19	0
516554	k__Bacteria; p__Proteobacteria; c__Gammaproteobacteria; o__Xanthomonadales; f__Sinobacteraceae; g__Nevskia; s__	0	0	0	0	0	0	0	0	0	0	0	0	0	0	0	0	0	0	0	0	0	7	0	39	0	0	0	0	0	0	0	0	0	0	0	0	0	0	0	0	0	0	0	0	19	0	0	0
New.ReferenceOTU15	k__Bacteria; p__Proteobacteria; c__Gammaproteobacteria; o__Xanthomonadales; f__Sinobacteraceae; g__Nevskia; s__	0	0	0	0	0	0	0	0	0	0	0	0	0	0	0	0	0	0	0	0	0	0	0	0	0	0	0	0	0	0	0	0	0	0	0	0	0	0	0	0	0	0	0	0	3	0	0	0
4353076	k__Bacteria; p__Proteobacteria; c__Gammaproteobacteria; o__Xanthomonadales; f__Sinobacteraceae; g__Steroidobacter; s__	0	0	0	0	0	0	0	0	0	0	0	0	0	0	0	0	0	0	0	0	0	0	0	0	0	0	0	0	0	0	0	0	0	0	0	0	0	0	0	0	0	0	0	0	0	0	0	0
New.CleanUp.ReferenceOTU11	k__Bacteria; p__Proteobacteria; c__Gammaproteobacteria; o__Xanthomonadales; f__Xanthomonadaceae	0	0	0	0	0	0	735	0	0	1	0	0	0	0	0	5	0	0	0	0	0	0	0	0	11	0	0	0	0	0	0	0	0	0	0	0	0	0	5	0	0	0	0	0	0	0	18	0
4361455	k__Bacteria; p__Proteobacteria; c__Gammaproteobacteria; o__Xanthomonadales; f__Xanthomonadaceae; g__; s__	0	0	0	0	0	0	0	0	0	0	0	0	0	0	0	0	0	0	0	0	0	0	0	17	0	0	0	0	0	0	0	0	0	0	0	0	0	0	0	0	0	0	0	0	0	0	0	0
4343457	k__Bacteria; p__Proteobacteria; c__Gammaproteobacteria; o__Xanthomonadales; f__Xanthomonadaceae; g__Luteibacter; s__rhizovicinus	1366	144	22095	191	23475	41537	0	0	0	0	16	20	20	0	0	0	0	0	0	0	0	0	0	0	0	0	0	0	0	0	0	0	0	0	0	0	0	0	0	0	0	0	0	0	0	0	0	0
241289	k__Bacteria; p__Proteobacteria; c__Gammaproteobacteria; o__Xanthomonadales; f__Xanthomonadaceae; g__Luteibacter; s__rhizovicinus	520	62	10006	125	10732	17082	0	0	0	0	36	22	15	0	0	0	0	0	0	0	0	0	0	0	0	0	0	0	0	0	0	0	0	0	0	0	0	0	0	0	0	0	0	0	0	0	0	0
177555	k__Bacteria; p__Proteobacteria; c__Gammaproteobacteria; o__Xanthomonadales; f__Xanthomonadaceae; g__Luteibacter; s__rhizovicinus	2065	183	37061	363	40135	65707	0	0	0	0	44	30	34	0	0	0	0	0	0	0	0	0	0	0	0	0	0	0	0	0	0	0	0	0	0	0	0	0	0	0	0	0	0	0	0	0	0	0
715527	k__Bacteria; p__Proteobacteria; c__Gammaproteobacteria; o__Xanthomonadales; f__Xanthomonadaceae; g__Pseudoxanthomonas; s__mexicana	0	0	0	0	0	0	0	0	0	0	0	0	0	0	0	0	0	0	2	0	0	0	0	0	0	0	0	0	0	0	0	0	0	0	0	0	41	0	20	0	0	0	0	0	0	0	0	0
4430952	k__Bacteria; p__Proteobacteria; c__Gammaproteobacteria; o__Xanthomonadales; f__Xanthomonadaceae; g__Stenotrophomonas; s__	633	150	166	107	90	18	5	0	5	29	1740	145	603	20	0	1	13	0	4	0	4	0	0	0	0	1	11	3	0	22	0	0	6	88	80	5	0	0	0	5	7	20	66	0	1	144	0	3
4441357	k__Bacteria; p__Proteobacteria; c__Gammaproteobacteria; o__Xanthomonadales; f__Xanthomonadaceae; g__Stenotrophomonas; s__	734	172	285	114	116	19	8	0	1	23	1485	267	861	21	0	0	3	0	7	2	1	0	0	2	1	4	17	6	0	9	0	16	9	2	0	2	0	0	3	6	4	10	8	1	1	17	0	10
537062	k__Bacteria; p__Proteobacteria; c__Gammaproteobacteria; o__Xanthomonadales; f__Xanthomonadaceae; g__Stenotrophomonas; s__	0	0	0	0	2	0	0	0	0	0	0	0	0	0	0	13	61	0	0	0	0	0	0	78	0	4	0	0	0	0	0	0	0	0	0	0	0	33	379	0	0	1	43	0	0	0	0	0
2806353	k__Bacteria; p__Proteobacteria; c__Gammaproteobacteria; o__Xanthomonadales; f__Xanthomonadaceae; g__Stenotrophomonas; s__	14293	3509	4941	2278	2671	368	138	3	80	525	7668	3751	15554	340	0	8	10	0	62	20	52	0	3	1	0	75	159	12	0	140	0	0	143	35	0	80	0	1	38	92	72	324	66	4	15	59	3	86
New.ReferenceOTU6560	k__Bacteria; p__Proteobacteria; c__Gammaproteobacteria; o__Xanthomonadales; f__Xanthomonadaceae; g__Thermomonas	0	0	0	0	0	0	340	0	0	0	0	0	0	0	0	0	0	0	0	0	0	0	0	0	0	0	0	0	0	0	0	0	0	0	0	0	0	0	0	1	0	0	0	0	0	0	0	0
New.CleanUp.ReferenceOTU34	k__Bacteria; p__Proteobacteria; c__TA18; o__CV90; f__; g__; s__	0	0	0	0	0	0	0	0	0	0	0	0	0	0	0	0	0	0	0	0	0	0	0	0	0	0	0	0	0	0	0	0	0	0	0	0	0	0	0	0	0	0	0	0	0	0	0	0
New.ReferenceOTU289	k__Bacteria; p__Proteobacteria; c__TA18; o__PHOS-HD29; f__; g__; s__	0	0	0	0	0	0	0	0	0	0	0	0	0	0	0	0	0	0	0	0	0	0	0	0	0	0	0	0	0	0	0	0	0	0	0	0	0	0	0	0	0	0	0	0	0	0	0	0
New.ReferenceOTU688	k__Bacteria; p__Proteobacteria; c__TA18; o__PHOS-HD29; f__; g__; s__	0	0	0	0	0	0	0	0	0	0	0	0	0	0	0	0	0	0	0	0	0	0	0	0	0	0	0	0	0	0	0	0	0	0	0	0	0	0	2	0	0	0	0	0	0	0	0	0
New.ReferenceOTU6490	k__Bacteria; p__Spirochaetes; c__Spirochaetes; o__[Borreliales]; f__[Borreliaceae]; g__Borrelia; s__	0	0	0	0	0	0	0	0	0	0	0	0	0	0	0	0	1	0	2	20	2	0	0	0	0	0	0	9	1	180	0	4	3	0	0	1	44	46	473	84	105	201	22	55	407	3	1	1
New.ReferenceOTU11	k__Bacteria; p__Spirochaetes; c__Spirochaetes; o__[Borreliales]; f__[Borreliaceae]; g__Borrelia; s__	0	0	0	0	0	0	3	0	0	0	0	0	0	0	0	2	4	13	0	0	0	0	2	0	0	0	0	28	23	106	11167	564	34	0	0	4	5	2	5	0	0	111	0	0	0	0	0	0
New.ReferenceOTU3424	k__Bacteria; p__Spirochaetes; c__Spirochaetes; o__[Borreliales]; f__[Borreliaceae]; g__Borrelia; s__	0	0	0	0	0	0	0	0	0	0	0	0	0	0	0	2	2	0	0	0	0	0	0	0	0	0	0	7	778	0	558	174	1424	0	0	0	49	40	280	0	0	0	0	0	0	0	0	0
New.ReferenceOTU7	k__Bacteria; p__Spirochaetes; c__Spirochaetes; o__[Borreliales]; f__[Borreliaceae]; g__Borrelia; s__	0	0	0	0	0	0	0	0	0	0	0	0	0	0	0	4	15	0	0	6	11	0	0	0	0	0	0	3	25	33	23	8	44	0	0	0	374	145	1659	4	4	11	11	34	192	0	0	1
New.ReferenceOTU1259	k__Bacteria; p__Spirochaetes; c__Spirochaetes; o__[Borreliales]; f__[Borreliaceae]; g__Borrelia; s__	0	0	0	0	0	0	0	0	0	0	0	0	0	0	0	0	0	2	0	0	1	0	0	0	0	0	1	0	0	0	0	0	0	0	0	0	6	3	50	0	0	0	68	1	1974	1	1	0
90465	k__Bacteria; p__Spirochaetes; c__Spirochaetes; o__Spirochaetales; f__Spirochaetaceae; g__Spirochaeta; s__aurantia	0	0	0	0	0	0	0	0	0	0	0	0	0	0	0	0	0	0	0	0	0	0	0	0	0	0	0	0	0	0	0	0	0	0	0	0	0	0	0	0	0	0	0	0	0	0	0	0
New.ReferenceOTU19	k__Bacteria; p__SR1; c__; o__; f__; g__; s__	0	0	0	0	0	0	0	0	113	268	0	0	0	0	0	0	0	0	0	0	0	0	0	0	0	0	0	0	0	0	0	0	0	0	0	0	0	0	0	0	0	0	0	0	0	0	0	0
New.ReferenceOTU3325	k__Bacteria; p__SR1; c__; o__; f__; g__; s__	0	0	0	0	0	0	0	0	0	0	0	0	0	0	0	0	0	0	0	0	0	0	0	0	0	0	0	0	0	0	0	0	0	0	0	0	0	0	0	0	0	0	0	0	0	0	0	0
New.ReferenceOTU568	k__Bacteria; p__SR1; c__; o__; f__; g__; s__	0	0	0	0	0	0	0	0	0	0	0	0	0	0	0	0	0	0	0	6	0	0	0	2	0	0	0	15	0	0	0	0	0	36	0	0	1	0	0	0	0	0	0	0	0	0	0	0
New.ReferenceOTU2243	k__Bacteria; p__SR1; c__; o__; f__; g__; s__	0	0	0	0	0	0	0	0	0	0	0	0	0	0	0	0	0	0	0	0	0	0	0	0	0	0	0	0	1	0	0	0	0	0	0	0	0	0	0	0	0	0	0	0	0	0	0	0
New.ReferenceOTU978	k__Bacteria; p__SR1; c__; o__; f__; g__; s__	0	0	0	0	0	0	0	0	0	0	0	0	0	0	0	2	0	0	0	0	0	0	0	0	0	0	0	0	0	0	0	0	0	0	0	0	0	0	0	0	0	0	0	0	0	0	0	0
New.ReferenceOTU2748	k__Bacteria; p__Tenericutes; c__Mollicutes; o__Entomoplasmatales; f__; g__; s__	0	0	0	0	0	0	0	0	0	0	0	0	0	0	0	0	0	0	0	0	1	0	0	0	0	4	0	0	0	0	0	1	0	0	0	0	0	0	0	0	0	0	1	2863	36	0	0	0
New.ReferenceOTU4471	k__Bacteria; p__Tenericutes; c__Mollicutes; o__RF39; f__; g__; s__	0	0	0	0	0	0	0	0	0	237	0	0	0	0	0	0	0	0	0	0	0	0	0	0	0	0	0	0	0	0	0	0	0	0	0	0	0	0	0	0	0	0	0	0	0	0	0	0
New.ReferenceOTU1295	k__Bacteria; p__TM6; c__SJA-4	0	0	0	0	0	0	0	0	0	0	0	0	0	0	0	0	0	0	0	0	0	0	0	0	0	0	0	0	0	0	0	0	0	0	0	0	0	0	0	0	0	0	0	0	0	0	0	0
New.ReferenceOTU6234	k__Bacteria; p__TM7; c__SC3; o__; f__; g__; s__	0	0	0	0	0	0	0	0	0	0	0	0	0	0	0	0	0	0	0	0	0	0	0	0	0	0	0	0	0	0	0	0	0	0	0	0	0	0	0	0	0	0	0	0	0	0	0	0
New.ReferenceOTU257	k__Bacteria; p__TM7; c__TM7-1; o__; f__; g__; s__	0	0	0	0	0	0	0	0	52	71	0	0	0	0	0	0	0	0	0	10	7	0	0	0	0	0	0	0	0	0	0	0	0	0	0	0	0	0	0	0	0	0	0	0	0	0	0	0
New.CleanUp.ReferenceOTU46	k__Bacteria; p__Verrucomicrobia; c__[Pedosphaerae]; o__[Pedosphaerales]; f__; g__; s__	0	0	0	0	0	0	0	0	0	0	0	0	0	0	0	0	0	0	0	0	0	0	0	0	0	0	0	0	0	0	0	0	0	0	0	0	0	0	0	0	0	0	0	0	0	0	0	0
New.ReferenceOTU1361	k__Bacteria; p__Verrucomicrobia; c__[Pedosphaerae]; o__[Pedosphaerales]; f__[Pedosphaeraceae]; g__Pedosphaera; s__	0	1	0	1	0	1	0	0	0	0	0	2	0	0	0	0	0	0	0	0	0	0	0	0	0	0	0	0	0	0	0	0	0	0	0	0	0	0	0	0	0	0	0	0	0	0	0	0
4477307	k__Bacteria; p__Verrucomicrobia; c__[Pedosphaerae]; o__[Pedosphaerales]; f__auto67_4W; g__; s__	0	0	0	0	0	0	0	0	35	0	0	0	0	0	0	0	0	0	0	0	0	0	0	0	0	0	0	0	0	0	0	0	0	0	0	0	0	0	0	1	0	0	0	0	0	0	0	0
New.ReferenceOTU1189	k__Bacteria; p__Verrucomicrobia; c__[Pedosphaerae]; o__[Pedosphaerales]; f__auto67_4W; g__; s__	0	0	0	0	0	0	0	0	0	0	0	0	0	0	0	0	0	0	0	0	0	0	0	0	0	0	0	0	0	0	0	0	0	0	0	0	0	0	0	0	0	0	0	0	0	0	0	0
New.CleanUp.ReferenceOTU60	k__Bacteria; p__Verrucomicrobia; c__[Pedosphaerae]; o__[Pedosphaerales]; f__R4-41B; g__; s__	0	0	0	0	0	0	0	0	0	0	0	0	0	0	0	0	0	0	0	0	0	0	0	0	0	0	0	0	0	0	0	0	0	0	0	0	0	0	0	0	0	0	0	0	0	0	0	0
4471583	k__Bacteria; p__Verrucomicrobia; c__[Spartobacteria]; o__[Chthoniobacterales]; f__[Chthoniobacteraceae]; g__DA101; s__	0	0	0	0	0	0	0	0	0	0	0	0	0	0	0	0	0	0	0	0	0	0	1	93	0	2	0	0	0	0	151	0	0	0	1	0	0	0	0	0	0	0	0	37	0	0	0	0
1109646	k__Bacteria; p__Verrucomicrobia; c__[Spartobacteria]; o__[Chthoniobacterales]; f__[Chthoniobacteraceae]; g__DA101; s__	0	0	0	0	0	0	0	0	0	0	0	0	0	0	0	0	0	0	0	0	0	0	0	0	0	0	0	0	0	0	0	0	0	0	0	0	0	0	0	0	0	0	0	0	0	0	0	0
New.ReferenceOTU2494	k__Bacteria; p__Verrucomicrobia; c__Verrucomicrobiae; o__Verrucomicrobiales; f__Verrucomicrobiaceae; g__; s__	0	0	0	0	0	0	0	0	0	0	0	0	0	0	0	0	0	0	0	0	0	0	0	0	0	0	0	0	0	0	0	0	0	0	0	0	0	0	0	0	0	0	0	0	0	0	0	0
New.ReferenceOTU3159	k__Bacteria; p__Verrucomicrobia; c__Verrucomicrobiae; o__Verrucomicrobiales; f__Verrucomicrobiaceae; g__; s__	0	0	0	0	0	0	0	0	0	0	0	0	0	0	0	0	0	0	0	0	0	0	0	0	0	0	0	0	0	0	0	0	0	0	0	0	0	0	0	0	0	0	0	0	0	0	0	0
New.ReferenceOTU766	k__Bacteria; p__ZB3; c__BS119; o__; f__; g__; s__	0	0	0	0	0	0	0	0	0	0	0	0	0	0	0	0	0	0	0	0	0	0	0	0	0	0	0	0	0	0	0	0	0	0	0	0	0	0	0	0	0	0	0	0	0	0	0	0
New.ReferenceOTU661	Unassigned	0	0	0	0	0	0	0	0	0	0	0	0	0	0	0	0	0	0	0	0	0	0	0	0	0	0	0	0	0	0	0	0	0	0	0	0	0	0	4	0	0	0	0	0	0	0	0	0
New.ReferenceOTU849	Unassigned	0	0	0	0	0	0	0	0	0	112	0	0	0	0	0	0	0	0	0	0	0	0	0	0	0	0	0	0	0	0	0	0	0	0	0	0	0	0	0	0	0	0	0	0	0	0	0	0
New.ReferenceOTU6239	Unassigned	0	0	0	0	0	0	0	0	0	0	0	0	0	0	0	0	0	0	0	0	2	0	0	0	0	0	0	0	0	0	0	0	0	0	0	0	0	2	0	0	0	0	0	0	0	0	0	0
New.ReferenceOTU18	Unassigned	0	0	0	0	6	0	0	0	0	0	0	0	0	0	0	0	0	0	0	3	0	0	0	0	0	0	0	0	0	0	0	0	0	0	0	0	0	0	0	0	0	0	0	0	0	0	0	0
New.ReferenceOTU13	Unassigned	0	0	0	0	0	0	0	0	0	85	0	0	0	0	0	0	0	0	0	2	0	0	0	0	0	0	0	0	0	0	0	0	0	0	0	0	0	0	0	0	0	0	0	0	0	0	0	0
New.ReferenceOTU5129	Unassigned	0	0	0	0	0	0	0	0	0	0	0	0	0	0	0	0	0	0	0	0	0	0	0	0	0	0	0	0	0	0	0	0	0	0	0	0	0	0	0	0	0	0	0	0	0	0	0	0
New.ReferenceOTU6572	Unassigned	0	0	0	0	32	0	0	0	0	0	0	0	0	0	0	0	0	0	0	0	2	0	0	0	0	0	0	0	0	0	0	0	0	0	0	0	0	0	0	0	0	0	0	0	0	0	0	0
New.ReferenceOTU4870	Unassigned	0	0	0	0	0	0	0	0	0	0	0	0	0	0	0	0	0	0	0	0	0	0	0	0	0	0	0	0	0	0	0	0	0	0	0	0	0	0	0	0	0	0	0	0	0	0	0	0
New.ReferenceOTU1207	Unassigned	850	1	0	0	0	0	0	1	11	9	0	0	0	0	0	0	0	0	0	2	30	0	21	0	0	24	0	0	0	0	0	0	0	0	2	0	1	2	0	0	0	0	0	0	0	0	0	0
New.ReferenceOTU3117	Unassigned	0	0	0	0	0	0	0	0	0	0	0	0	0	0	0	0	0	0	0	0	0	0	0	0	0	0	0	0	0	107	0	0	0	0	0	0	0	0	0	0	0	0	0	0	0	0	0	0
New.ReferenceOTU4837	Unassigned	2	1	1	0	1489	0	0	0	0	0	0	0	1	0	0	0	0	0	0	0	0	0	0	0	0	0	0	0	0	0	0	0	0	0	0	0	0	0	0	0	0	0	0	0	0	0	0	0
New.ReferenceOTU930	Unassigned	0	0	0	0	0	0	0	0	89	0	0	0	0	0	0	2	0	0	0	0	7	0	0	0	0	0	0	0	0	0	16	0	0	4	0	0	0	0	0	0	0	0	0	0	2	0	1	3
New.ReferenceOTU3138	Unassigned	0	0	0	0	0	0	0	0	0	92	0	0	0	0	0	1	0	0	0	4	0	0	0	0	0	0	0	0	0	0	0	0	25	0	0	0	1	0	0	0	0	0	0	0	0	0	0	0
New.ReferenceOTU3307	Unassigned	0	0	0	0	0	0	0	0	0	0	0	0	0	0	0	0	0	0	0	0	0	0	0	0	0	0	0	0	0	0	0	0	0	0	0	0	0	0	0	0	0	0	0	0	0	0	0	0
New.ReferenceOTU3658	Unassigned	0	0	0	0	0	0	0	0	0	0	0	0	0	0	0	0	0	0	0	0	2	0	0	0	0	0	0	0	0	0	0	0	0	0	0	0	0	0	0	0	0	0	0	0	0	0	0	0
New.ReferenceOTU2223	Unassigned	2	0	0	0	0	0	0	0	0	0	0	0	0	0	0	0	0	0	0	0	0	0	0	0	0	0	0	0	0	0	0	0	0	0	0	0	0	0	0	2	0	0	0	0	0	0	0	0
New.ReferenceOTU1463	Unassigned	0	0	0	0	0	0	0	0	0	0	0	0	0	0	0	0	0	0	0	0	0	0	0	0	0	0	0	0	0	0	0	0	0	0	0	0	0	0	0	0	0	0	0	0	0	0	0	0
New.ReferenceOTU4497	Unassigned	0	0	0	0	0	0	0	0	0	0	0	0	0	0	0	0	0	0	0	0	0	0	0	0	0	0	0	0	0	0	0	0	0	0	0	0	0	0	0	0	0	0	0	0	0	0	0	0
New.ReferenceOTU488	Unassigned	0	0	0	0	0	0	0	0	0	0	0	0	0	0	0	0	0	0	0	0	0	0	0	0	0	0	0	0	0	0	0	0	0	0	0	0	1	0	0	0	0	0	0	0	0	0	0	0
New.ReferenceOTU1035	Unassigned	0	0	0	0	0	0	0	0	0	0	0	0	0	0	0	0	0	0	0	0	0	0	0	0	0	0	0	0	0	0	0	0	0	0	0	0	0	0	0	0	0	0	0	0	0	0	0	0
New.ReferenceOTU4110	Unassigned	0	0	0	0	0	0	0	3	0	2	0	0	0	0	0	0	0	0	0	0	7	0	8	0	0	0	0	0	0	0	0	0	0	0	0	0	1	0	0	0	0	0	0	0	0	0	0	0
New.ReferenceOTU6074	Unassigned	0	0	0	0	0	0	0	0	0	0	0	0	0	0	0	0	0	0	0	0	0	0	0	2	0	0	0	0	0	0	0	0	0	0	0	0	0	0	0	0	0	0	0	0	0	0	0	0
New.ReferenceOTU2565	Unassigned	0	0	0	0	0	0	1	98	1	0	0	0	0	0	0	0	0	0	0	0	6	0	0	0	0	0	0	0	96	0	0	0	8	0	0	0	0	0	16	0	0	0	0	0	0	0	0	0
New.ReferenceOTU5193	Unassigned	0	0	0	0	0	0	0	0	0	0	0	0	0	0	0	0	0	0	0	0	0	0	0	0	0	0	0	0	0	0	0	0	0	0	0	0	0	0	0	0	0	0	0	0	0	0	0	0
New.ReferenceOTU3096	Unassigned	0	0	0	0	0	0	0	0	0	0	0	0	0	0	0	1	5	0	0	0	0	0	0	0	0	0	0	0	0	2	0	0	0	0	0	0	1946	411	968	0	0	0	0	0	0	0	0	0
New.ReferenceOTU6506	Unassigned	0	0	0	0	0	0	0	0	0	47	0	0	0	0	0	0	0	0	0	0	6	0	0	0	0	0	0	0	0	0	0	0	0	0	0	50	0	0	0	0	1	0	0	0	0	0	0	0
New.ReferenceOTU587	Unassigned	0	0	0	0	0	33	0	0	9	27	0	0	0	0	0	0	0	0	0	0	6	0	0	0	0	0	0	0	0	0	0	0	0	0	0	0	0	0	0	0	12	0	0	0	0	0	0	0
New.ReferenceOTU146	Unassigned	0	0	0	0	0	0	0	0	0	0	0	0	0	0	0	0	0	0	0	0	0	0	0	0	0	0	0	0	0	0	0	0	0	0	0	0	0	0	0	0	0	0	0	0	0	0	0	0
New.ReferenceOTU2503	Unassigned	0	0	0	0	0	0	0	0	0	2	0	0	0	0	0	0	0	0	0	0	0	0	0	0	0	0	0	0	0	0	0	0	0	0	0	0	0	0	0	0	0	0	0	0	0	0	0	0
New.ReferenceOTU2508	Unassigned	0	0	0	0	0	0	0	0	0	0	0	0	0	0	0	0	0	0	0	0	0	0	0	0	0	0	0	0	0	0	0	0	0	0	0	0	0	0	0	0	0	0	0	0	0	0	0	0
New.ReferenceOTU424	Unassigned	0	0	0	0	0	0	0	0	0	0	0	0	0	0	0	0	0	0	0	0	0	0	0	0	0	0	0	0	0	0	0	0	0	0	0	0	0	0	0	0	0	0	0	0	0	0	0	0
New.ReferenceOTU2644	Unassigned	0	0	0	0	0	0	0	0	0	0	0	0	0	0	0	0	0	0	0	0	0	0	0	0	0	0	0	0	0	0	0	0	0	0	0	0	0	0	0	0	0	0	0	0	0	0	0	0
New.ReferenceOTU1901	Unassigned	0	0	0	0	0	0	0	0	0	0	0	0	0	0	0	0	0	0	0	0	0	0	0	0	0	0	0	0	0	0	0	0	0	0	0	0	0	0	0	0	0	0	0	0	0	0	0	0
New.ReferenceOTU4885	Unassigned	1	0	0	0	0	0	0	0	7	0	0	0	0	0	0	0	0	0	0	0	12	0	0	0	0	0	0	0	0	0	0	0	0	0	0	0	0	0	0	0	0	0	0	0	0	0	0	0
New.ReferenceOTU2483	Unassigned	0	0	0	0	0	0	0	0	0	78	0	0	0	0	0	0	0	0	0	0	0	0	0	0	0	0	0	0	0	0	0	0	0	0	0	0	0	0	0	25	0	0	0	0	0	0	0	0
New.ReferenceOTU5553	Unassigned	0	0	0	0	0	0	0	0	0	0	0	0	0	0	0	0	0	0	0	0	0	0	0	0	0	0	0	0	0	0	0	0	0	0	0	0	0	0	0	0	0	0	0	0	0	0	0	0
New.ReferenceOTU40	Unassigned	0	0	0	0	0	0	0	0	0	2	0	0	0	0	0	0	0	0	0	0	6	0	0	0	0	0	0	0	0	0	0	0	4	0	0	0	0	0	0	0	0	0	10	0	0	0	0	0
New.ReferenceOTU2423	Unassigned	0	0	0	0	0	0	0	0	2	0	0	0	0	0	0	0	0	0	0	2	0	0	0	0	0	0	0	0	0	0	1	0	0	0	0	0	0	0	0	0	0	0	0	0	0	0	0	0
New.ReferenceOTU1603	Unassigned	0	0	0	0	0	0	0	0	75	0	0	0	0	0	0	0	0	0	0	0	10	0	0	0	41	0	0	0	0	0	0	0	0	0	0	0	1	0	0	0	0	0	0	0	0	0	0	0
New.ReferenceOTU279	Unassigned	0	0	0	0	0	0	0	0	0	0	0	0	0	0	0	0	0	0	0	0	0	0	0	0	0	0	0	0	0	0	0	0	0	0	0	0	0	0	0	0	0	0	0	0	0	0	0	0
New.ReferenceOTU1985	Unassigned	0	0	0	0	0	0	0	0	0	0	0	0	0	0	0	0	0	0	0	1	17	0	6	0	0	0	0	0	0	0	0	0	6	2	0	0	0	13	2	0	0	126	0	0	0	0	0	0
New.ReferenceOTU489	Unassigned	0	0	0	0	0	0	0	0	0	88	0	0	0	0	0	0	0	0	0	0	21	0	1	0	0	0	0	0	0	0	0	0	0	0	0	1	0	0	0	0	0	32	0	0	0	0	0	0
New.ReferenceOTU294	Unassigned	0	0	0	0	0	0	0	0	0	0	0	0	0	0	0	0	0	0	0	0	0	0	0	0	0	0	0	0	0	0	0	0	0	0	0	0	0	0	0	0	0	0	0	0	0	0	0	0
New.ReferenceOTU3103	Unassigned	0	0	0	0	0	0	0	0	0	0	0	0	0	0	0	0	0	0	0	0	0	0	0	0	0	0	0	0	0	0	0	0	0	0	0	0	0	0	0	0	0	0	0	0	0	0	0	0
New.ReferenceOTU6250	Unassigned	0	0	0	0	0	0	0	0	0	0	0	0	0	0	0	0	0	0	0	0	0	0	0	0	0	0	0	0	0	0	0	0	0	0	0	0	0	0	0	0	0	0	0	0	0	0	0	0
New.ReferenceOTU392	Unassigned	0	0	0	0	0	0	0	23	51	0	0	0	0	0	0	0	0	0	0	26	0	0	0	0	0	0	0	0	0	0	0	0	0	0	0	0	0	0	0	0	0	0	0	0	0	23	0	0
New.ReferenceOTU764	Unassigned	0	0	0	0	0	0	0	0	0	0	0	0	0	0	0	0	0	0	0	0	8	0	0	0	0	0	4	0	0	0	0	0	0	0	0	0	0	0	0	0	0	0	0	0	0	0	0	0
New.ReferenceOTU180	Unassigned	0	0	0	0	0	0	0	0	0	0	0	0	0	0	0	0	0	0	0	0	0	0	0	0	0	0	0	0	0	0	0	0	0	0	0	0	0	0	0	0	0	0	0	0	0	0	0	0
New.ReferenceOTU984	Unassigned	0	0	0	0	0	0	2	0	0	0	0	0	0	0	0	0	0	0	0	5	0	0	0	0	0	0	0	0	0	0	0	0	0	0	0	0	0	0	0	0	0	2	0	0	0	0	0	0
New.ReferenceOTU3529	Unassigned	0	0	0	0	0	0	0	0	0	0	0	0	0	0	0	0	0	0	0	0	14	0	0	2	0	0	0	0	0	0	0	0	0	0	0	0	0	0	0	0	0	0	0	0	0	0	0	0
New.ReferenceOTU3548	Unassigned	0	0	0	0	0	0	0	0	0	0	0	0	0	0	0	0	0	0	0	4	0	0	0	0	0	0	0	0	0	0	0	0	0	0	0	0	0	0	0	0	0	0	0	0	0	0	0	0
New.ReferenceOTU1157	Unassigned	0	1	1	0	0	0	0	0	210	2	1	0	0	0	0	0	0	0	0	0	0	0	0	0	0	0	0	0	0	0	0	0	0	0	0	0	0	1	0	0	0	0	3	0	0	0	0	0
New.ReferenceOTU689	Unassigned	0	0	0	0	0	0	0	0	0	0	0	0	0	0	0	0	0	0	0	0	0	0	0	0	0	0	0	0	0	0	0	0	0	0	0	0	0	0	0	0	0	0	0	0	0	0	0	0
New.ReferenceOTU1020	Unassigned	0	0	0	0	0	0	0	0	0	0	0	0	0	0	0	0	0	0	0	0	0	0	0	0	0	0	0	0	0	0	0	0	0	0	0	0	0	0	0	0	0	0	0	0	0	0	0	0
New.ReferenceOTU335	Unassigned	0	0	0	0	0	0	0	0	0	0	0	0	0	0	0	0	0	0	0	0	0	0	0	0	0	0	0	0	0	0	0	0	0	0	0	0	0	0	0	0	0	0	0	0	0	0	0	0
New.ReferenceOTU2085	Unassigned	0	0	0	0	0	0	0	0	0	154	0	0	0	0	0	0	0	0	0	0	0	0	0	0	0	0	0	0	0	0	0	0	0	0	0	0	0	0	0	0	0	0	0	0	0	0	0	0
New.ReferenceOTU3738	Unassigned	0	0	0	0	0	0	0	0	6	202	0	0	0	0	0	0	0	0	0	0	0	0	0	0	0	0	0	0	0	0	0	0	0	0	0	0	0	0	0	0	0	0	0	0	0	0	0	0
New.ReferenceOTU3918	Unassigned	0	0	0	0	0	0	0	0	0	0	0	0	0	0	0	0	0	0	0	0	0	0	0	0	0	0	0	0	0	0	0	0	0	0	0	0	0	0	0	0	0	0	0	0	0	0	0	0
New.ReferenceOTU90	Unassigned	0	0	0	0	0	0	0	1	21	437	0	0	0	0	0	0	0	0	0	0	5	0	0	0	0	0	0	0	0	0	0	0	0	0	0	0	0	0	0	0	0	0	10	0	0	0	0	0
New.ReferenceOTU1045	Unassigned	0	0	0	0	0	0	0	0	0	0	0	0	0	0	0	0	0	0	0	0	0	0	0	0	0	0	0	0	0	0	0	0	0	0	0	0	81	0	0	0	0	0	0	0	0	0	0	0
New.ReferenceOTU3761	Unassigned	0	0	0	0	0	0	0	0	0	0	0	0	0	0	0	0	0	0	0	0	0	0	0	0	0	0	0	0	0	0	0	0	0	0	0	0	0	0	0	0	15	0	0	0	0	0	0	0
New.ReferenceOTU2757	Unassigned	0	0	0	0	0	0	0	0	0	0	0	0	0	0	0	0	0	0	0	0	0	0	0	0	0	0	0	0	0	0	0	0	0	0	0	0	0	0	0	0	0	0	0	0	0	0	0	0
New.ReferenceOTU1474	Unassigned	0	470	0	0	158	0	0	0	0	0	0	0	0	0	0	0	0	0	0	0	0	0	0	0	0	0	0	0	0	0	0	0	0	0	0	0	0	0	0	0	0	0	0	0	0	0	0	0
New.CleanUp.ReferenceOTU32	Unassigned	0	0	0	0	0	0	0	0	0	0	0	0	0	0	0	0	0	0	0	0	0	0	0	0	0	18	0	0	0	0	0	0	0	0	0	0	0	0	0	0	0	0	0	0	0	0	0	0
New.CleanUp.ReferenceOTU64	Unassigned	0	0	0	0	0	0	0	0	0	0	0	0	0	0	0	0	0	0	0	0	0	0	0	0	0	0	0	0	0	0	6	0	0	0	0	0	0	0	0	0	0	0	0	0	0	0	0	0
New.CleanUp.ReferenceOTU66	Unassigned	0	0	0	0	0	0	0	0	0	0	0	0	0	0	0	0	0	0	0	0	0	0	0	0	0	0	0	0	0	0	0	0	0	0	0	0	0	0	0	0	0	0	0	0	0	0	0	0
New.CleanUp.ReferenceOTU5	Unassigned	0	0	0	0	0	0	0	0	0	0	0	0	0	0	0	0	0	0	0	0	5	0	0	0	0	0	0	0	0	0	0	0	0	0	0	0	0	0	0	0	0	0	0	0	0	0	0	0
New.CleanUp.ReferenceOTU247	Unassigned	0	0	0	0	0	0	0	0	0	0	0	0	0	0	0	0	0	0	0	0	0	0	0	0	0	0	0	28	0	0	0	0	0	0	0	0	0	0	0	0	0	0	0	0	0	0	0	0
New.CleanUp.ReferenceOTU15	Unassigned	0	0	0	0	0	0	0	0	0	0	0	0	0	0	0	0	0	0	0	0	0	0	0	0	0	0	0	0	0	0	0	0	0	0	0	0	0	0	0	0	0	0	0	0	0	0	0	0
New.CleanUp.ReferenceOTU281	Unassigned	0	0	0	0	0	0	0	0	0	0	0	0	0	0	0	0	0	0	0	0	0	0	0	0	0	0	0	0	0	0	0	0	0	0	0	0	0	0	0	0	0	0	0	0	0	0	0	0
New.CleanUp.ReferenceOTU48	Unassigned	0	0	0	0	0	0	0	0	2	0	0	0	0	0	0	0	0	0	0	0	0	0	0	2	0	0	0	0	0	0	0	0	0	0	0	0	0	0	0	0	0	0	0	0	0	0	0	0
New.CleanUp.ReferenceOTU310	Unassigned	0	0	0	0	0	0	0	0	0	0	0	0	0	0	0	0	0	0	0	0	0	0	0	0	0	0	0	0	0	0	0	0	0	0	0	0	0	0	0	0	0	0	0	0	0	0	0	0
[truncated: 160 more columns]

## Sheet: Proportion
#OTU ID	taxonomy	88Control.021	89Control.022	90Control.023	91Control.031	92Control.032	93Control.033	91Control3.1	92Control3.2	93Control3.A	94Control3.B	95Control.041	95Control.042	96Control.043	95Control4.1	96Control4.2	1BuriramPool1	2BuriramPool2	3BuriramPool3	31ChantaburiPool1	32ChantaburiPool2	33ChantaburiPool3	16ChiangraiPool1	17ChiangraiPool2	18ChiangraiPool3	13KanchanaburiPool1	14KanchanaburiPool2	15KanchanaburiPool3	10KalasinPool1	11KalasinPool2	12KalasinPool3	7LoeiPool1	8LoeiPool2	9LoeiPool3	22NakornsawanPool1	23NakornsawanPool2	24NakornsawanPool3	4NanPool1	5NanPool2	6NanPool3	19PrachuabPool1	20PrachuabPool2	21PrachuabPool3	25SongkhlaPool1	26SongkhlaPool2	27SongkhlaPool3	28TakPool1	29TakPool2	30TakPool3
New.ReferenceOTU885	k__Archaea; p__[Parvarchaeota]; c__[Parvarchaea]; o__YLA114; f__; g__; s__	0	0	0	0	0	0	0	0	0	0	0	0	0	0	0	0	0	0	0	0	0	0	0	0	0	0	0	0	0	0	0	0	0	0	0	0	0	0	0	0	0	0	0.00078659	0	0	0	0	0
4435488	k__Archaea; p__Crenarchaeota; c__MBGA; o__NRP-J; f__; g__; s__	0	0	0	0	0	0	0	0	0	0.00592891	0	0	0	0	0	0	0	0	0	0	0	0	0	0	0	0	0	0	0	0	0	0	0	0	0	0	0	0	0	0	0	0	0	0	0	0	0	0
204290	k__Archaea; p__Crenarchaeota; c__Thaumarchaeota; o__AK31; f__; g__; s__	0	0	0	0	0	0	0	0	0	0	0	0	0	0	0	0	0	0	0	0	0	0	0	0	0	0	0	0	0	0	0	0	0	0	0	0	0	0	0	0	0	0	0	0	0	0	0	0
New.ReferenceOTU12	k__Archaea; p__Crenarchaeota; c__Thaumarchaeota; o__Cenarchaeales; f__SAGMA-X; g__; s__	0	0	0	0	0	0	0.00452571	0	0	0	0	0	0	0	0	0	0	0	0	0	0	0	0	0	0	0	0	0	0	0	0	0	0	0	0	0	0	0	0	0	0	0	0	0	0	0	0	0
New.ReferenceOTU4490	k__Archaea; p__Crenarchaeota; c__Thaumarchaeota; o__Cenarchaeales; f__SAGMA-X; g__; s__	0	0	0	0	0	0	0.00452571	0	0.239985	0	0	0	0	0	0	0	0	0	0	0	0	0	0	0	0	0	0	0	0	0	0	0	0	0	0	0	0	0	0	0	0	0	0	0	0	0	0	0
101553	k__Archaea; p__Euryarchaeota; c__Methanobacteria; o__Methanobacteriales; f__Methanobacteriaceae; g__Methanobacterium; s__	0	0	0	0	0	0	0.0543085	0	0	0	0	0	0	0	0	0	0	0	0	0	0	0	0	0	0	0	0	0	0	0	0	0	0	0	0	0	0	0	0	0	0	0	0	0	0	0	0	0
842598	k__Archaea; p__Euryarchaeota; c__Methanobacteria; o__Methanobacteriales; f__Methanobacteriaceae; g__Methanobrevibacter; s__	0	0	0	0	0	0	0	0	0	0.729256	0	0	0	0	0	0	0	0	0	0	0	0	0	0	0	0	0	0	0	0	0	0	0	0	0	0	0	0	0	0	0	0	0	0	0	0	0	0
104130	k__Archaea; p__Euryarchaeota; c__Methanobacteria; o__Methanobacteriales; f__Methanobacteriaceae; g__Methanobrevibacter; s__	0	0	0	0	0	0	0	0	0	0	0	0	0	0	0	0	0	0	0	0	0	0	0	0.00262854	0.245325	0	0	0	0	0	0	0	0.0163965	0	0	0	0	0.00129366	0	0	0	0	0	0	0	0	0	0
565730	k__Archaea; p__Euryarchaeota; c__Methanomicrobia; o__Methanomicrobiales; f__Methanocorpusculaceae; g__Methanocorpusculum; s__	0	0	0	0	0	0	0	0	0	0	0	0	0	0	0	0	0	0	0	0	0	0	0	0	0	0	0	0	0	0	0	0	0	0	0	0	0	0	0	0	0	0	0	0	0	0	0	0
4411390	k__Archaea; p__Euryarchaeota; c__Methanomicrobia; o__Methanosarcinales; f__ANME-2D; g__; s__	0	0	0	0	0	0	0	0	0	0	0	0	0	0	0	0	0	0	0	0	0	0	0	0	0	0	0	0	0	0	0	0	0	0	0	0	0	0	0	0	0	0	0	0	0	0	0	0
4396446	k__Bacteria; p__[Thermi]; c__Deinococci; o__Deinococcales; f__Deinococcaceae; g__Deinococcus; s__	0	0	0	0	0	0	0	0	0	0	0	0	0	0	0	0	0	0	0	0	0	0	0	0.901588	0	0.00354836	0	0	0	0	0	0	0	0	0	0	0	0	0	0	0	0	0	0	0	0	0	0
3874043	k__Bacteria; p__[Thermi]; c__Deinococci; o__Deinococcales; f__Deinococcaceae; g__Deinococcus; s__	0	0	0	0	0	0	0	0	0	0	0	0	0	0	0	0	0	0	0	0	0	0	0	0	0	0	0	0	0	0	0	0	0	0	0	0.0431008	0	0	0	0	0	0	0	0	0	0	0	0
1142026	k__Bacteria; p__[Thermi]; c__Deinococci; o__Deinococcales; f__Deinococcaceae; g__Deinococcus; s__geothermalis	0	0	0	0	0	0	0.420891	0	0	0	0	0	0	0	0	0	0	0	0	0	0	0	0	0	0	0	0	0	0	0	0	0	0	0	0	0	0	0	0	0	0	0	0	0	0	0	0	0
266995	k__Bacteria; p__[Thermi]; c__Deinococci; o__Deinococcales; f__Trueperaceae; g__Truepera; s__	0	0	0	0	0	0	0	0	0	0	0	0	0	0	0	0.0192161	0	0.00547256	0	0	0	0	0	0	0	0	0	0	0	0	0	0	0	0	0	0	0	0	0	0	0	0	0	0	0	0	0	0
4470065	k__Bacteria; p__[Thermi]; c__Deinococci; o__Deinococcales; f__Trueperaceae; g__Truepera; s__	0	0	0	0	0	0	0	0	0	0	0	0	0	0	0	0	0	0	0	0	0	0	0	0	0	0.422255	0	0	0	0.282047	0	0.00175528	0	0	0	0	0.00151037	0	0	0	0	0	0	0	0	0	0	0
102894	k__Bacteria; p__[Thermi]; c__Deinococci; o__Thermales; f__Thermaceae; g__Meiothermus; s__	0	0	0	0	0	0	0	0	0	0	0	0	0	0	0	0	0	0	0	0	0	0	0	0	0	0	0	0	0	0	0	0	0	0	0	0	0	0	0	0	0	0	0	0	0	0	0	0
663880	k__Bacteria; p__Acidobacteria; c__[Chloracidobacteria]; o__RB41; f__; g__; s__	0	0	0	0	0	0	0	0	0	0	0	0	0	0	0	0	0	0	0	0	0	0	0	0	0	0	0	0	0	0	0	0	0	0	0	0	0	0	0	0	0	0	0	0	0	0	0	0
4428562	k__Bacteria; p__Acidobacteria; c__[Chloracidobacteria]; o__RB41; f__Ellin6075; g__; s__	0	0	0	0	0	0	0	0	0	0	0	0	0	0	0	0	0	0	0	0.00848982	0	0	0	0	0	0	0	0	0	0	0	0	0	0	0	0	0	0	0	0	0	0	0	0	0	0	0	0
4359081	k__Bacteria; p__Acidobacteria; c__[Chloracidobacteria]; o__RB41; f__Ellin6075; g__; s__	0	0	0	0	0	0	0	0	0	0	0	0	0	0	0	0	0	0	0	0	0	0	0	0	0	0	0	0	0	0	0	0	0	0	0	0	0	0	0	0	0	0	0	0	0	0	0	0
4432930	k__Bacteria; p__Acidobacteria; c__[Chloracidobacteria]; o__RB41; f__Ellin6075; g__; s__	0	0	0	0	0	0	0	0	0.0031998	0	0	0	0	0	0	0	0	0	0.0518072	0.0316439	0	0	0	0.0289139	0	0	0	0	0	0	0	0	0	0.00208485	0	0	0	0	0	0	0	0	0	0	0	0	0	0
4481364	k__Bacteria; p__Acidobacteria; c__Acidobacteria-6; o__iii1-15; f__mb2424; g__; s__	0	0	0	0	0	0	0	0	0	0	0	0	0	0	0	0	0	0	0.00609496	0	0	0	0	0	0	0	0	0	0	0.0267766	0	0	0	0	0	0	0	0	0	0	0.0626851	0	0	0.0152214	0	0	0	0.329239
4350558	k__Bacteria; p__Acidobacteria; c__Acidobacteriia; o__Acidobacteriales; f__Koribacteraceae; g__; s__	0	0	0	0	0	0	0.00452571	0.0133387	0.0031998	0.00296446	0	0	0	0	0	0	0	0	0	0	0	0	0	0	0	0	0	0	0	0	0	0	0	0	0	0	0	0	0	0	0	0	0	0	0	0	0	0
4468095	k__Bacteria; p__Acidobacteria; c__Acidobacteriia; o__Acidobacteriales; f__Koribacteraceae; g__; s__	0	0	0	0	0	0	0.00452571	0.0133387	0	0.00889337	0	0	0	0.0340136	0	0	0	0	0	0	0	0	0	0	0	0	0	0	0	0	0	0	0	0	0	0	0	0	0	0	0	0	0	0	0	0	0	0
4424782	k__Bacteria; p__Acidobacteria; c__Acidobacteriia; o__Acidobacteriales; f__Koribacteraceae; g__; s__	0	0	0	0	0	0	0.00905141	0.0133387	0	0.00592891	0	0	0	0	0.0204374	0	0	0	0	0	0	0	0	0	0	0	0	0	0	0	0	0	0	0	0	0	0	0	0	0	0	0	0	0	0	0	0	0
4351648	k__Bacteria; p__Acidobacteria; c__Acidobacteriia; o__Acidobacteriales; f__Koribacteraceae; g__; s__	0	0	0	0	0	0	0.00905141	0.040016	0.0031998	0	0	0	0	0.0340136	0	0	0	0	0	0	0	0	0	0	0	0	0	0	0	0	0	0	0	0	0	0	0	0	0	0	0	0	0	0	0	0	0	0
155408	k__Bacteria; p__Acidobacteria; c__Acidobacteriia; o__Acidobacteriales; f__Koribacteraceae; g__; s__	0	0	0	0	0	0	0.0135771	0.0266773	0.00639959	0.0118578	0	0	0	0.0340136	0.0817494	0	0	0	0	0	0	0	0	0	0	0	0	0	0	0	0	0	0	0	0.00296103	0	0	0	0	0	0	0	0	0	0.00137821	0	0	0
4344614	k__Bacteria; p__Acidobacteria; c__Acidobacteriia; o__Acidobacteriales; f__Koribacteraceae; g__; s__	0	0	0	0	0	0	0.00452571	0.0266773	0.0127992	0.0118578	0	0	0	0.0340136	0.0613121	0	0	0	0	0	0	0	0	0	0.00215197	0	0	0	0	0	0	0	0	0	0	0	0	0	0	0	0	0	0	0.00076107	0	0	0	0
1110792	k__Bacteria; p__Acidobacteria; c__Acidobacteriia; o__Acidobacteriales; f__Koribacteraceae; g__Candidatus Koribacter; s__	0	0	0	0	0	0	0.0135771	0.0266773	0.0031998	0	0	0	0	0.0680272	0.0408747	0	0	0.000781794	0	0	0	0.00107033	0	0	0	0	0	0	0	0	0	0	0	0	0	0	0	0	0	0	0	0	0	0	0	0	0	0
151957	k__Bacteria; p__Acidobacteria; c__Acidobacteriia; o__Acidobacteriales; f__Koribacteraceae; g__Candidatus Koribacter; s__	0	0	0	0	0	0	0	0	0.0127992	0.00296446	0	0	0	0.0340136	0.0408747	0	0	0	0	0	0	0	0	0	0	0	0	0	0	0	0	0	0	0	0	0	0	0	0	0	0	0	0	0	0	0	0	0
225293	k__Bacteria; p__Acidobacteria; c__DA052; o__Ellin6513; f__; g__; s__	0	0	0	0	0	0	0.00905141	0	0.00639959	0.00592891	0	0	0	0	0.0408747	0	0	0	0	0	0	0	0	0	0	0	0	0	0	0	0	0	0	0	0	0	0	0	0	0	0	0	0	0	0	0	0	0
2578357	k__Bacteria; p__Acidobacteria; c__DA052; o__Ellin6513; f__; g__; s__	0	0	0	0	0	0	0.0226285	0.0266773	0.0031998	0.0118578	0	0	0	0.0680272	0.0204374	0	0	0	0	0	0	0	0	0	0	0	0	0	0	0	0	0	0	0	0	0	0	0	0	0	0	0	0	0	0	0	0	0
805120	k__Bacteria; p__Acidobacteria; c__DA052; o__Ellin6513; f__; g__; s__	0	0	0	0	0	0	0.00452571	0.040016	0	0.00592891	0	0	0	0	0.0204374	0	0	0	0	0	0	0.00107033	0	0	0	0	0	0	0	0	0	0	0	0	0	0	0	0	0	0	0	0	0	0	0	0	0	0
1107276	k__Bacteria; p__Acidobacteria; c__DA052; o__Ellin6513; f__; g__; s__	0	0	0	0	0	0	0	0	0.0031998	0.00296446	0	0	0	0	0	0	0	0	0	0	0	0	0	0	0	0	0	0	0	0	0	0	0	0	0	0	0	0	0	0	0	0	0	0	0	0	0	0
807707	k__Bacteria; p__Acidobacteria; c__DA052; o__Ellin6513; f__; g__; s__	0	0	0	0	0	0	0.0226285	0.0933707	0.0127992	0.0266801	0	0	0	0.0340136	0.122624	0	0	0	0	0	0	0	0.00292291	0	0	0	0.00190223	0	0	0	0	0	0	0	0	0	0	0	0	0	0	0	0	0	0	0	0	0
1108265	k__Bacteria; p__Acidobacteria; c__DA052; o__Ellin6513; f__; g__; s__	0	0	0	0	0	0	0.00452571	0	0	0	0	0	0	0	0	0	0	0	0	0	0	0	0	0	0	0	0	0	0	0	0	0	0	0	0	0	0	0	0	0	0	0	0	0	0	0	0	0
155216	k__Bacteria; p__Acidobacteria; c__DA052; o__Ellin6513; f__; g__; s__	0	0	0	0	0	0	0	0	0.0031998	0.00889337	0	0	0	0.0340136	0	0	0	0	0	0	0	0	0	0	0	0	0	0	0	0	0	0	0	0	0	0	0	0	0	0	0	0	0	0	0	0	0	0
New.ReferenceOTU109	k__Bacteria; p__Acidobacteria; c__DA052; o__Ellin6513; f__; g__; s__	0	0	0	0	0	0	0.0452571	0.0266773	0.00639959	0.0118578	0	0	0	0.0340136	0.0204374	0	0	0	0	0	0	0	0.00146145	0	0	0	0.00190223	0	0	0	0	0	0	0	0	0	0	0	0	0	0	0	0	0	0	0	0	0
1115183	k__Bacteria; p__Acidobacteria; c__Solibacteres; o__Solibacterales; f__[Bryobacteraceae]; g__; s__	0	0	0	0	0	0.000619011	0	0	0	0	0	0	0	0	0	0	0	0	0	0	0	0	0	0	0	0	0	0	0	0	0	0	0	0	0	0	0	0	0	0	0	0	0	0	0	0	0	0
4395040	k__Bacteria; p__Acidobacteria; c__Solibacteres; o__Solibacterales; f__[Bryobacteraceae]; g__; s__	0	0	0	0	0	0	0	0	0	0.29941	0	0	0	0	0	0	0	0	0	0	0	0	0	0	0	0	0	0	0	0	0	0	0	0	0	0	0	0	0	0	0	0	0.00078659	0	0	0	0	0
New.CleanUp.ReferenceOTU5350	k__Bacteria; p__Acidobacteria; c__Sva0725; o__Sva0725; f__; g__; s__	0	0	0	0	0	0	0	1.66733	0	0	0	0	0	0	0	0	0	0	0	0	0	0	0	0	0	0	0	0	0	0	0	0	0	0	0	0	0	0	0	0	0	0	0	0	0	0	0	0
New.ReferenceOTU1946	k__Bacteria; p__Acidobacteria; c__TM1; o__; f__; g__; s__	0	0	0	0	0	0	0	0	0.0031998	0	0	0	0	0	0	0	0	0	0	0	0	0	0	0	0	0	0	0	0	0	0	0	0	0	0	0	0	0	0	0	0	0	0	0	0	0	0	0
1121483	k__Bacteria; p__Actinobacteria; c__Actinobacteria; o__Actinomycetales; f__; g__; s__	0	0	0	0	0	0	0	0	0	0	0	0	0	0	0	0	0	0.00859973	0	0	0	0	0.15053	0.231311	0	0	0	0	0	0.189222	0	0.00175528	0	0	0	0	0.04078	0	0.0575622	0.349925	0.0475542	0.572082	0	0	0.0344552	0	0	0
4343367	k__Bacteria; p__Actinobacteria; c__Actinobacteria; o__Actinomycetales; f__ACK-M1; g__; s__	0	0.00137357	0.665866	0	0	0.00123802	0	0	0.742352	1.66306	0	0.00233127	0	0	0	0	0	0	0	0.0301003	0.0632358	0	0	0.0473136	0	0	0.0190223	0.0297687	0	0	0	0	0	0	0	0	0.0120829	0.00129366	0.00159895	0	0	0	0	0	0	0	0.0075374	0
12978	k__Bacteria; p__Actinobacteria; c__Actinobacteria; o__Actinomycetales; f__Actinosynnemataceae; g__; s__	0	0	0	0	0	0	0	0	0	0	0	0	0	0	0	0	0	0.000781794	0.00076187	0.000771801	0	0.0181956	0.255754	0.370623	0.789774	0.322901	0.258703	0	0.0483232	0.271337	0.0358335	0.523073	0.0562166	0.168873	0.109558	0.0410484	0.114788	0.0853816	0.108729	0.149193	0.434472	1.47395	0.0188782	0.0129382	0.0165385	0.269856	0.458525	1.42143
254205	k__Bacteria; p__Actinobacteria; c__Actinobacteria; o__Actinomycetales; f__Actinosynnemataceae; g__; s__	0	0	0	0	0	0	0	0	0	0	0	0	0	0	0	0	0	0	0	0	0	0	0.00730727	0.00788561	0.00645592	0.111773	0.00570668	0	0	0.278477	0	0.00526584	0	0.0187637	0.00296103	0	0	0	0.0399738	0	0	0.0235563	0	0	0	0.00707047	0.0037687	0.0569837
New.ReferenceOTU1668	k__Bacteria; p__Actinobacteria; c__Actinobacteria; o__Actinomycetales; f__Actinosynnemataceae; g__; s__	0	0	0	0	0	0	0	0	0	0	0	0	0	0	0	0	0	0.00390897	0	0	0	0.0792045	0.46182	0.636106	0.00645592	0	0.00190223	0.00915961	0	0.00178511	0.0452634	0	0.0152253	0.0646305	0.00296103	0	0.0740081	0.0142303	0	0	0	0.333154	0.0251709	0	0.0206731	0.0471365	0.12688	0.142459
4456894	k__Bacteria; p__Actinobacteria; c__Actinobacteria; o__Actinomycetales; f__Brevibacteriaceae; g__Brevibacterium; s__	0.00287681	0.00137357	0.00426837	0	0.2315	0.00185703	0.00452571	0	0.31358	0	3.08383	0.00233127	0	0	0	0	0.00123432	0	0.0899007	0	0	0.0107033	0.00146145	0.00262854	0	0	0	0.0022899	0	0	0	0	0.00117118	0.441989	0.228	0.0451532	0.0906221	0.0530401	0.0287811	0.0027126	0.492834	0.323058	0.00865249	0	0	0.00235682	0	0
4381192	k__Bacteria; p__Actinobacteria; c__Actinobacteria; o__Actinomycetales; f__Corynebacteriaceae; g__Corynebacterium	0	0	0	0	0	0	0.0181028	0.0133387	1.35351	1.01681	0	0	0	0	0	1.90859	2.59702	3.61892	15.581	28.4432	3.43035	0.38853	0.584582	0.954158	0.781166	0.663544	0.23968	2.42959	2.02571	3.98972	4.88656	7.07904	4.85922	0.621286	0.151013	0.197032	0.980229	0.751617	0.394941	1.03079	2.79705	1.0735	52.8659	60.1116	25.3425	0.456045	0.487419	1.23465
13485	k__Bacteria; p__Actinobacteria; c__Actinobacteria; o__Actinomycetales; f__Corynebacteriaceae; g__Corynebacterium; s__	0	0	0	0	0	0	0.00452571	0.0133387	0.339178	0.278659	0	0	0	0	0	0.490321	0.644317	0.95457	3.64021	6.80266	0.857977	0.150917	0.211911	0.436337	0.182918	0.133064	0.0437512	0.643462	0.469701	1.10498	1.30321	1.81496	1.18172	0.0959033	0.0562596	0.0225766	0.235618	0.19793	0.110328	0.279398	0.674405	0.124512	12.8985	14.2594	6.2295	0.136696	0.134417	0.386223
361600	k__Bacteria; p__Actinobacteria; c__Actinobacteria; o__Actinomycetales; f__Corynebacteriaceae; g__Corynebacterium; s__	0.00287681	0.00824142	0.0036586	0	0.0963235	0.409785	0.0226285	0.040016	0.62396	0.0118578	1.8675	0.00233127	0.00114347	0.204082	3.45391	0.359527	0.264763	0.692669	61.9728	49.7542	44.7585	50.5924	51.9927	31.2953	0.383051	0.384998	1.04813	0.206091	7.15376	0.444492	37.4215	42.0863	46.2101	3.661	4.16913	3.78466	1.15543	1.44502	2.68304	0.610335	0.242094	0.87495	0.177769	0.162869	0.136443	0.553853	0.70726	1.08902
752554	k__Bacteria; p__Actinobacteria; c__Actinobacteria; o__Actinomycetales; f__Corynebacteriaceae; g__Corynebacterium; s__	0	0	0	0	0	0	0	0	0	0	0	0	0	0	0	0	0.00123432	0.00156359	0.00380935	0.00694621	0.00156138	0	0	0	0	0	0	0.00915961	0.00193293	0.00357022	0	0.00175528	0.00117118	0	0	0	0	0.00517464	0.0063958	0	0	0	0.0180916	0.0129382	0.00551283	0.00117841	0	0
1012948	k__Bacteria; p__Actinobacteria; c__Actinobacteria; o__Actinomycetales; f__Corynebacteriaceae; g__Corynebacterium; s__	0	0	0	0	0	0	0	0	0.0223986	0.00889337	0	0	0	0	0	0.0303738	0.0462872	0.0594163	0.266654	0.44996	0.0484027	0.00856265	0.08038	0.0972558	0.0107599	0.0887091	0.129351	0.22441	0.0425244	0.0785448	0.0792109	0.233452	0.0972079	0.0125091	0.00296103	0.0410484	0.125361	0.230272	0.180681	0.132917	0.0605235	1.05667	0.911658	1.03734	0.421732	0.00589206	0.0992425	0.0379891
291846	k__Bacteria; p__Actinobacteria; c__Actinobacteria; o__Actinomycetales; f__Corynebacteriaceae; g__Corynebacterium; s__	0	0	0	0	0.0121416	0.055711	0	0	0.0383975	0.00296446	0.170641	0	0	0	0.224811	0.0216956	0.00987459	0.0422169	0.873865	0.78415	0.647191	2.35366	3.03544	1.74272	0.0215197	0.0212902	0.0856002	0.0183192	0.469701	0.0249915	1.77282	2.89094	3.16687	0.125091	0.139169	0.0697822	0.0438007	0.0737387	0.190275	0.0244134	0.00432311	0.0336519	0.00314636	0.0076107	0.00413462	0.00942729	0.0100499	0.0411549
692244	k__Bacteria; p__Actinobacteria; c__Actinobacteria; o__Actinomycetales; f__Corynebacteriaceae; g__Corynebacterium; s__	0	0	0	0	0.00566609	0.0309506	0	0	0.0191988	0	0.102385	0	0	0	0.0408747	0.00619874	0.00308581	0.0250174	0.00838057	0.0108052	0.00936827	0.733177	1.08732	0.691305	0.0172158	0.00532255	0.0285334	0.00915961	0.202957	0.00892554	0.814741	1.30066	1.46983	0.0396122	0.0325714	0.0123145	0.0181244	0.0297542	0.0815465	0.0081378	0	0.0134608	0.00078659	0.00380535	0	0.00235682	0	0.0158288
1062356	k__Bacteria; p__Actinobacteria; c__Actinobacteria; o__Actinomycetales; f__Corynebacteriaceae; g__Corynebacterium; s__	0	0	0	0	0	0	0	0	0	0	0	0	0	0	0	0	0.00246865	0	0	0.000771801	0	0	0	0	0	0	0	0	0	0	0	0.012287	0	0	0	0	0	0	0	0	0	0	0	0.0814345	0	0	0	0.20894
650171	k__Bacteria; p__Actinobacteria; c__Actinobacteria; o__Actinomycetales; f__Corynebacteriaceae; g__Corynebacterium; s__	0	0	0	0	0	0	0.00452571	0	0	0	0	0	0	0	0	0.0142571	0.0160462	0.0140723	0.23618	0.134293	0.274022	0.338225	0.841798	1.34844	0.00215197	0.0106451	0	0.164873	0.201024	0.601582	0.107501	0.277334	0.0245948	0.00208485	0	0	0.548264	0.266494	0.263827	0.0027126	0	0	0.00943908	0.011416	0.00826925	0.0106057	0.266322	0.31341
1054799	k__Bacteria; p__Actinobacteria; c__Actinobacteria; o__Actinomycetales; f__Corynebacteriaceae; g__Corynebacterium; s__	0	0	0	0	0	0	0.276068	0	0	0	0	0	0	0	0	0.004959	0.00802311	0.00234538	0.00838057	0.00617441	0.00858758	0.012844	0.0204604	0.0315424	0	0.00354836	0	0.00915961	0	0.0107107	0.0075439	0.0175528	0.00234236	0.0125091	0.0088831	0.0307863	1.42881	0.613195	0.623591	0	0	0	0.00157318	0.00304428	0	0	0.0263809	0
4422519	k__Bacteria; p__Actinobacteria; c__Actinobacteria; o__Actinomycetales; f__Corynebacteriaceae; g__Corynebacterium; s__	0	0	0	0	0	0	0	0	0	0	0	0	0	0	0	0	0	0	0	0	0	0	0	0	0	0	0	0	0	0	0	0	0	0	0	0	0	0	0	0	0	0	0	0	0	0	0	0
4404731	k__Bacteria; p__Actinobacteria; c__Actinobacteria; o__Actinomycetales; f__Corynebacteriaceae; g__Corynebacterium; s__	0	0	0	0	0.000809441	0.000619011	0.0362056	0	0.0031998	0.0177867	0.00273026	0	0	0	0.0204374	0.00681862	0.00987459	0.00390897	0.0472359	0.0771801	0.010149	0.0513759	0.0599196	0.0446851	0.0129118	0.00532255	0.00190223	1.54797	0.338262	0.364162	0.0301756	0.0842534	0.0690996	0.0125091	0.0118441	0.00410484	0.252232	1.96119	1.37989	0.0027126	0	0	0.0235977	0.0190267	0.0413462	0.00353523	0.0150748	0.00316576
4462432	k__Bacteria; p__Actinobacteria; c__Actinobacteria; o__Actinomycetales; f__Corynebacteriaceae; g__Corynebacterium; s__	0	0	0	0	0	0.00123802	0.235337	0	0.00639959	0.631429	0.0040954	0	0	0	0	0.0905017	0.124667	0.0609799	0.413695	0.736299	0.0811916	0.0235473	0.10084	0.0289139	0.634832	0.0532255	0.148374	31.1839	7.05712	8.30433	0.203685	0.221165	0.203785	0.085479	0.0414545	0.0184718	1.0346	41.0142	30.0763	0.0162756	0.108078	0.0100956	0.397228	0.480235	0.427244	0.0176762	0.113061	0.0221603
436998	k__Bacteria; p__Actinobacteria; c__Actinobacteria; o__Actinomycetales; f__Corynebacteriaceae; g__Corynebacterium; s__	0	0	0	0	0	0	0	0	0	0	0	0	0	0	2.28898	0	0	0	0	0	0	0	0	0	0	0	0	0	0	0	0	0	0	0	0	0	0	0	0	0	0	0	0	0	0	0	0	0
760359	k__Bacteria; p__Actinobacteria; c__Actinobacteria; o__Actinomycetales; f__Corynebacteriaceae; g__Corynebacterium; s__	0	0	0	0	0	0	0.00905141	0.0133387	0.00639959	0.0118578	0	0	0	0	0	0.136372	0.177126	0.122742	2.55912	1.71571	3.34525	3.54708	9.37377	18.1606	0.105447	0.14016	0.0076089	1.99221	1.91553	7.37071	1.14101	3.6422	0.295137	0.00833941	0.00592207	0.00820968	0.0800495	0.0659767	0.0415727	0.0434016	0.0216155	0.0269215	0.586796	0.629405	0.283911	0.0895593	2.79638	4.69482
751209	k__Bacteria; p__Actinobacteria; c__Actinobacteria; o__Actinomycetales; f__Corynebacteriaceae; g__Corynebacterium; s__	0	0	0	0	0	0	0	0	0	0	0	0	0	0	0	0.00309937	0.00740594	0.00312717	0	0	0	0	0	0	0	0	0	0.171743	0	0.00178511	0.00188597	0	0.00234236	0.0917336	0.331636	0	3.43156	2.17335	2.26252	0	0	0	0	0	0	0	0.00125623	0.00633152
751288	k__Bacteria; p__Actinobacteria; c__Actinobacteria; o__Actinomycetales; f__Corynebacteriaceae; g__Corynebacterium; s__	0	0	0	0	0.00242832	0.00309506	0	0	0.00639959	0	0.0122862	0	0	0	0.0817494	0.014877	0.0148119	0.106324	0.851771	0.969383	0.565999	0.29006	0.379978	0.239197	0.00860789	0.0177418	0.0152178	0.0114495	0.052189	0.00357022	0.235747	0.337014	0.28811	0.0500365	0.127324	0.0944113	0.0181244	0.0258732	0.0703538	0.0081378	0.019454	0.0572082	0.0078659	0.0076107	0.0110257	0.0129625	0.0075374	0.0158288
1636835	k__Bacteria; p__Actinobacteria; c__Actinobacteria; o__Actinomycetales; f__Corynebacteriaceae; g__Corynebacterium; s__	0	0	0	0	0	0.000619011	0	0	0.0031998	0	0	0	0	0	0	0.00433912	0.00123432	0	0.483787	0.511704	0.461387	0.0663606	0.0423822	0.0367995	0	0	0.00190223	0	0.00386585	0	1.10329	0.177283	0.127659	0.0187637	0.0207272	0.0164194	0.670604	0.821475	0.0527654	0.0081378	0	0	0.00235977	0.00228321	0	0.272213	0.0565305	0.0221603
942245	k__Bacteria; p__Actinobacteria; c__Actinobacteria; o__Actinomycetales; f__Corynebacteriaceae; g__Corynebacterium; s__	0	0	0	0	0	0	6.63016	0	0	0	0	0	0	0	0	0.0557887	0.0728251	0.0375261	0.0883769	0.0632877	0.0921213	0.0845562	0.293752	0.386395	0.0667111	0.00532255	0.00190223	0.549576	0.117909	0.249915	0.0414914	0.150954	0.012883	0.275201	0.112519	0.199085	12.7113	6.05045	6.60846	0.0054252	0.00432311	0.00336519	0.00471954	0.032726	0.0206731	0.0813104	0.437169	0.0633152
New.ReferenceOTU5	k__Bacteria; p__Actinobacteria; c__Actinobacteria; o__Actinomycetales; f__Corynebacteriaceae; g__Corynebacterium; s__	0	0	0	0	0	0	0	0	0	0	0	0	0	0	0	0.014877	0.0290066	0.0140723	0	0	0.000780689	0	0.00146145	0	0	0	0	0.0045798	0.00579878	0.00714043	0.0188597	0.0087764	0.0105406	0	0	0	8.00344	7.57827	8.27457	0.48013	0	0	0	0	0	0	0	0.00316576
New.ReferenceOTU4159	k__Bacteria; p__Actinobacteria; c__Actinobacteria; o__Actinomycetales; f__Corynebacteriaceae; g__Corynebacterium; s__	0	0	0	0	0	0	0	0	0	0	0	0	0	0	0	0.257248	0.17404	0.0594163	0.0914244	0.0146642	0	0	0	0.00262854	0.00430394	0.00177418	0	0	0.00193293	0	0.188597	0	0	0.0688002	0.556674	0.759395	0.220514	0.164295	0.127916	0.0081378	0.00216155	0	0.061354	0	0.0179167	0	0	0
4415689	k__Bacteria; p__Actinobacteria; c__Actinobacteria; o__Actinomycetales; f__Dermabacteraceae; g__Brachybacterium; s__conglomeratum	0.00191788	0	0	0	0.431432	0	0	0	0.284782	0.00296446	0	0	0	0	0	0.0167366	0	0	0.00152374	0.0023154	0.0187365	0.00321099	0	0.294396	0.187222	0	0	0	0	0.00535533	0.147106	0.0421267	0	0.0917336	0.248727	0.0143669	0.232597	0.166882	0	0.786654	1.3099	0.00673038	0.0188782	0.098178	0	0.0247466	0.0276371	0
809192	k__Bacteria; p__Actinobacteria; c__Actinobacteria; o__Actinomycetales; f__Dermabacteraceae; g__Brachybacterium; s__conglomeratum	0	0	0	0	0.10118	0	0	0	0	0	0	0	0	0	0	0	0	0	0	0.000771801	0.00390344	0	0	0.0788561	0.0344316	0	0	0	0	0.00535533	0.0188597	0.0087764	0	0.0250182	0.0325714	0.00615726	0.028697	0.0517464	0.0031979	0.040689	0.0670082	0	0	0	0	0.00471365	0.0037687	0
1128226	k__Bacteria; p__Actinobacteria; c__Actinobacteria; o__Actinomycetales; f__Dermacoccaceae; g__Dermacoccus; s__	0	0	0	0	0	0	0	0	0	0	0	0	0	0	0	0	0	0	0	0	0	0	0	0	0	0	0	0	0	0	0	0	0	0	0	0	0	0	0	0	0	0	0	0	0	0	0	0
4322739	k__Bacteria; p__Actinobacteria; c__Actinobacteria; o__Actinomycetales; f__Dermacoccaceae; g__Dermacoccus; s__	0	0	0	0	0	0	0	0	0	0	0	0	0	0	0	0	0	0	0	0	0	0	0	0	0	0	0	0	0.11211	0.00535533	0	0	0.00117118	0.0104243	0	0.0533629	0	0	0.00159895	0.0217008	0.0259387	0.00673038	0	0	0	0	0	0.00316576
4458619	k__Bacteria; p__Actinobacteria; c__Actinobacteria; o__Actinomycetales; f__Dermacoccaceae; g__Dermacoccus; s__	0	0	0	0	0	0	0	0	0	0	0	0	0	0	0	0	0.00432013	0	0.0388554	0	0	0.00642199	0.0350749	0.00788561	0	0.00177418	0.00380445	0	0.297671	0.267766	0.00377195	0.00351056	0.144055	1.14667	0.669193	0.346859	0.00151037	0	0.031979	2.2813	2.07077	0.969175	0	0	0	0.0624558	0.00125623	0
1126467	k__Bacteria; p__Actinobacteria; c__Actinobacteria; o__Actinomycetales; f__Dietziaceae	0	0	0	0	0	0	0	0	0	0	0	0	0	0	0	0	0.00370297	0	0	0	0	0.00749232	0	0	0.0624072	0	0	0	0	0	0.0414914	0	0	0	0.0148052	0	0.00151037	0.00258732	0.00159895	0	0	0	0	0	0	0	0.0138186	0
11427	k__Bacteria; p__Actinobacteria; c__Actinobacteria; o__Actinomycetales; f__Geodermatophilaceae	0	0	0	0	0	0	0	0	0	0	0	0	0	0	0	0	0	0	0	0	0	0	0	0	0	0	0.0722846	0	0	0	0	0	0	0	0	0	0	0	0	0	0	0	0	0	0	0	0	0
4299608	k__Bacteria; p__Actinobacteria; c__Actinobacteria; o__Actinomycetales; f__Geodermatophilaceae; g__Geodermatophilus; s__	0	0	0	0	0	0	0	0	0	0	0	0	0	0	0	0	0	0	0	0	0	0	0	0	0	0	0	0	0	0	0	0	0	0	0	0	0	0	0	0	0	0	0	0	0	0	0	0
4325519	k__Bacteria; p__Actinobacteria; c__Actinobacteria; o__Actinomycetales; f__Geodermatophilaceae; g__Modestobacter; s__	0	0	0	0	0	0	0	0	0	0	0	0	0	0	0	0	0	0	0	0	0	0	0.0175374	0	0	0	0	0	0	0	0	0	0	0	0.14213	0.0656774	0	0	0	0	0	0.00336519	0	0	0	0	0	0
4432889	k__Bacteria; p__Actinobacteria; c__Actinobacteria; o__Actinomycetales; f__Intrasporangiaceae	0.405631	7.67413	0.00853674	0.00274748	1.17531	0.000619011	0.923244	0.840336	0.61756	0.269766	3.45788	0.0116564	0.457389	2.44898	13.5091	0.00185962	0.00617162	0.00390897	0.0137137	0.00308721	0	0.0310396	0.0789185	0.459994	0	0.00532255	0.203538	0.261049	0	0.228494	0.0980706	0.0140422	0	0.446159	0.260571	0.213452	0.137444	0.15912	0.0703538	0.0054252	1.25586	0.00673038	0.201367	0.00076107	0.039968	0.150837	0.0301496	0.307079
724665	k__Bacteria; p__Actinobacteria; c__Actinobacteria; o__Actinomycetales; f__Intrasporangiaceae	0	0	0	0	0	0	0	0	0	0	0	0	0	0	0	0	0	0	0	0.011577	0	0.00214066	0.0146145	0	0.191526	0	0	0.0022899	0	0.00178511	0	0	0	0	0	0	0.04078	0.0659767	0.00959371	0.0895158	0.242094	0	0	0	0	0	0	0
4454153	k__Bacteria; p__Actinobacteria; c__Actinobacteria; o__Actinomycetales; f__Microbacteriaceae	0.00863044	0.00549428	0.000609767	0	0	0	0.00452571	0.293451	0.15679	0.00592891	0	0.00466255	0.00686083	0	0.0204374	0.00619874	0	0.000781794	0	0.00385901	0	0.0139143	0.00292291	0.00262854	0.00215197	0.00177418	0.00190223	0.0022899	0	0.00178511	0.0132018	0.00175528	0.0210812	0.262692	0.133246	0.164194	0.0422903	0.0633894	0.0671559	0	0.0108078	0.642751	0.0243843	0.00152214	0.0275642	0.00235682	0	0.0221603
1109043	k__Bacteria; p__Actinobacteria; c__Actinobacteria; o__Actinomycetales; f__Microbacteriaceae; g__; s__	0	0	0	0.0618183	0	0	0.00905141	3.12125	5.45565	5.24116	0	0	0	0.0340136	0	0.00123975	0	0.00312717	0	0.149729	0.237329	0	0.0496894	0	0	0	0.0114134	0.0022899	0	0.133883	0	0	0	0	0	0	0.0196348	0.0789133	0.0111927	0	0.0259387	0.0201911	0.00157318	0	0.0179167	0.00117841	0.00125623	0
726730	k__Bacteria; p__Actinobacteria; c__Actinobacteria; o__Actinomycetales; f__Microbacteriaceae; g__; s__	0	0	0	0	0	0	0	0.080032	2.20146	0.586962	0	0	0	0	0	0	0	0	0	0.011577	0.0468413	0	0	0	0	0.00177418	0	0.174033	0	0.00357022	0	0	0	0	0	0	0.00151037	0.00517464	0.0031979	0	0	0	0	0.00152214	0	0.00117841	0.0037687	0.237432
4468850	k__Bacteria; p__Actinobacteria; c__Actinobacteria; o__Actinomycetales; f__Microbacteriaceae; g__Cryocola; s__	0	0	0	0	0	0	4.02788	0	0	0	0	0	0	0	0	0	0	0	0	0	0	0.00107033	0.00146145	0	0	0.00177418	0	0	0	0	0.0490353	0	0	0	0.0296103	0	0	0	0	0	0	0	0	0	0	0	0.567818	0
4484176	k__Bacteria; p__Actinobacteria; c__Actinobacteria; o__Actinomycetales; f__Microbacteriaceae; g__Pseudoclavibacter; s__bifida	0	0	0	0	0	0	0.0181028	0.960384	0	0	0	0	0	0	0	0.00743849	0	0.00156359	0.00609496	0	0	0.00321099	0.00146145	0	0	0	0	0	0	0	0.00188597	0	0.032793	0.148025	0.302025	0.0841492	0.00453111	0.0232859	0.0623591	0.0027126	0.0151309	0.619195	0.00471954	0.00684963	0.0124039	0.00235682	0.00251247	0.256426
1925094	k__Bacteria; p__Actinobacteria; c__Actinobacteria; o__Actinomycetales; f__Micrococcaceae; g__; s__	0	0	0	0	0.00404721	0	0	0	0	0	0	0	0	0	0	0	0	0	0	0.00308721	0.0460606	0.00963298	0	0	0.00215197	0	0	0	0	0	0	0	0	0.0416971	0	0	0.0241659	0.00129366	0	2.03445	2.3107	0.275946	0.013372	0.0076107	0	0.0730615	0	0.00633152
74159	k__Bacteria; p__Actinobacteria; c__Actinobacteria; o__Actinomycetales; f__Micrococcaceae; g__; s__	0	0.00137357	0.00243907	0	0.00242832	0	0	0	0	0	0.0040954	0.00466255	0	0	0	0.00929812	0.00246865	0	0	0	0	0.00214066	0	0	0	0	0	0.0022899	0	0.00357022	0	0	0	0	0	0	0.00302074	0.00388098	0	0.138343	0.09727	0	0	0	0	0	0.00125623	0
4429158	k__Bacteria; p__Actinobacteria; c__Actinobacteria; o__Actinomycetales; f__Micrococcaceae; g__Arthrobacter; s__	0	0	0.00121953	0.00137374	0	0	0	0.0133387	0.342378	0.477277	0	0	0.00343041	0	0	0	0	0	0	0	0.012491	0	0	0.00262854	0	0	0	0	0	0	0	0	0	0.0187637	0.0325714	0	0.00151037	0	0.00959371	0.279398	0	0.00336519	0.00314636	0	0.0551283	0	0	0
4450377	k__Bacteria; p__Actinobacteria; c__Actinobacteria; o__Actinomycetales; f__Micrococcaceae; g__Arthrobacter; s__	0	0	0	0	0	0	0	0	0	0	0	0	0	0	0	0.0154969	0.0222178	0	0.0319985	0.0146642	0	0.00642199	0	0	0.077471	0.0940317	0	0	0	0	0	0	0	0	0.174701	0	0.241659	0.0582147	0	0	0.754383	0	0	0	0	0.0683479	0	0
363167	k__Bacteria; p__Actinobacteria; c__Actinobacteria; o__Actinomycetales; f__Micrococcaceae; g__Kocuria; s__rhizophila	0.0115073	0.00824142	0.00304884	0.0261011	0.00242832	0	0.00905141	0	0.0191988	0	0.00136513	0	0	0	0	0	0	0	0.00152374	0	0.0554289	0	0.00146145	0.00262854	0.00215197	0	0	0	0.00193293	0	0	0.00175528	0.0433336	0	0	0	0.00906221	0.0168176	0	0.0162756	0.136178	0.0201911	0.313063	0.0669741	1.45677	0.00117841	0.00125623	0.00316576
4477552	k__Bacteria; p__Actinobacteria; c__Actinobacteria; o__Actinomycetales; f__Micrococcaceae; g__Kocuria; s__rhizophila	3.22587	1.32824	1.18234	5.21059	0.338346	0.13123	0.615496	0	0.719954	0	0.0109211	0.00466255	0.0114347	0	1.96199	0.0204559	0.00123432	0.00234538	0.278083	0.023154	0.0171752	0.0235473	0.00876872	0.281253	0.568121	0.00354836	0.00570668	0	0.133372	0.0339171	0.175396	0.0824981	4.85805	0.00625456	1.0334	0.233976	0.00906221	0.909444	0.415727	8.57995	7.45736	2.50034	0.108549	0.0258764	0.0496155	0.0212114	0.381895	0.949728
149895	k__Bacteria; p__Actinobacteria; c__Actinobacteria; o__Actinomycetales; f__Micrococcaceae; g__Kocuria; s__rhizophila	0.401795	0.188179	0.146344	0.739072	0.0574703	0.0309506	0.0588342	0	0.0895943	0	0.00136513	0	0.00343041	0	0	0	0	0	0.0518072	0.00308721	0.000780689	0	0.00292291	0.039428	0.0817749	0	0	0	0.027061	0	0.0282896	0.0087764	0.0620725	0	0.112519	0.00820968	0	0.0452781	0.0239843	0.341788	0.00648466	0.171625	0.00078659	0.00304428	0	0.00471365	0.0401995	0.0823097
4400789	k__Bacteria; p__Actinobacteria; c__Actinobacteria; o__Actinomycetales; f__Micrococcaceae; g__Kocuria; s__rhizophila	0.0115073	0.00274714	0.00487814	0.0178586	0.00161888	0	0.00452571	0.080032	0.0127992	0.00592891	0	0	0	0	0	0	0.000617162	0	0.00076187	0	0.000780689	0	0	0	0.00215197	0	0	0	0.00386585	0	0	0	0.0199101	0	0.00296103	0	0.0392696	0.00776197	0	0.173606	0.16644	0.0201911	0	0	0	0	0.00125623	0.00316576
4422405	k__Bacteria; p__Actinobacteria; c__Actinobacteria; o__Actinomycetales; f__Micrococcaceae; g__Micrococcus; s__	0.0105483	0.300812	0.604889	0.00824244	1.53875	0.109565	0	0	0.236785	0.320161	0.509194	2.03287	0.0102912	0	0	0.0278943	0.00925743	0	0.0853294	0	0.00546482	0.0278286	0.157837	0.0998843	0.00430394	0.447094	0.0951113	0.100756	0.102445	0.117817	0.124474	0	0.00117118	0.0104243	0.180623	0	0.357957	0.179819	0.183879	0.526244	0.257225	0.841298	0.0102257	0.0334871	0	0.0259251	0.0690929	0.0221603
12394	k__Bacteria; p__Actinobacteria; c__Actinobacteria; o__Actinomycetales; f__Micrococcaceae; g__Renibacterium; s__	0.797837	4.0383	1.54881	1.42594	0.00566609	0.0996608	0	0	0	0	0.00136513	1.00711	2.81408	0	0	0	0	0	0	0	0	0	0	0	0	0	0	0	0	0	0	0	0.00468472	0	0	0	0	0	0	0.0054252	0	0	0	0	0	0	0	0
538247	k__Bacteria; p__Actinobacteria; c__Actinobacteria; o__Actinomycetales; f__Micrococcaceae; g__Rothia	0	0	0	0	0	0	0	0	0	0	0	0	0	0	0	0.0254149	0.00246865	0.00390897	0	0.000771801	0	0.00214066	0.00438436	0.0683419	0.00215197	0.00532255	0.00190223	0.215251	0	0	0	0	0.00117118	0.0625456	0.0799479	0.11904	0	0.00129366	0.0031979	0.349925	0.479865	1.85759	0	0.00076107	0.0248077	0.00117841	0	0.354565
4466006	k__Bacteria; p__Actinobacteria; c__Actinobacteria; o__Actinomycetales; f__Micrococcaceae; g__Rothia; s__dentocariosa	0	0	0	0	0	0	0	0	0	0	0	0	0	0	0	0	0	0	0	0	0.00936827	0	0.00146145	0	0	0	0	0.0022899	0	0	0.0113158	0	0	0	0.00296103	0	0.00151037	0	0	0.0325512	0.0497158	0.178355	0.00393295	0.00152214	0	0	0	0
1017181	k__Bacteria; p__Actinobacteria; c__Actinobacteria; o__Actinomycetales; f__Micrococcaceae; g__Rothia; s__mucilaginosa	0	0	0	0	0.110893	0	0	0	0	0	0	0	0	0	0	0	0.000617162	0	0.0076187	0.000771801	0	0.00214066	0	0	0.195829	0	0	0	0	0	0	0	0	0	0	0	0	0	0.0127916	0.0027126	0.0821391	0.137973	0	0	0	0	0	0
2780216	k__Bacteria; p__Actinobacteria; c__Actinobacteria; o__Actinomycetales; f__Micrococcaceae; g__Rothia; s__mucilaginosa	0	0	0	0	0.20317	0	0	0	0	0	0	0	0	0	0	0	0	0	0.00609496	0.0023154	0	0	0.00292291	0	0.219501	0	0	0	0	0	0	0	0	0.00416971	0	0	0	0	0.0127916	0	0.155632	0.151434	0	0	0	0	0	0
882023	k__Bacteria; p__Actinobacteria; c__Actinobacteria; o__Actinomycetales; f__Mycobacteriaceae; g__Mycobacterium; s__	0	0	0	0	0	0	0	0	0	0	0	0	0	0	0	0.0260347	0.0394984	0.0140723	0.15085	0.0347311	0.070262	0.0321099	0	0.157712	0	0	0	0.0022899	0	0	0	0.0667006	0.0491895	0	0.08587	0	0.0271866	0.0362225	0.123119	0	0	0	0.193501	0.0144603	0.217757	0.00353523	0.0276371	0.00949728
4448095	k__Bacteria; p__Actinobacteria; c__Actinobacteria; o__Actinomycetales; f__Mycobacteriaceae; g__Mycobacterium; s__	0	0	0	0	0	0	0.00905141	0	0.0031998	0	0	0	0	0	0	0.0316136	0.0308581	0.0203266	0.339032	0.0594287	0.0749461	0.0481649	0.0920716	0.128798	0.16355	0.00177418	0.0932091	0	0.00193293	0.00535533	0.241405	0.00175528	0.00702708	0.0542062	0.094753	0	0.0528629	0.0129366	0.0399738	0.366201	3.12345	5.22278	0.0991104	0.0745848	0.144712	0.0259251	0.00502494	0.00949728
4390723	k__Bacteria; p__Actinobacteria; c__Actinobacteria; o__Actinomycetales; f__Mycobacteriaceae; g__Mycobacterium; s__	0	0	0	0	0	0	0.54761	0	0.111993	0	0	0	0	0	0	0.00433912	0.0141947	0.00156359	0.109709	0.0331875	0.000780689	0.00963298	0	0.00525707	0	0	0.00570668	0	0	0.016066	0	0	0.0058559	0	0	0	0.0271866	0.0142303	0	0	0.0497158	0	0.0204513	0.010655	0.0937181	0.0188546	0	0
872225	k__Bacteria; p__Actinobacteria; c__Actinobacteria; o__Actinomycetales; f__Mycobacteriaceae; g__Mycobacterium; s__	0	0	0	0	0	0	0	0	0	0	0	0	0	0	0	0.00309937	0	0.000781794	0	0.000771801	0.00156138	0	0	0	0	0	0	0.0022899	0	0	0.0377195	0.031595	0	0	0	0	0	0.00258732	0.00799476	0	0	0	0.00157318	0.00304428	0.0137821	0	0.00251247	0
972343	k__Bacteria; p__Actinobacteria; c__Actinobacteria; o__Actinomycetales; f__Nakamurellaceae; g__; s__	0	0	0	0	0	0	0	0	0	0	0	0	0	0	0	0	0.000617162	0	0	0	0	0	0	0	0	0	0	2.02427	0	0	0.00188597	0	0	0	0	0	0	0	0.159895	0	0	0	0	0	0	0	0	0
102163	k__Bacteria; p__Actinobacteria; c__Actinobacteria; o__Actinomycetales; f__Nocardiaceae; g__Nocardia; s__	0	0	0	0	0	0	0	0	0	0	0	0	0	0	0	0.0179764	0.0160462	0.0390897	0	0	0	0.0588682	0.375594	0.507307	0.0172158	0.00532255	0.117938	0.0022899	0.102445	0.135668	0.00377195	0.00351056	0.045676	0.0437819	0.130285	0.301706	0	0.0271669	0.0479685	0.0786654	0.058362	0.0471127	0.0149452	0.00608856	0.0137821	0.0824888	0.037687	1.165
4468125	k__Bacteria; p__Actinobacteria; c__Actinobacteria; o__Actinomycetales; f__Nocardiaceae; g__Rhodococcus; s__	3.29395	1.39143	1.38234	6.93738	0.176458	0.00371407	0.113143	0.186741	0.0383975	0.189725	9.10133	3.86758	1.89931	0	7.45964	0.0130174	0	0.00156359	0	0.0123488	0.00546482	0.00214066	0.00146145	0.0105141	0	0.150805	0.0513601	0.0732768	0.00193293	0.0714043	0.0584652	0	0.0269371	0	0.0592207	0.0697822	0	0.0155239	0.00159895	0.238709	0.136178	0.444205	0	0.0197878	0	0.0388876	0	0
4460853	k__Bacteria; p__Actinobacteria; c__Actinobacteria; o__Actinomycetales; f__Nocardiaceae; g__Rhodococcus; s__fascians	0.000958938	0	0	0	0.748733	0	0	0	0	0	0	0	0	0	0	0.00743849	0.000617162	0	0	0.0162078	0	0	0	0	0	0	0	0	0.0193293	0	0	0	0.0737843	0	0	0	0.107236	0.00517464	0.063958	0	0	0	0	0	0	0	0	0
4463767	k__Bacteria; p__Actinobacteria; c__Actinobacteria; o__Actinomycetales; f__Nocardioidaceae; g__; s__	0	0	0	0	0	0	0	0	0	0	0	0	0	0	0	0.0229354	0.00802311	0.00234538	0.0167611	0	0	0	0	0.0473136	0	0	0.0437512	0	0	0	0	0.0228186	0	0	0.0384934	0	0	0.00258732	0	0.0027126	0	0	0.013372	0	0	0.00353523	0.0113061	0.0886413
113760	k__Bacteria; p__Actinobacteria; c__Actinobacteria; o__Actinomycetales; f__Nocardioidaceae; g__; s__	0	0	0	0	0	0	0	0	0	0	0	0	0	0	0	0.004959	0	0.00312717	0	0	0	0	0	0	0	0	0	0.0045798	0	0	0	0	0	0	0.00296103	0	0.0120829	0	0	0	0	0	0	0.00152214	0	0.00353523	0	0.39572
4469867	k__Bacteria; p__Actinobacteria; c__Actinobacteria; o__Actinomycetales; f__Nocardioidaceae; g__Nocardioides; s__	0	0	0.124393	0	0	0	0	0	0	0	0	0.00233127	0	0	3.10648	0	0	0	0	0.000771801	0	0	0	0	0	0	0	0	0	0.103536	0.0113158	0	0	0.0125091	0.0118441	0	0	0	0.0031979	0	0	0.0269215	0	0.00228321	0	0.0341739	0.0226122	0.012663
4264281	k__Bacteria; p__Actinobacteria; c__Actinobacteria; o__Actinomycetales; f__Nocardiopsaceae	0	0	0	0	0	0	0	0	0	0	0	0	0	0	0	0.00309937	0.00987459	0.000781794	0	0	0	0.00214066	0	0.0157712	0	0.0674189	0.0076089	0.0022899	0	0.289188	0.00188597	0.00175528	0.00117118	0.296049	0.260571	0.0266814	0.0634355	0.244502	1.87397	0.0244134	0	0	0.00078659	0	0.00275642	0.0282819	0.0502494	0.33557
698236	k__Bacteria; p__Actinobacteria; c__Actinobacteria; o__Actinomycetales; f__Pseudonocardiaceae; g__Actinomycetospora; s__	0	0	0	0	0	0	0	0	0	0	0	0	0	0	0	0.0595079	0.0506073	0.0289264	0.0639971	0.0108052	0	0.0492352	0.176836	0.318053	0.00430394	0.00354836	0.0475556	0.155713	0.299604	0.394509	0.0829829	0.145688	0.0398201	0.21891	0.411584	0.176508	0.152547	0.432083	0.369358	3.68642	1.4223	3.45942	0.03461	0.00456642	0	0.320528	0.756253	5.42928
3043332	k__Bacteria; p__Actinobacteria; c__Actinobacteria; o__Actinomycetales; f__Pseudonocardiaceae; g__Amycolatopsis; s__	0	0	0	0	0	0	0	0	0	0	0	0	0	0	0	0.0216956	0.0123432	0.00234538	0.00152374	0	0	0.0139143	0.0774571	0.0946273	0.176462	0.184515	0.00380445	0.125945	0.288006	0.589086	0.0565792	0.0526584	0.0140542	1.2113	1.50717	1.01389	0.00755184	0.00517464	0.0847444	0.295673	0.616043	0.52497	0.03461	0.108072	0.00275642	0.0494933	0.138186	0.756616
4435518	k__Bacteria; p__Actinobacteria; c__Actinobacteria; o__Actinomycetales; f__Pseudonocardiaceae; g__Pseudonocardia; s__	0	0	0	0	0	0	0	0	0	0	0	0	0	0	0	0	0.0123432	0.0156359	0	0.000771801	0	0.00321099	0.0146145	0.0183997	0.202285	0.0372578	0	0	0	0	0	0	0	0.0333577	0.00296103	0	0.0679666	0.0155239	0.031979	0	0.0734929	0.158164	0.0409027	0.0395756	0.00689104	0	0.00502494	0.0696467
221902	k__Bacteria; p__Actinobacteria; c__Actinobacteria; o__Actinomycetales; f__Streptomycetaceae; g__; s__	0	0	0	0	0	0	0	0	0	0.00296446	0	0	0	0	0	0	0.00123432	0	0	0	0	0	0.00584582	0	0	0	0	0	0	0.00178511	0.00377195	0	0	0	0	0	0	0	0.0783486	0	0.00432311	0	0.00078659	0	0.00137821	0	0.0037687	0.00633152
4463185	k__Bacteria; p__Actinobacteria; c__Actinobacteria; o__Actinomycetales; f__Streptomycetaceae; g__Streptomyces	0	0	0	0	0	0	0	0	0	0	0	0	0	0	0	0.000619874	0.0148119	0.00938152	0.00152374	0.00848982	0	0.12844	0.986482	0.567764	0.00215197	0.0904833	0.0646757	0.0824365	0.390451	0.860422	0.00188597	0.0596795	0.00234236	0.125091	0.260571	0.203189	0.125361	0.366106	0.217457	0.192595	0.598751	0.00336519	0.10619	0.011416	0.00413462	0.352345	1.92581	3.78941
199229	k__Bacteria; p__Actinobacteria; c__Actinobacteria; o__Actinomycetales; f__Streptomycetaceae; g__Streptomyces	0	0	0	0	0	0	0	0	0	0	0	0	0	0	0	0	0	0	0.00076187	0.0015436	0.00234207	0	0	0.00262854	0	0.00177418	0	0	0	0	0	0	0	0.00208485	0	0	0	0.00258732	0	0.0027126	0	0	0.00471954	0	0	0.00353523	1.78134	0.00633152
821185	k__Bacteria; p__Actinobacteria; c__Actinobacteria; o__Actinomycetales; f__Streptomycetaceae; g__Streptomyces	0	0	0	0	0	0	0	0	0	0	0	0	0	0	0	0.00309937	0	0.000781794	0.00990431	0.00385901	0.00468413	0	0.0146145	0.00262854	0.00215197	0.00177418	0	0	0	0.292758	0	0	0	0.00208485	0.148052	0	0.00151037	0.0116429	0.00159895	0.0027126	0	0	0.115629	0.0129382	0.0110257	0.0153193	59.2654	0.446372
4425792	k__Bacteria; p__Actinobacteria; c__Actinobacteria; o__Actinomycetales; f__Streptomycetaceae; g__Streptomyces; s__	0	0	0	0	0	0	0	0	0	0	0	0	0	0	0	0	0.000617162	0.00234538	0	0.0108052	0.00312276	0.0353209	0.17099	0.499422	0.00215197	0.0727415	0	0.0801466	0.282207	0.0374873	0.156536	0.0298397	0.0339642	0.0979881	0.506337	0.190875	0.105726	0.0465718	0.119921	0.290248	0.188055	0.0134608	0.00629272	0.00913284	0.0523719	0.458402	1.01629	3.8274
4440570	k__Bacteria; p__Actinobacteria; c__Actinobacteria; o__Actinomycetales; f__Streptomycetaceae; g__Streptomyces; s__	0	0	0	0	0	0	0	0	0	0	0	0	0	0	0	0	0	0	0	0	0	0.00107033	0.00146145	0.00262854	0.0408875	0.00177418	0.169298	0.0068697	0	0.00714043	0	0	0	0	0.0532986	0	0.0543733	0	0.00799476	0	0	0	0.0102257	0.00152214	0	0.0824888	0.0037687	0.284918
131511	k__Bacteria; p__Actinobacteria; c__Actinobacteria; o__Actinomycetales; f__Streptomycetaceae; g__Streptomyces; s__	0	0	0	0	0	0	0	0	0	0	0	0	0	0	0	0	0	0	0	0.000771801	0.000780689	0	0	0	0.13127	0.00177418	0	0.0022899	0.0386585	0.0678341	0	0.00526584	0	0	0.0088831	0	0.00906221	0.00258732	0.10713	0	0	0.00336519	0	0.0182657	0	0.0530285	0.139442	1.5164
4412819	k__Bacteria; p__Actinobacteria; c__Actinobacteria; o__Actinomycetales; f__Streptomycetaceae; g__Streptomyces; s__	0	0	0	0	0	0	0	0	0	0	0	0	0	0	0	0.000619874	0	0	0	0	0	0	0	0	0.0817749	0	0	0	0	0	0	0	0	0	0	0	0.0105726	0.228978	0.031979	0	0	0	0.0322502	0	0	0	0.0866802	0.0316576
4479818	k__Bacteria; p__Actinobacteria; c__Actinobacteria; o__Actinomycetales; f__Streptomycetaceae; g__Streptomyces; s__	0	0	0	0	0	0	0	0	0	0	0	0.00233127	0	0	0	0.0731452	0.00370297	0.00469076	0.00914244	0.0023154	0	0.0717122	0.273292	0.728104	0.00215197	0.638706	0.0380445	0.861003	0.89108	0.712258	0.101843	0.18957	0.00117118	0.500365	0.707687	0.379697	0.173692	0.228978	0.159895	0.914146	0.00648466	0.0100956	0.0566345	0.0182657	0.0468591	1.4577	1.33663	4.94808
826658	k__Bacteria; p__Actinobacteria; c__Actinobacteria; o__Actinomycetales; f__Streptomycetaceae; g__Streptomyces; s__radiopugnans	0	0	0	0	0	0	0	0	0	0	0	0	0	0	0	0.000619874	0	0.000781794	0	0	0	0	0	0	0.00215197	0	0.00380445	0	0	0.330245	0	0.00351056	0	0	0	0	0.00151037	0	0.00159895	0	0	0	0.0385429	0.00076107	0	0.0141409	0	0.00633152
253863	k__Bacteria; p__Actinobacteria; c__Actinobacteria; o__Actinomycetales; f__Thermomonosporaceae; g__Actinocorallia; s__	0	0	0	0	0	0	0.00452571	0	0.0031998	0.00889337	0	0	0	0	0.0204374	0	0	0	0	0	0	0	0	0	0	0	0	0	0	0	0	0	0	0	0	0	0	0	0	0	0	0	0	0	0	0	0	0
New.ReferenceOTU472	k__Bacteria; p__Actinobacteria; c__Actinobacteria; o__Actinomycetales; f__Thermomonosporaceae; g__Actinocorallia; s__	0	0	0	0	0	0	0.00905141	0.0266773	0.0031998	0.0177867	0	0	0	0	0.0817494	0	0	0	0	0	0	0	0	0	0	0	0	0	0	0	0	0	0	0	0	0	0	0	0	0	0	0	0	0	0	0	0	0
4369634	k__Bacteria; p__Actinobacteria; c__Actinobacteria; o__Actinomycetales; f__Thermomonosporaceae; g__Actinomadura; s__vinacea	0	0.00137357	0	0	0	0	0	0	0	0	0	0	0	0	0	0	0	0	0.00076187	0	0.000780689	0.00107033	0.00146145	0.183997	0.660655	0.269676	0.00190223	0.0343485	0.0444573	0	0	0	0	0	0.0325714	0.00410484	0.00755184	0	0	0	0	0	0.00157318	0.00684963	0	1.02286	0.481138	3.84323
New.ReferenceOTU4084	k__Bacteria; p__Actinobacteria; c__Actinobacteria; o__Actinomycetales; f__Thermomonosporaceae; g__Actinomadura; s__vinacea	0	0	0	0	0	0	0	0	0	0	0	0	0	0	0	0	0	0	0	0	0	0	0	0	0.00645592	0	0	0	0	0	0.00565792	0	0	0	0	0	0	0	0	0	0	0	0	0	0	0.0412444	0.0942176	0.0474864
3642350	k__Bacteria; p__Actinobacteria; c__Actinobacteria; o__Actinomycetales; f__Williamsiaceae; g__Williamsia; s__	0	0	0	0	0	0	0	0	0	0	0	0	0	0	0	0	0	0	0	0.000771801	0	0.012844	0	0	0	0	0	0	0	0	0.00188597	0.0193081	0	0	0	0	0	0.0129366	0	0	0	0	0	0.00152214	0	0	0	0.288084
820575	k__Bacteria; p__Actinobacteria; c__Actinobacteria; o__Actinomycetales; f__Williamsiaceae; g__Williamsia; s__	0	0	0	0	0	0	0	0	0	0	0	0	0	0	0	0	0	0	0	0	0	0.012844	0	0.0236568	0	0	0	0	0	0	0	0.0228186	0	0	0	0	0	0.0155239	0	0	0	0	0	0	0	0	0	0.224769
4426298	k__Bacteria; p__Actinobacteria; c__Actinobacteria; o__Bifidobacteriales; f__Bifidobacteriaceae; g__Bifidobacterium	0	0	0	0	0	0	0.900615	0	0	0	0	0	0	0	0	0	0.000617162	0.00156359	0	0	0	0	0	0	0.0473434	0.17387	0	0	0	0	0	0	0	0	0	0	0	0.0336352	0	0	0	0	0	0	0	0	0	0
4481861	k__Bacteria; p__Actinobacteria; c__Actinobacteria; o__Bifidobacteriales; f__Bifidobacteriaceae; g__Bifidobacterium; s__	0	0	0	0	0	0	2.85572	0	0	0	0	0.00233127	0	0	0	0.00309937	0	0	0	0	0	0	0	0	0.0925348	0	0	0	0	0	0	0	0	0	0	0	0.057394	0.0401035	0	0	0	0	0	0	0	0	0	0
99332	k__Bacteria; p__Actinobacteria; c__Coriobacteriia; o__Coriobacteriales; f__Coriobacteriaceae; g__; s__	0	0	0	0	0	0	0	0	0	0	0	0	0	0	0	0	0	0	0	0	0	0	0.00730727	0	0	0.0408062	0	0	0	0	0	0	0	0	0	0	0	0	0	0	0	0	0	0	0	0	0	0
160679	k__Bacteria; p__Actinobacteria; c__Rubrobacteria; o__Rubrobacterales; f__Rubrobacteraceae; g__Rubrobacter; s__	0	0	0	0	0	0	0.0226285	0.0133387	0.348778	0.370557	0	0	0	0	2.08461	0	0	0.00234538	0	0	0	0	0	0	0	0	0	0	0	0.139238	0	0.00175528	0	0	0	0	0	0	0	0	0	0	0	0	0	0	0	0
1669782	k__Bacteria; p__Actinobacteria; c__Thermoleophilia; o__Gaiellales; f__AK1AB1_02E; g__; s__	0	0	0	0	0	0	0	0	0	0	0	0	0	0	0	0	0	0	0.0441885	0	0	0	0	0	0	0	0	0	0	0	0	0	0	0	0	0	0	0.0103493	0	0	0	0	0	0.00076107	0	0	0	0
204059	k__Bacteria; p__AD3; c__ABS-6; o__; f__; g__; s__	0	0	0	0	0	0	0.00905141	0	0.00639959	0	0	0	0	0.0340136	0.0204374	0	0	0	0	0	0	0	0.00146145	0	0	0	0	0	0	0	0	0	0	0	0	0	0	0	0	0	0	0	0	0	0	0	0	0
238291	k__Bacteria; p__AD3; c__ABS-6; o__; f__; g__; s__	0	0	0	0	0	0	0	0	0	0	0	0	0	0	0	0	0	0	0	0	0	0	0	0	0	0	0	0	0	0	0	0	0	0	0	0	0	0	0	0	0	0	0	0	0	0	0	0
591387	k__Bacteria; p__Armatimonadetes; c__[Fimbriimonadia]; o__[Fimbriimonadales]; f__[Fimbriimonadaceae]; g__Fimbriimonas; s__	0	0	0	0	0	0	0	0	0	0	0	0	0	0	0	0	0	0	0	0	0.00390344	0	0	0	0	0	0	0	0	0	0	0	0	0	0	0	0.00151037	0	0	0	0	0	0	0	0	0	0	0
New.ReferenceOTU3	k__Bacteria; p__Armatimonadetes; c__[Fimbriimonadia]; o__[Fimbriimonadales]; f__[Fimbriimonadaceae]; g__Fimbriimonas; s__	0.00383575	0.00274714	0.00426837	0.00412122	0.0097133	0.000619011	0.534033	3.29465	0.924741	0.305339	2.7603	2.11447	5.02098	18.3673	19.9264	0.0142571	0.00246865	0.0125087	0.0129518	0.00926162	0.00780689	0.00214066	0.0584582	0.0972558	0.144182	0.00354836	0.140765	0.0480879	0	0.0731895	0.397941	0.296642	0.0187389	0.133431	0.278337	0.114935	0.00453111	0.0284605	0.033578	0.0027126	0.0907853	0.585543	0.0157318	0.0289207	0.0633976	0.0436012	0.0288934	0
112133	k__Bacteria; p__Armatimonadetes; c__Armatimonadia; o__Armatimonadales; f__Armatimonadaceae; g__Armatimonas; s__	0	0	0	0	0	0	0	0	0	2.18777	0	0	0	0	0	0	0	0	0	0	0	0	0	0	0	0	0	0	0	0	0	0	0	0	0	0	0	0	0.00159895	0	0	0	0	0	0	0	0	0
New.ReferenceOTU677	k__Bacteria; p__Bacteroidetes; c__[Saprospirae]; o__[Saprospirales]; f__; g__; s__	0	0	0	0	0	0	0	0	0.918341	0	0	0	0	0	0	0	0	0	0	0.0138924	0	0	0	0	0	0	0	0	0	0	0	0	0	0	0	0	0	0	0	0	0	0	0	0	0	0.00117841	0	0
347661	k__Bacteria; p__Bacteroidetes; c__[Saprospirae]; o__[Saprospirales]; f__Chitinophagaceae; g__; s__	0	0	0	0	0	0	0	0	0	0	0	0	0	0	0	0	0	0	0	0	0	0	0	0	0	0	0	0	0	0	0	0	0	0	0	0	0	0	0	0	0	0	0	0	0	0	0	0
771274	k__Bacteria; p__Bacteroidetes; c__[Saprospirae]; o__[Saprospirales]; f__Chitinophagaceae; g__; s__	0	0	0	0	0	0	0	0	0	0	0	0	0	0	0	0	0	0	0	0	0	0	0	0	0	0	0	0	0	0	0	0	0	0	0	0	0	0	0	0	0	0	0	0	0	0	0	0
665459	k__Bacteria; p__Bacteroidetes; c__[Saprospirae]; o__[Saprospirales]; f__Chitinophagaceae; g__Chitinophaga; s__	0	0	0	0	0	0	0	0	0	0	0	0	0	0	0	0	0	0.000781794	0	0	0	0	0	0	0	0	0	0	0	0	0	0	0	0	0	0	0	0	0	0	0	0	0	0	0	0	0	0
188772	k__Bacteria; p__Bacteroidetes; c__[Saprospirae]; o__[Saprospirales]; f__Chitinophagaceae; g__Sediminibacterium; s__	0.00671257	0.0123621	1.88357	3.67613	0.37639	0.857949	0.00452571	1.46725	0.399974	0.382415	4.08038	1.84637	0.00228694	0.952381	0	0	0	0	0	0	0.0304469	0	0.00146145	0	0.0839269	0.207579	0	0.0778567	0.102445	0.0749746	0	0.031595	0	0.0625456	0	0	0.0166141	0	0	0.0054252	0.192378	0.424014	0.0149452	0	0.0427244	0	0.0741178	0.00949728
50765	k__Bacteria; p__Bacteroidetes; c__[Saprospirae]; o__[Saprospirales]; f__Chitinophagaceae; g__Sediminibacterium; s__	0.000958938	0.00137357	0.00609767	0	0	0.00123802	0	0	0	0	4.651	0	0.00228694	0	0	0	0	0	0	0	0	0	0	0	0	0	0	0	0	0	0	0.00175528	0	0	0	0	0.04078	0	0	0	0	0	0	0	0	0	0	0
4387187	k__Bacteria; p__Bacteroidetes; c__[Saprospirae]; o__[Saprospirales]; f__Chitinophagaceae; g__Sediminibacterium; s__	0	0	0.00548791	0.00274748	0.000809441	0	0	0	0.00959939	0.755936	0.0040954	0.0139876	0	0	0	0	0	0	0	0.0316439	0	0	0	0	0	0	0	0	0	0	0	0	0	0	0	0	0	0	0.0031979	0	0	0.00673038	0	0	0	0	0	0
58374	k__Bacteria; p__Bacteroidetes; c__[Saprospirae]; o__[Saprospirales]; f__Chitinophagaceae; g__Sediminibacterium; s__	0	0	0	0	0	0	0	0	0	0	0	0	0	0	0	0	0	0	0	0	0	0	0	0	0	0	0	0	0	0	0	0	0	0	0	0	0	0	0	0	0	0	0	0	0	0	0	0
808071	k__Bacteria; p__Bacteroidetes; c__[Saprospirae]; o__[Saprospirales]; f__Chitinophagaceae; g__Sediminibacterium; s__	0.00191788	0	0.296347	0.442344	0.0639459	0.129992	0	0.266773	0.0959939	0.112649	0.595197	0.261103	0	0.238095	0	0	0	0	0	0	0.0288855	0	0	0	0.0107599	0.0266127	0	0.0206091	0.0115976	0.0107107	0	0.00526584	0	0.00625456	0	0	0.00755184	0	0.00159895	0.0081378	0.0453926	0.087495	0	0	0.00551283	0	0.0100499	0.00316576
160651	k__Bacteria; p__Bacteroidetes; c__[Saprospirae]; o__[Saprospirales]; f__Chitinophagaceae; g__Sediminibacterium; s__	0.000958938	0	0.269517	0.489051	0.0631364	0.119469	0	0.20008	0.0607961	0.032609	0.61704	0.282084	0	0.0340136	0	0	0	0	0	0	0.00390344	0	0	0	0.0129118	0.019516	0	0.0068697	0.0135305	0.00714043	0.00188597	0.00175528	0	0.00416971	0	0	0.00151037	0	0.0031979	0.013563	0.0237771	0.0605734	0	0.00076107	0.0137821	0	0.0150748	0.00316576
3447863	k__Bacteria; p__Bacteroidetes; c__[Saprospirae]; o__[Saprospirales]; f__Chitinophagaceae; g__Sediminibacterium; s__	0	0	0	0	0	0	0	0	0.892743	3.22236	0	0	0	0	0	0	0	0	0	0.0023154	0.0234207	0	0	0.00262854	0	0	0	0	0	0	0	0	0	0	0	0	0	0	0.0063958	0	0	0	0	0	0	0	0	0
New.ReferenceOTU4319	k__Bacteria; p__Bacteroidetes; c__[Saprospirae]; o__[Saprospirales]; f__Saprospiraceae; g__; s__	0	0	0	0	0	0	0	2.81446	0	0	0	0	0	0	0	0	0	0	0	0	0	0	0	0	0	0	0	0	0	0.103536	0	0	0	0	0	0	0	0	0	0.0054252	0	0	0	0	0	0	0	0
New.ReferenceOTU721	k__Bacteria; p__Bacteroidetes; c__[Saprospirae]; o__[Saprospirales]; f__Saprospiraceae; g__; s__	0	0	0	0	0	0	0	0	0	0	0	0	0	0	0	0	0	0	0	0	0	0	0	0	0	0	0	0	0	0	0	0	0	0	0	0	0	0	0	0	0	0	0	0	0	0	0	0
303299	k__Bacteria; p__Bacteroidetes; c__Bacteroidia; o__Bacteroidales; f__; g__; s__	0	0	0	0	0	0	0	0	0	0	0	0	0	0	0	0	0.0141947	0	0	0	0	0	0	0	0	0	0	0	0	0	0	0	0	0	0	0	0	0	0	0	0	0	0	0	0	0.0388876	0	0
294315	k__Bacteria; p__Bacteroidetes; c__Bacteroidia; o__Bacteroidales; f__; g__; s__	0	0	0	0	0	0	0	0	0	0	0	0	0	0	0	0	0	0	0	0	0	0	0	0	0	0	0	0	0	0	0	0	0	0	0	0	0	0	0	0	0	0	0	0	0	0	0	0
New.ReferenceOTU2082	k__Bacteria; p__Bacteroidetes; c__Bacteroidia; o__Bacteroidales; f__; g__; s__	0	0	0	0	0	0	0	0	0	0	0	0	0	0	0	0	0	0	0	0	0	0	0	0	0	0	0	0	0	0	0	0	0	0	0	0	0	0	0	0	0	0	0	0	0	0	0	0
4306044	k__Bacteria; p__Bacteroidetes; c__Bacteroidia; o__Bacteroidales; f__[Paraprevotellaceae]; g__CF231; s__	0	0	0	0	0	0	0	0	0	0	0	0	0	0	0	0	0	0.00469076	0	0	0	0	0	0	0	0	0	0	0	0	0	0	0	0	0.0088831	0	0	0	0	0	0	0	0	0	0	0	0	0.00316576
4317034	k__Bacteria; p__Bacteroidetes; c__Bacteroidia; o__Bacteroidales; f__Bacteroidaceae; g__5-7N15; s__	0.000958938	0	1.17929	0.00274748	0	0.000619011	0	0	0	0	0.00136513	0	0	0	0	0	0	0	0	0	0	0	0	0	0	0	0	0	0	0	0	0	0	0	0	0	0	0	0	0	0	0	0	0	0	0	0	0
4381553	k__Bacteria; p__Bacteroidetes; c__Bacteroidia; o__Bacteroidales; f__Bacteroidaceae; g__Bacteroides; s__	0	0	0	0	0	0	0	0	0	0	0	0	0	0	0	0	0	0	0	0	0	0	0	0	0	0	0	0	0	0	0	0	0	0	0	0	0.0589044	0.00388098	0.0191874	0	0	0	0	0	0	0	0	0
4315097	k__Bacteria; p__Bacteroidetes; c__Bacteroidia; o__Bacteroidales; f__Bacteroidaceae; g__Bacteroides; s__	0	0	0	0	0	0	0	0	0	0	0	0	0	0	0	0	0	0	0	0	0	0	0.00146145	0	0	0	0	0	0	0	0	0	0	0	0.00296103	0	0	0	0	1.53804	0.488511	0	0	0.00076107	0	0	0	0
728991	k__Bacteria; p__Bacteroidetes; c__Bacteroidia; o__Bacteroidales; f__Bacteroidaceae; g__Bacteroides; s__	0	0	0	0	0	0	0	0	0	0	0	0	0	0	0	0	0	0	0	0	0	0	0	0	0	0	0	0	0	0	0	0	0	0	0	0	0	0	0	0	0	0	0	0	0	0	0	0
4447072	k__Bacteria; p__Bacteroidetes; c__Bacteroidia; o__Bacteroidales; f__Bacteroidaceae; g__Bacteroides; s__uniformis	0	0	0	0	0	0	0	0	0	0	0	0	0	0	0	0	0	0	0	0	0	0	0	0	0	0	0	0	0	0	0	0	0	0	0	0	0.00604147	0	0.00479685	0	0	0	0	0	0	0	0	0
344306	k__Bacteria; p__Bacteroidetes; c__Bacteroidia; o__Bacteroidales; f__Bacteroidaceae; g__BF311; s__	0	0	0	0	0	0	0	0	0	0	0	0	0	0	0	0	0	0	0	0	0	0	0	0	0	0	0	0	0	0	0	0	0	0	0	0	0	0	0	0	0	0	0	0	0	0	0	0
1044212	k__Bacteria; p__Bacteroidetes; c__Bacteroidia; o__Bacteroidales; f__Marinilabiaceae; g__; s__	0	0	0	0	0	0	0	0.0133387	0.00959939	1.40515	0	0	0	0	0	0	0	0	0	0.0625159	0.00780689	0	0	0	0	0	0	0.0022899	0	0	0	0	0	0	0	0	0	0	0	0	0	0	0	0	0	0.00117841	0	0
1122596	k__Bacteria; p__Bacteroidetes; c__Bacteroidia; o__Bacteroidales; f__Porphyromonadaceae; g__; s__	0	0	0	0	0	0	0.244388	2.54769	0	0	0	0	0	0	0	0	0	0	0	0	0	0	0	0	0	0	0	0	0	0	0	0	0	0	0	0	0	0	0	0	0	0	0	0	0.0372116	0	0.00879364	0
4385646	k__Bacteria; p__Bacteroidetes; c__Bacteroidia; o__Bacteroidales; f__Porphyromonadaceae; g__Paludibacter; s__	0	0	0	0	0	0	0	0	0	0	0	0	0	0	0	0	0	0	0	0	0	0	0	0	0	0	0	0	0	0	0	0	0	0	0	0	0	0	0	0	0	0	0	0	0	0	0	0
652731	k__Bacteria; p__Bacteroidetes; c__Bacteroidia; o__Bacteroidales; f__Porphyromonadaceae; g__Paludibacter; s__	0	0.00137357	1.35429	0.00274748	0.000809441	0.00123802	0	0	0	0	0.00136513	0	0	0	0	0	0	0	0	0	0	0	0	0	0	0	0	0	0	0	0	0	0	0	0	0	0	0	0	0	0	0	0	0	0	0	0	0
4305935	k__Bacteria; p__Bacteroidetes; c__Bacteroidia; o__Bacteroidales; f__Porphyromonadaceae; g__Paludibacter; s__	0	0	0	0	0	0	0	0	0	0	0	0	0	0	0	0	0	0	0	0	0	0	0	0	0	0	0	0	0	0	0	0.031595	0	0	0	0	0	0	0	0	0	0	0	0	0	0	0	0
4315258	k__Bacteria; p__Bacteroidetes; c__Bacteroidia; o__Bacteroidales; f__Porphyromonadaceae; g__Paludibacter; s__	0	0	0	0	0	0	0	0	0.524766	0.945662	0	0	0	0	0	0	0.000617162	0.000781794	0	0.00926162	0.0171752	0	0	0	0	0	0	0	0	0	0	0	0	0	0	0	0	0	0	0	0.00216155	0	0	0	0	0	0	0
2613485	k__Bacteria; p__Bacteroidetes; c__Bacteroidia; o__Bacteroidales; f__Porphyromonadaceae; g__Porphyromonas; s__	0	0	0	0	0	0	0	0	0	0	0	0	0	0	0	0	0	0	0	0	0	0.00107033	0	0.00525707	2.6706	0.00177418	0.00380445	0	0	0	0	0	0	0.00416971	0.00296103	0	0	0	0	0.0027126	0	0.70669	0	0	0	0	0	0
435264	k__Bacteria; p__Bacteroidetes; c__Bacteroidia; o__Bacteroidales; f__Porphyromonadaceae; g__Porphyromonas; s__	0	0	0	0	0	0	0	0	0	0	0	0	0	0	0	0.000619874	0	0	0	0	0	0	0	0	0	0	0	0	0	0	0	0	0	0	0	0	2.403	0.4489	0.273421	0	0	0	0	0	0	0	0	0
1097961	k__Bacteria; p__Bacteroidetes; c__Bacteroidia; o__Bacteroidales; f__Porphyromonadaceae; g__Porphyromonas; s__	0	0	0	0	0	0	0	0	0	0	0	0	0	0	0	0	0.00308581	0	0	0	0	0	0	0	0	0	0	0.0022899	0	0	0.00377195	0	0	0	0	0	2.19003	0.240621	1.04571	0	0	0	0	0	0	0	0	0
New.ReferenceOTU238	k__Bacteria; p__Bacteroidetes; c__Bacteroidia; o__Bacteroidales; f__Porphyromonadaceae; g__Porphyromonas; s__	0	0	0	0	0	0	0	0	0	0	0	0	0	0	0	0	0.000617162	0	0	0	0	0	0	0	0	0	0	0.0045798	0.162366	0	0.00188597	0	0	0	0	0	1.55568	0.133247	0.375754	0	0	0	0	0	0	0	0	0
New.ReferenceOTU720	k__Bacteria; p__Bacteroidetes; c__Bacteroidia; o__Bacteroidales; f__Porphyromonadaceae; g__Porphyromonas; s__	0	0	0	0	0	0	0	0	0	0	0	0	0	0	0	0.00123975	0.0049373	0	0	0	0	0	0	0	0	0	0	0.0503778	0	0.00178511	0.00188597	0	0	0	0	0	4.33476	0.681759	1.46304	0.0732402	0	0	0	0	0	0	0	0
4423790	k__Bacteria; p__Bacteroidetes; c__Bacteroidia; o__Bacteroidales; f__Porphyromonadaceae; g__Porphyromonas; s__endodontalis	0	0	0	0	0	0	0	0	0	0	0	0	0	0	0	0	0	0	0	0	0	0	0.00438436	0.00262854	0	0	0	0	0	0	0	0	0	0	0	0	0	0	0	0	0.105916	0.743707	0	0	0	0	0	0
611110	k__Bacteria; p__Bacteroidetes; c__Bacteroidia; o__Bacteroidales; f__Prevotellaceae; g__Prevotella; s__intermedia	0	0	0	0	0	0	0	0	0	0	0	0	0	0	0	0	0	0	0	0	0	0	0	0	0	0	0	0	0	0	0	0	0	0	0	0	0	0	0	0	0	0	0	0	0	0	0	0
4452218	k__Bacteria; p__Bacteroidetes; c__Bacteroidia; o__Bacteroidales; f__Rikenellaceae; g__; s__	0	0	0	0	0	0	0	0	0	0	0	0	0	0	0	0	0	0	0	0	0	0	0	0	0	0	0	0	0	0	0	0	0	0	0	0	0	0	0	0	0	0	0	0	0	0	0	0
New.ReferenceOTU10	k__Bacteria; p__Bacteroidetes; c__Cytophagia; o__Cytophagales; f__[Amoebophilaceae]; g__Candidatus Cardinium; s__	0	0	0	0	0	0	0	0	0	0	0	0	0	0	0	0.172945	0.707885	0.075834	0.0556165	0.00308721	0.00936827	0.00214066	0	0	0	0	0	0.0022899	0.00386585	0	0	0.0421267	0.00117118	0	0.00296103	0	0.102705	0.00129366	0.215858	0	0	0	0.00550613	0.225277	0.0124039	19.0691	0.00879364	0.00949728
103802	k__Bacteria; p__Bacteroidetes; c__Cytophagia; o__Cytophagales; f__Cytophagaceae; g__; s__	0	0	0	0	0	0	0.0181028	0	1.16153	0.640323	0	0	0	0	0	0	0	0	0	0.0100334	0.0265434	0	0.00146145	0	0.00215197	0	0	0.0022899	0	0.0392724	0	0	0.00234236	0	0	0	0	0	0.0063958	0.0054252	0	0	0	0	0	0	0	0.0569837
142247	k__Bacteria; p__Bacteroidetes; c__Cytophagia; o__Cytophagales; f__Cytophagaceae; g__; s__	0	0	0	0	0	0	0	0	0	0.589927	0	0	0	0	0	0	0	0	0	0	0	0	0	0	0	0	0	0	0	0	0	0	0	0	0	0	0	0	0	0	0	0	0	0	0	0	0	0
737260	k__Bacteria; p__Bacteroidetes; c__Cytophagia; o__Cytophagales; f__Cytophagaceae; g__; s__	0	0	0	0	0	0	0.0633599	0	8.81224	5.3212	0	0	0	0	0.0204374	0.00185962	0.000617162	0	0	0.121173	0.251382	0	0.0292291	0	0	0	0	0	0	0.315964	0	0	0.0187389	0	0	0	0.00755184	0.0116429	0.0303801	0.0325512	0	0.00336519	0	0	0	0.00353523	0.00628117	0.386223
254014	k__Bacteria; p__Bacteroidetes; c__Cytophagia; o__Cytophagales; f__Cytophagaceae; g__; s__	0	0	0	0	0	0	0	0	0.00959939	0	0	0	0	0	0	0	0	0	0	0	0	0	0	0	0	0	0	0	0	0	0	0	0	0	0	0	0	0	0	0	0	0	0	0	0	0	0	0
2063454	k__Bacteria; p__Bacteroidetes; c__Cytophagia; o__Cytophagales; f__Cytophagaceae; g__; s__	0	0	0	0	0	0	0	0	0	0	0	0	0	0	0	0	0	0	0	0	0.0179558	0	0	0	0	0	0	0	0	0	0	0	0	0	0	0	0	0	0	0	0	0	0	0	0	0	0	0
211089	k__Bacteria; p__Bacteroidetes; c__Cytophagia; o__Cytophagales; f__Cytophagaceae; g__; s__	0	0	0	0	0	0	0	0	0.031998	0	0	0	0	0	0	0	0	0	0	0	0	0	0	0	0	0	0	0	0	0	0	0	0	0	0	0	0	0	0	0	0	0	0	0	0	0	0	0
4339171	k__Bacteria; p__Bacteroidetes; c__Cytophagia; o__Cytophagales; f__Cytophagaceae; g__Flectobacillus; s__	0	0	0	0	0	0	0	0	0	0.109685	0	0	0	0	0	0	0	0	0	0.00385901	0	0	0	0	0	0	0	0	0	0	0.073553	0	0	0	0	0	0	0	0	0.0027126	0	0	0	0	0	0	0	0
New.CleanUp.ReferenceOTU1421	k__Bacteria; p__Bacteroidetes; c__Cytophagia; o__Cytophagales; f__Cytophagaceae; g__Leadbetterella; s__	0	0	0	0	0	0	0	2.33427	0	0	0	0	0	0	0	0	0	0	0	0	0	0	0	0	0	0	0	0	0	0	0	0	0	0	0	0	0	0	0	0	0	0	0	0	0	0	0	0
New.ReferenceOTU3701	k__Bacteria; p__Bacteroidetes; c__Cytophagia; o__Cytophagales; f__Cytophagaceae; g__Spirosoma; s__	0	0	0	0	0	0	0	0	0	0	0	0	0	0	0	0	0	0	0	0	0	0	0	0	0	0	0	0	0	0	0	0	0	0	0	0	0	0	0	0	0	0	0	0	0	0	0	0
811340	k__Bacteria; p__Bacteroidetes; c__Flavobacteriia; o__Flavobacteriales; f__[Weeksellaceae]; g__; s__	0	0	0	0	0	0	0.357531	0	0	0	0	0	0	0	0	0	0	0	0	0	0	0	0	0	0	0	0	0	0	0	0	0	0	0	0	0	0	0	0	0	0	0	0	0	0	0	0	0
4478426	k__Bacteria; p__Bacteroidetes; c__Flavobacteriia; o__Flavobacteriales; f__[Weeksellaceae]; g__Chryseobacterium; s__	0	0	0	0	0	0	0	0	0.015999	0.032609	0	0	0	0	0	0	0.00123432	0	0	0.0023154	0.000780689	0	0	0	0	0	0	0	0	0	0	0.0228186	0	0	0	0	0	0	0	0	0	0	0	0	0	0	0	0.0221603
816280	k__Bacteria; p__Bacteroidetes; c__Flavobacteriia; o__Flavobacteriales; f__[Weeksellaceae]; g__Chryseobacterium; s__	0	0	0	0	0	0	0	0	0	0	0	0	0	0	0	0	0	0	0	0	0	0	0	0	0	0	0	0	0	0	0	0	0	0	0	0	0	0	0	0	0	0	0	0	0	0	0	0
4329518	k__Bacteria; p__Bacteroidetes; c__Flavobacteriia; o__Flavobacteriales; f__[Weeksellaceae]; g__Chryseobacterium; s__	0	0	0	0	0	0	0	0	0	0	0	0	0	0	0	0	0	0	0	0.0100334	0.0195172	0	0	0	0	0	0	0	0	0	0.0660091	0	0.149911	0	0	0	0	0.00776197	0	0	0	0	0.0794456	0.0372924	0.0454809	0.0577422	0	0
4437011	k__Bacteria; p__Bacteroidetes; c__Flavobacteriia; o__Flavobacteriales; f__[Weeksellaceae]; g__Chryseobacterium; s__	0	0	0	0	0	0	0	0	0	0.00296446	0	0	0	0	0	0	0	0	0	0	0	0	0	0	0	0	0	0	0	0	0	0	0	0	0	0	0	0	0.00159895	0	0	0	0	0	0	0	0	0
3577479	k__Bacteria; p__Bacteroidetes; c__Flavobacteriia; o__Flavobacteriales; f__[Weeksellaceae]; g__Chryseobacterium; s__	0	0	0	0	0	0	0	0	0.684756	0.24605	0	0	0	0	0	0	0	0	0	0.0578851	0.0195172	0	0	0	0	0	0	0	0	0	0	0	0	0	0	0	0.00151037	0.00388098	0	0	0	0	0	0	0	0	0.00125623	0
558661	k__Bacteria; p__Bacteroidetes; c__Flavobacteriia; o__Flavobacteriales; f__[Weeksellaceae]; g__Chryseobacterium; s__	0	0	0	0	0	0	0	0	0.639959	0.892301	0	0	0	0	0.0204374	0	0	0	0	0.0331875	0.0312276	0	0	0	0	0	0	0.0045798	0	0	0	0	0	0	0	0	0.00604147	0.00776197	0.00159895	0	0	0	0	0	0	0.00117841	0	0
4154872	k__Bacteria; p__Bacteroidetes; c__Flavobacteriia; o__Flavobacteriales; f__[Weeksellaceae]; g__Cloacibacterium; s__	0.000958938	0	0	0	0.000809441	0	7.02842	8.05656	0	0	0.00136513	0	0.00228694	0	0	0.0384322	0.0148119	0.00781794	0.00152374	0	0	0.0267583	0	0	0.91674	0	0.0608712	0.199221	0.222287	0	0.211229	0	0	0.00208485	0	0	0.0724977	0.0465718	0.204666	0	0.142663	0	0.00707931	0.011416	0.168141	0	1.84666	0
New.ReferenceOTU1026	k__Bacteria; p__Bacteroidetes; c__Flavobacteriia; o__Flavobacteriales; f__[Weeksellaceae]; g__Elizabethkingia	0	0	0	0	0	0	0	0	1.6095	0.065218	0	0	0	0	0	0.000619874	0	0	0	0.000771801	0.0374731	0	0	0	0	0	0	0	0	0	0	0	0	0	0	0	0	0.00129366	0	0	0	0	0	0	0	0	0.00125623	0
4295230	k__Bacteria; p__Bacteroidetes; c__Flavobacteriia; o__Flavobacteriales; f__[Weeksellaceae]; g__Elizabethkingia; s__meningoseptica	0	0	0	0	0	0	0	0	2.23026	0.530638	0	0	0	0.0340136	0.0204374	0	0	0	0	0.0324157	0.000780689	0.00642199	0	0	0	0	0	0	0	0	0	0.00175528	0	0	0	0	0	0	0	0	0	0	0.030677	0	0	0.00117841	0	0
New.ReferenceOTU2903	k__Bacteria; p__Bacteroidetes; c__Flavobacteriia; o__Flavobacteriales; f__[Weeksellaceae]; g__Wautersiella; s__	0	0	0	0	0	0	8.29109	0	0	0.00296446	0	0	0	0	0	0	0	0	0	0	0	0	0	0	0	0.106451	0	0	0	0	0	0	0	0	0	0	0	0	0	0	0	0	0.00314636	0	0	0	0.729872	0
2240	k__Bacteria; p__Bacteroidetes; c__Flavobacteriia; o__Flavobacteriales; f__Blattabacteriaceae; g__; s__	0	0	0	0	0	0	0	0	0	0	0	0	0	0	0	0	0	0	0	0	0	0	0	0	0	0	0	0	0	0	0	0	0	0	0	0	0	0	0	0	0	0	0	0	0	0	0	0.0189946
New.ReferenceOTU5128	k__Bacteria; p__Bacteroidetes; c__Flavobacteriia; o__Flavobacteriales; f__Blattabacteriaceae; g__; s__	0	0	0	0	0	0	0	0	0	0	0	0	0	0	0	0	0	0	0	0	0	0	0	0	0	0	0	0	0	0	0	0	0	0	0	0	0	0	0	0	0	0	0	0	0	0	0	0
New.ReferenceOTU67	k__Bacteria; p__Bacteroidetes; c__Flavobacteriia; o__Flavobacteriales; f__Blattabacteriaceae; g__; s__	0	0	0	0	0	0	0	0	0	0	0	0	0	0	0	0.00123975	0	0	0	0	0	0	0	0	0	0	0	0	0	0	0	0	0	0	0	0	0	0	0	0	0	0	0.00471954	0	0	0	0	0
New.CleanUp.ReferenceOTU24	k__Bacteria; p__Bacteroidetes; c__Flavobacteriia; o__Flavobacteriales; f__Cryomorphaceae; g__Crocinitomix; s__	0.000958938	1.76229	0	0	0	0	0	0	0	0	0	0	0	0	0	0	0	0	0	0	0	0	0	0	0	0	0	0	0	0	0	0	0	0	0	0	0	0	0	0	0	0	0	0	0	0	0	0
2255	k__Bacteria; p__Bacteroidetes; c__Flavobacteriia; o__Flavobacteriales; f__Cryomorphaceae; g__Fluviicola; s__	0	0	0	0	0	0	0	0	0	0	0	0	0	0	0	0	0	0	0	0	0	0	0	0	0	0	0	0	0	0	0	0	0	0	0	0	0	0	0	0	0	0	0	0	0	0	0	0
646052	k__Bacteria; p__Bacteroidetes; c__Flavobacteriia; o__Flavobacteriales; f__Cryomorphaceae; g__Fluviicola; s__	0	0	0	0	0	0	0	0	0.435172	5.57911	0	0	0	0.0340136	0	0	0	0	0	0.0370465	0.0780689	0	0	0	0	0	0	0	0	0	0	0	0	0	0	0	0	0.00258732	0.0031979	0	0	0	0.00078659	0	0	0	0.0037687	0
4397548	k__Bacteria; p__Bacteroidetes; c__Flavobacteriia; o__Flavobacteriales; f__Cryomorphaceae; g__Fluviicola; s__	0	0	0	0	0	0	0	0	0	0	0	0	0	0	0	0	0	0	0	0	0	0	0	0	0	0	0	0	0	0	0	0	0	0	0	0	0	0	0	0	0	0	0	0	0	0	0	0
4400097	k__Bacteria; p__Bacteroidetes; c__Flavobacteriia; o__Flavobacteriales; f__Flavobacteriaceae; g__Flavobacterium; s__	0	0	0	0	0	0	0.00452571	0	1.43351	3.4358	0	0	0	0	0	0	0	0	0	0.0617441	0.110858	0	0	0	0	0	0	0	0	0	0	0	0	0	0	0	0.00151037	0.00517464	0	0	0	0	0	0	0	0.00235682	0	0
4400098	k__Bacteria; p__Bacteroidetes; c__Flavobacteriia; o__Flavobacteriales; f__Flavobacteriaceae; g__Flavobacterium; s__	0	0	0	0	0	0	0.00452571	0.040016	2.76782	1.99211	0	0	0	0	0	0	0	0	0	0.0308721	0.0632358	0.00107033	0	0	0	0	0	0	0	0	0	0	0	0	0	0	0	0.00129366	0.0063958	0	0	0	0	0	0.00137821	0	0	0
4433485	k__Bacteria; p__Bacteroidetes; c__Flavobacteriia; o__Flavobacteriales; f__Flavobacteriaceae; g__Flavobacterium; s__	0	0	0	0	0	0	0	0	2.50864	0	0	0	0	0	0	0	0	0	0	0.015436	0.0070262	0	0	0	0	0	0	0	0	0	0	0	0	0	0	0	0	0.00129366	0	0	0	0	0	0	0	0	0.00251247	0
4354769	k__Bacteria; p__Bacteroidetes; c__Flavobacteriia; o__Flavobacteriales; f__Flavobacteriaceae; g__Flavobacterium; s__	0	0	0	0	0	0.000619011	0	0	2.58863	0.868586	0	0	0	0	0	0	0.000617162	0	0	0.0810392	0.156138	0	0	0	0	0	0	0	0	0	0	0	0.00117118	0	0	0	0.00604147	0.00129366	0.00159895	0	0	0.00336519	0	0	0	0.00353523	0.0138186	0
4438548	k__Bacteria; p__Bacteroidetes; c__Flavobacteriia; o__Flavobacteriales; f__Flavobacteriaceae; g__Flavobacterium; s__	0	0	0	0	0	0	0.941347	0.080032	18.8724	15.7442	0	0	0	0.0340136	0.0204374	0.00371925	0.00678878	0.00547256	0.00076187	0.378183	0.763514	0.0417429	0	0.00262854	0	0	0	0.0022899	0.0947134	0.219568	0	0.0526584	0	0	0	0	0.187286	0.0646831	0.0207864	0.235996	0.0302618	0	0	0.00228321	0	0.0306387	0.0816552	0.139293
99774	k__Bacteria; p__Bacteroidetes; c__Flavobacteriia; o__Flavobacteriales; f__Flavobacteriaceae; g__Flavobacterium; s__	0	0	0	0	0	0	0.117668	0.0133387	4.05734	2.61169	0	0	0	0.0340136	0.0204374	0.00123975	0	0	0	0.0586569	0.133498	0.00107033	0	0	0	0	0	0	0.0115976	0.0606937	0	0.00175528	0.00117118	0	0	0	0.00302074	0.00258732	0.00799476	0.0054252	0.00216155	0	0	0	0	0.00942729	0.00879364	0.012663
1081614	k__Bacteria; p__Bacteroidetes; c__Flavobacteriia; o__Flavobacteriales; f__Flavobacteriaceae; g__Flavobacterium; s__	0	0	0	0	0	0	0	0	0	0	0	0	0	0	0	0	0	0	0	0	0.000780689	0	0	0	0	0	0	0	0	0	0	0	0	0	0	0	0	0	0	0	0	0	0	0	0	0	0	0
New.ReferenceOTU1349	k__Bacteria; p__Bacteroidetes; c__Flavobacteriia; o__Flavobacteriales; f__Flavobacteriaceae; g__Flavobacterium; s__	0	0	0	0	0	0	0	0	0.358377	0	0	0	0	0	0	0	0	0	0	0.0108052	0.010149	0	0	0	0	0	0	0	0	0	0	0	0	0	0	0	0.00151037	0	0.00159895	0	0	0	0.00078659	0	0	0	0.00125623	0
28059	k__Bacteria; p__Bacteroidetes; c__Sphingobacteriia; o__Sphingobacteriales; f__; g__; s__	0	0	0	0	0	0	0	0	0	0	0	0	0	4.31973	0	0.0192161	0.000617162	0	0	0	0.012491	0.012844	0.0613811	0	0	0	0	0.23128	0.102445	0	0	0	0	0	0	0	0.0543733	0	0.00159895	0	0	1.12397	0	0	0	0	0.0401995	0
4325369	k__Bacteria; p__Bacteroidetes; c__Sphingobacteriia; o__Sphingobacteriales; f__; g__; s__	0	0	0	0	0	0	0	0	0	0	0	0	0	0	0	0	0	0	0	0.00308721	0	0	0	0	0	0	0	0	0	0	0	0	0	0	0	0	0	0	0	0	0	0	0	0	0	0	0	0
702015	k__Bacteria; p__Bacteroidetes; c__Sphingobacteriia; o__Sphingobacteriales; f__; g__; s__	0.00575363	0	0	0	0	0	0	0	0	0	0	0	0	0	0	0	0	0	0	0.000771801	0	0	0	0	0	0	0	0	0	0	0	0	0	0	0	0	0	0	0	0	0	0	0	0	0	0	0	0
245345	k__Bacteria; p__Bacteroidetes; c__Sphingobacteriia; o__Sphingobacteriales; f__; g__; s__	0	0	0	0	0	0	0	0	0.0959939	0.506922	0	0	0	0	0	0	0	0	0	0	0.0320082	0	0	0	0	0	0	0.0022899	0	0	0	0	0	0	0	0	0	0	0	0	0	0	0	0	0	0	0	0
2775220	k__Bacteria; p__Bacteroidetes; c__Sphingobacteriia; o__Sphingobacteriales; f__; g__; s__	0	0	0	0	0	0	0	0	0	0	0	0	0	0	0	0	0	0	0	0	0	0	0	0	0	0	0	0	0	0	0	0	0	0	0	0	0	0	0	0	0	0	0	0	0	0	0	0
551126	k__Bacteria; p__Bacteroidetes; c__Sphingobacteriia; o__Sphingobacteriales; f__; g__; s__	0	0	0	0	0	0	0	0	0	2.17888	0	0	0	0	0	0	0	0	0	0	0	0	0	0	0	0	0	0	0	0	0	0	0	0	0	0	0	0	0	0	0	0	0	0	0	0	0	0
814647	k__Bacteria; p__Bacteroidetes; c__Sphingobacteriia; o__Sphingobacteriales; f__; g__; s__	0	0	0	0	0	0	0	0	0	0	0	0	0	0	0	0	0	0	0	0	0	0	0	0	0	0	0	0	0	0	0	0	0	0	0	0	0	0	0	0	0	0	0	0	0	0	0	0
1133774	k__Bacteria; p__Bacteroidetes; c__Sphingobacteriia; o__Sphingobacteriales; f__; g__; s__	0	0	0	0	0	0	0	0	0	0	0	0	0	0	0	0	0	0	0	0	0	0	0	0	0	0	0	0	0	0	0	0	0	0	0	0	0	0	0	0	0	0	0	0	0	0	0	0
159560	k__Bacteria; p__Bacteroidetes; c__Sphingobacteriia; o__Sphingobacteriales; f__; g__; s__	0	0	0	0	0	0	0	0	0	0	0	0	0	0	0	0	0	0	0	0	0	0	0	0	0	0	0	0	0	0	0	0	0	0	0	0	0	0	0	0	0	0	0	0	0	0	0	0
4477202	k__Bacteria; p__Bacteroidetes; c__Sphingobacteriia; o__Sphingobacteriales; f__; g__; s__	1.56691	0	0	0.00137374	0	0.000619011	0	0	0	0.355735	0	0	0	0	0	0	0	0	0	0.00617441	0	0	0	0	0	0	0	0	0	0	0	0	0	0	0	0	0	0	0	0	0	0	0	0	0	0	0	0
New.ReferenceOTU2806	k__Bacteria; p__Bacteroidetes; c__Sphingobacteriia; o__Sphingobacteriales; f__; g__; s__	0	0	0	0	0	0	0	0	0	0	0	0	0	0	0	0	0	0	0	0.00308721	0	0	0	0	0	0	0	0	0	0	0	0	0	0	0	0	0	0	0	0	0	0	0	0	0	0	0	0
New.ReferenceOTU3327	k__Bacteria; p__Bacteroidetes; c__Sphingobacteriia; o__Sphingobacteriales; f__; g__; s__	0	0	0	0	0	0	0	0	0	0	0	0	0	0	0	0	0	0	0	0	0	0	0	0	0	0	0	0	0	0	0	0	0	0	0	0	0	0	0	0	0	0	0	0	0	0	0	0
New.ReferenceOTU4554	k__Bacteria; p__Bacteroidetes; c__Sphingobacteriia; o__Sphingobacteriales; f__; g__; s__	0	0	0	0	0	0	0	0	0	0	0	0	0	0	0	0	0	0	0	0	0.0257627	0	0	0	0	0	0	0	0	0	0	0	0	0	0	0	0	0	0	0	0	0.00336519	0	0	0	0	0	0
277106	k__Bacteria; p__Bacteroidetes; c__Sphingobacteriia; o__Sphingobacteriales; f__Sphingobacteriaceae; g__; s__	0	0	0	0	0	0	3.27661	0	0	0	0	0	0	0	0	0	0	0	0	0	0	0	0	0	0	0	0	0	0	0	0	0	0	0	0	0	0	0	0	0	0	0	0	0	0	0	0	0
1631025	k__Bacteria; p__Bacteroidetes; c__Sphingobacteriia; o__Sphingobacteriales; f__Sphingobacteriaceae; g__; s__	0	0	0	0	0	0	2.00941	0	0	0	0	0	0	0	0	0	0	0	0	0	0	0	0	0	0	0	0	0	0	0	0	0	0	0	0	0	0	0	0	0	0	0	0	0	0	0	0	0
3521180	k__Bacteria; p__Bacteroidetes; c__Sphingobacteriia; o__Sphingobacteriales; f__Sphingobacteriaceae; g__; s__	0	0	0	0	0	0	0	0	0	0	0	0.00233127	0	0	0	0	0	0	0	0.0162078	0	0	0	0	0	0	0	0	0	0	0	0	0	0	0	0	0	0	0.0815465	0	0	0	0	0	0	0	0.00125623	0
1126297	k__Bacteria; p__Bacteroidetes; c__Sphingobacteriia; o__Sphingobacteriales; f__Sphingobacteriaceae; g__Pedobacter; s__	0	0	0	0	0	0	0	0	0.556764	0	0	0	0	0	0	0.00185962	0	0	0	0	0.0273241	0.00321099	0	0	0	0	0	0	0	0	0	0	0	0	0	0	0	0.0737387	0	0	0	0	0	0	0	0	0	0
878765	k__Bacteria; p__Bacteroidetes; c__Sphingobacteriia; o__Sphingobacteriales; f__Sphingobacteriaceae; g__Pedobacter; s__	0	0	0	0	0	0	0	0	0	0.0266801	0	0	0	0	0	0	0.00246865	0	0	0.0108052	0	0	0	0	0	0	0	0	0	0	0	0	0.0363066	0	0	0	0	0.00129366	0	0	0	0	0.00314636	0	0	0	0	0
4426972	k__Bacteria; p__Bacteroidetes; c__Sphingobacteriia; o__Sphingobacteriales; f__Sphingobacteriaceae; g__Pedobacter; s__	0	0	0	0	0	0	0	0	0.62396	0	0	0	0	0	0	0	0	0.00390897	0	0.00771801	0	0	0	0	0	0	0	0	0	0	0	0	0	0.00208485	0	0	0	0	0	0	0	0	0	0	0	0	0	0
New.ReferenceOTU664	k__Bacteria; p__Bacteroidetes; c__Sphingobacteriia; o__Sphingobacteriales; f__Sphingobacteriaceae; g__Sphingobacterium; s__	0	0	0	0	0	0	0	0	0	0	0	0	0	0	0	0	0	0	0	0	0	0	0	0	0	0	0	0	0	0	0	0	0	0	0	0	0	0	0	0	0	0	0	0	0	0	0	0
99322	k__Bacteria; p__Bacteroidetes; c__Sphingobacteriia; o__Sphingobacteriales; f__Sphingobacteriaceae; g__Sphingobacterium; s__faecium	0	0	0	0	0	0	0	0	0	0	0	0	0	0	0	0	0.0246865	0	0.00076187	0	0	0.00107033	0	0	0	0	0	0	0	0	0.260264	0.00175528	0.071442	0	0	0	0.0936429	0	0	0	0	0	0	0	0	0.0895593	0	0
4423201	k__Bacteria; p__Bacteroidetes; c__Sphingobacteriia; o__Sphingobacteriales; f__Sphingobacteriaceae; g__Sphingobacterium; s__multivorum	0	0	0	0	0	0	0.00452571	0	0.275182	0	0	0	0	0	0	0	0.000617162	0	0	0.00385901	0.0562096	0	0	0.147198	0	0.00177418	0	0	0	0	0	0.0965403	0.0269371	0	0	0	0.119319	0	0.0159895	0	0	0	0	0.00152214	0	0	0	0.595163
4483056	k__Bacteria; p__Bacteroidetes; c__Sphingobacteriia; o__Sphingobacteriales; f__Sphingobacteriaceae; g__Sphingobacterium; s__multivorum	0	0	0	0	0	0	0	0	0.00959939	0	0	0	0	0	0	0	0	0	0	0.0015436	0.0148331	0	0	0.0157712	0	0	0	0	0	0	0	0.0596795	0.0058559	0	0	0	0.00755184	0	0.00799476	0	0	0	0	0	0	0	0	0.243763
New.ReferenceOTU5936	k__Bacteria; p__Chlamydiae; c__Chlamydiia; o__Chlamydiales; f__; g__; s__	0	0	0	0	0	0	0	0	0.0127992	0	0	0	0	0	0	0	0	0	0.00228561	0	0	0	0	0	0	0	0	0	0	0	0	0	0	0	0	0	0	0	0	0	0	0	0	0	0	0	0	0
New.ReferenceOTU5036	k__Bacteria; p__Chlamydiae; c__Chlamydiia; o__Chlamydiales; f__; g__; s__	0	0	0	0	0	0	0	0	0.0671957	0	0	0	0	0	0	0	0	0	0	0	0	0	0	0	0	0	0	0	0	0	0	0	0	0	0	0	0	0	0	0	0	0	0	0	0	0	0	0
New.ReferenceOTU3425	k__Bacteria; p__Chlamydiae; c__Chlamydiia; o__Chlamydiales; f__Parachlamydiaceae; g__Candidatus Protochlamydia; s__	0	0	0	0	0	0	0	0	0	0	0	0	0	0	0	0	0	0	0	0	0	0	0	0	0	0	0	0	0	0	0	0	0	0	0	0	0	0	0	0	0	0	0	0	0	0	0	0
New.ReferenceOTU25	k__Bacteria; p__Chlamydiae; c__Chlamydiia; o__Chlamydiales; f__Parachlamydiaceae; g__Candidatus Protochlamydia; s__	0	0	0	0	0	0	0	0	0	0	0	0	0	0	0	0	0	0	0	0	0	0	0	0	0	0	0	0	0	0	0	0	0	0	0	0	0	0	0	0	0	0	0	0	0	0	0	0
New.ReferenceOTU77	k__Bacteria; p__Chlamydiae; c__Chlamydiia; o__Chlamydiales; f__Simkaniaceae	0	0	0	0	0	0	0	0	0	0	0	0	0	0	0	0	0.00246865	0.000781794	0	0	0	0	0	0	0	0	0	0	0	0	0	0	0	0	0	0	0	0.520052	1.45025	0	0	0	0.00235977	0.0608856	0.0316988	0	0	0.509687
New.ReferenceOTU3572	k__Bacteria; p__Chlamydiae; c__Chlamydiia; o__Chlamydiales; f__Simkaniaceae	0	0	0	0	0	0	0	0	0	0	0	0	0	0	0	0.00557887	0.00925743	0	0	0	0	0	0	0	0	0	0	0.0114495	0	0	0.00377195	0.00351056	0	0	0	0	0	2.66235	4.39392	0	0	0	0.0212379	0.360747	0.158494	0	0	2.89667
517412	k__Bacteria; p__Chloroflexi; c__Ellin6529; o__; f__; g__; s__	0	0	0	0	0	0	0	0	0	0	0	0	0	0	0	0	0	0	0	0	0	0	0	0	0	0	0	0	0	0	0	0	0	0	0	0	0	0	0	0	0	0	0	0	0	0	0	0
311991	k__Bacteria; p__Chloroflexi; c__Ktedonobacteria; o__Thermogemmatisporales; f__Thermogemmatisporaceae; g__; s__	0	0	0	0	0	0	0.00905141	0	0	0	0	0	0	0	0	0	0	0	0	0	0	0	0	0	0	0	0	0	0	0	0	0	0	0	0	0	0	0	0	0	0	0	0.00078659	0	0	0	0	0
4302249	k__Bacteria; p__Chloroflexi; c__Ktedonobacteria; o__Thermogemmatisporales; f__Thermogemmatisporaceae; g__; s__	0	0	0	0	0	0	0.00452571	0	0	0	0	0	0	0.0340136	0.0204374	0	0	0	0	0	0	0	0	0	0	0	0	0	0	0	0	0	0	0	0	0	0	0	0	0	0	0	0	0	0	0	0	0
251366	k__Bacteria; p__Chloroflexi; c__Ktedonobacteria; o__Thermogemmatisporales; f__Thermogemmatisporaceae; g__; s__	0	0	0	0	0	0	0.00905141	0.0266773	0.00959939	0.0148223	0	0	0	0.102041	0	0	0	0	0	0	0	0	0	0	0	0	0	0	0	0	0	0	0	0	0	0	0	0	0	0	0	0	0	0	0	0	0	0
New.ReferenceOTU6579	k__Bacteria; p__Chloroflexi; c__Ktedonobacteria; o__Thermogemmatisporales; f__Thermogemmatisporaceae; g__; s__	0	0	0	0	0	0	0	0	0	0.00296446	0	0	0	0	0	0	0	0	0	0	0	0	0	0	0	0	0	0	0	0	0	0	0	0	0	0	0	0	0	0	0	0	0	0	0	0	0	0
New.ReferenceOTU825	k__Bacteria; p__Chloroflexi; c__Ktedonobacteria; o__Thermogemmatisporales; f__Thermogemmatisporaceae; g__; s__	0	0	0	0	0	0	0	0	0	0.00296446	0	0	0	0	0	0	0	0	0	0	0	0	0.00146145	0	0	0	0	0	0	0	0	0	0	0	0	0	0	0	0	0	0	0	0	0	0	0	0	0
New.ReferenceOTU640	k__Bacteria; p__Chloroflexi; c__Ktedonobacteria; o__Thermogemmatisporales; f__Thermogemmatisporaceae; g__; s__	0	0	0	0	0	0	0.00452571	0	0.0031998	0.00296446	0	0	0	0	0.0408747	0	0	0	0	0	0	0	0	0	0	0	0	0	0	0	0	0	0	0	0	0	0	0	0	0	0	0	0	0	0	0	0	0
New.ReferenceOTU867	k__Bacteria; p__Chloroflexi; c__Ktedonobacteria; o__Thermogemmatisporales; f__Thermogemmatisporaceae; g__; s__	0	0	0	0	0	0	0.00452571	0	0	0	0	0	0	0	0	0	0	0	0	0	0	0	0	0	0	0	0	0	0	0	0	0	0	0	0	0	0	0	0	0	0	0	0	0	0	0	0	0
New.ReferenceOTU185	k__Bacteria; p__Chloroflexi; c__S085; o__; f__; g__; s__	0	0	0	0	0	0	0	0	0	0	0	0	0	0	0	0	0	0	0	0	0	0	0	0	0	0	0	0	0	0	0	0	0	0	0	0	0	0	0	0	0	0	0	0	0	0	0	0
4327670	k__Bacteria; p__Cyanobacteria; c__4C0d-2; o__MLE1-12; f__; g__; s__	1.64746	0	0.00121953	1.21439	0.00161888	0	0	0	0	0	1.80061	0.00233127	0	0	0	0	0	0	0	0	0	0	0	0	0	0	0	0	0	0	0	0	0	0	0	0	0	0	0	0	0	0	0	0	0	0	0.0125623	0
584612	k__Bacteria; p__Cyanobacteria; c__4C0d-2; o__MLE1-12; f__; g__; s__	0.000958938	0	0.252444	0.700607	0	0	0	0	0	0	0.911908	0	0	0	0	0	0	0	0	0	0	0	0	0	0	0	0	0	0	0	0	0	0	0	0	0	0	0	0	0	0	0	0	0	0	0	0	0
1143858	k__Bacteria; p__Cyanobacteria; c__4C0d-2; o__MLE1-12; f__; g__; s__	0.97524	0.00137357	0.00304884	0.83386	0.000809441	0.000619011	0	0	0	0	1.76375	0	0.00114347	0	0	0	0	0.000781794	0	0	0	0	0	0	0	0	0	0	0	0	0	0	0	0	0	0	0	0	0	0	0	0	0	0	0	0	0.00502494	0
98258	k__Bacteria; p__Cyanobacteria; c__4C0d-2; o__MLE1-12; f__; g__; s__	0	0	0	0	0	0	0	0.040016	0	0	0	0	0	0	9.85081	0	0	0.0203266	0	0.00463081	0	0	0	0	0	0	0	0	0	0	0	0	0.0737843	0	0.0177662	0	0	0.00129366	0	0	0.25074	0	0.0110123	0	0.0261859	0	0	0
1846254	k__Bacteria; p__Cyanobacteria; c__Chloroplast; o__; f__; g__; s__	0	0	0	0	0	0	0	0	0	0	0	0	0	0	0	0	0	0	0	0	0	0	0	0	0	0	0	0	0	0	0	0	0	0	0	0	0	0	0	0	0	0	0	0	0	0	0	0
New.ReferenceOTU2387	k__Bacteria; p__Cyanobacteria; c__Chloroplast; o__; f__; g__; s__	0	0	0	0	0	0	0	0	0	0	0	0	0	0	0	0	0	0	0	0	0	0	0	0	0	0	0	0	0	0	0	0	0	0	0	0	0	0	0	0	0	0	0	0	0	0	0	0
708851	k__Bacteria; p__Cyanobacteria; c__Chloroplast; o__Cryptophyta; f__; g__; s__	0	0	0	0	0	0	0	0	0	0	0	0	0	0	0	0	0	0	0	0	0	0	0	0	0	0	0	0	0	0	0	0	0	0	0	0	0	0	0	0	0	0	0	0	0	0	0	0
New.ReferenceOTU88	k__Bacteria; p__Cyanobacteria; c__Chloroplast; o__Euglenozoa; f__; g__; s__	0	0	0	0	0.000809441	0	0	0	0	0	0	0	0	0	0	0	0	0	0	0	0	0	0	0	0	0	0	0	0	0	0	0	0	0	0	0	0	0	0	0	0	0	0	0	0	0	0	0
1029559	k__Bacteria; p__Cyanobacteria; c__Chloroplast; o__Stramenopiles; f__; g__; s__	0	0	0	0	0	0.000619011	0	0	0	0.592891	0	0	0	0	0	0	0	0	0	0	0	0	0	0	0	0	0	0	0	0	0	0	0	0	0	0	0	0	0	0	0	0	0	0	0	0	0	0
808810	k__Bacteria; p__Cyanobacteria; c__Chloroplast; o__Stramenopiles; f__; g__; s__	0	0	0	0	0	0	0	0	0	0	0	0	0	0	0	0	0	0	0	0	0.00546482	0	0	0	0	0	0	0	0	0	0	0	0	0	0	0	0	0	0	0	0	0	0	0	0	0	0	0
313351	k__Bacteria; p__Cyanobacteria; c__Chloroplast; o__Stramenopiles; f__; g__; s__	0	0	0	0	0	0	0	0	0	0	0	0	0	0	0	0	0	0	0.00076187	0.000771801	0.0366924	0	0	0	0	0	0	0	0	0	0	0	0	0	0	0	0	0	0	0	0	0	0	0	0	0	0	0
New.ReferenceOTU5051	k__Bacteria; p__Cyanobacteria; c__Chloroplast; o__Stramenopiles; f__; g__; s__	0	0	0	0	0	0	0	0	0	0	0	0	0	0	0	0	0	0	0	0	0	0	0	0	0	0	0	0	0	0	0	0	0	0	0	0	0	0	0	0	0	0	0	0	0	0	0	0
4431803	k__Bacteria; p__Cyanobacteria; c__Chloroplast; o__Streptophyta; f__; g__; s__	0	0	0	0	0	0	0	0	0	0	0	0	0	0	0	0.00123975	0.0111089	0	0.00990431	0	0	0	0.00146145	0.0972558	0	0.354836	0	0.0183192	0	0.201717	0.190483	0.559934	0	0.00208485	0.0829089	0.00205242	0.0151037	0.260026	0.0847444	0	0.123209	0.393727	0.0180916	0.00228321	0	0.0907377	0	0
4420570	k__Bacteria; p__Cyanobacteria; c__Chloroplast; o__Streptophyta; f__; g__; s__	0	0	0	0	0	0	0	0	0	0	0	0	0	0	0	0.019836	0	0	0.0144755	0.0301003	0	0.00107033	0	0.00262854	0	0.133064	0	0.0022899	0	0	0	0.00175528	0	0.0625456	0.0444155	0.270919	0.0332281	0.084088	0	0	0	0.0471127	0.00235977	0.00076107	0	0	0.0917051	0.0443206
880153	k__Bacteria; p__Cyanobacteria; c__Nostocophycideae; o__Nostocales; f__Nostocaceae	0	0	0	0	0	0	0	0	0	0	0	0	0	0	0	0	0	0	0	0	0	0	0	0	0	0	0	0	0	0	0	0	0	0	0	0	0	0	0	0	0	0	0	0	0	0	0	0
807480	k__Bacteria; p__Cyanobacteria; c__Oscillatoriophycideae; o__Oscillatoriales; f__Phormidiaceae; g__Phormidium; s__	0	0	0	0	0	0	0	0	0	0	0	0	0	0	0	0	0	0	0	0	0	0	0	0	0	0	0	0	0	0	0	0	0	0	0	0	0.0558836	0	0	0	0	0	0	0	0	0	0	0
New.ReferenceOTU1061	k__Bacteria; p__Elusimicrobia; c__Elusimicrobia; o__IIb; f__; g__; s__	0	0	0	0	0	0	0	0	0.540765	0.51878	0	0	0	0	0	0	0	0	0	0.0015436	0.0320082	0	0	0	0	0	0	0	0	0	0	0	0	0	0	0	0	0	0	0	0	0.535065	0	0	0	0	0.00125623	0
New.ReferenceOTU28	k__Bacteria; p__Elusimicrobia; c__Endomicrobia; o__; f__; g__; s__	0	0	0	0	0	0	0	0	0.15039	0	0	0	0	0	0	0	0	0	0	0	0	0	0	0	0	0	0	0	0.0695854	0	0.00377195	0.00175528	0	0	0	0	0	0	0	0	0	0	0	0	0	0	0	0
4427114	k__Bacteria; p__Firmicutes; c__Bacilli; o__Bacillales	0	0.0755463	0.000609767	0.00137374	0.000809441	0	0.00905141	0.0266773	0.015999	0.198619	0	0	0	0.0340136	0.163499	2.50925	1.98788	1.34938	1.22052	0.69385	4.25085	3.48714	3.40665	2.60488	0.116207	0.298063	0.281529	6.34074	10.8283	10.2251	2.33484	2.20288	1.31055	5.6979	2.8722	3.48911	1.44391	1.19146	1.45025	6.96324	9.33575	5.48526	0.641858	0.19179	0.157116	2.82701	0.586661	2.12739
4480598	k__Bacteria; p__Firmicutes; c__Bacilli; o__Bacillales; f__[Exiguobacteraceae]; g__; s__	0	0	0	0	0	0	0	0	0	0	0	0	0	0	0	0	0	0	0	0	0	0	0	0	0	0	0	0	0	0	0	0	0	0.00208485	0	0	0.0135933	0	0	0.0054252	0.252902	0	0	0	0	0.0447796	0	0
4370483	k__Bacteria; p__Firmicutes; c__Bacilli; o__Bacillales; f__[Exiguobacteraceae]; g__Exiguobacterium; s__	0	0	0	0	0	0	0	0	0	0	0	0	0	0	0	0	0.0240693	0.00938152	0	0	0	0.00749232	0	0	0	0.00177418	0	0	0	0	0	0	0	0.496195	0.109558	0.0472056	0.0996843	0	0	1.98291	2.42526	0.00336519	0	0	0	0	0	0
439457	k__Bacteria; p__Firmicutes; c__Bacilli; o__Bacillales; f__[Thermicanaceae]; g__Thermicanus; s__	0	0	0	0	0	0	6.63469	0	0.0031998	0	0	0	0	0	0	0	0	0	0.011428	0.00540261	0	0	0	0	0	0	0	0	0	0	0	0	0	0	0	0	0	0	0	0	0	0	0	0	0	0	0	0
130040	k__Bacteria; p__Firmicutes; c__Bacilli; o__Bacillales; f__Alicyclobacillaceae; g__Alicyclobacillus; s__	0.000958938	0.00137357	1.29758	0.00137374	0	0	0	0	0	0	0.00136513	0	0	0	0	0	0	0	0	0	0	0	0	0	0	0	0	0	0	0	0	0	0	0	0	0	0	0	0	0	0	0	0	0	0	0	0	0
4442042	k__Bacteria; p__Firmicutes; c__Bacilli; o__Bacillales; f__Bacillaceae; g__Anoxybacillus	0	0	0	0	0	0	0	0	0	0	0	0	0	0	0	0	0	0	0	0	0	0	0	0	0	0	0	0	0	0	0	0	0	0	0	0	0	0.00258732	0	0	0	0	0	0	0	0	0.0301496	0
1998479	k__Bacteria; p__Firmicutes; c__Bacilli; o__Bacillales; f__Bacillaceae; g__Bacillus; s__	0.00479469	0.00686785	0.00243907	0.0068687	0	0.000619011	0.00452571	0	0	0	0.00955592	0.00466255	0.00228694	0	0	0	0	0	0	0	0	0	0	0	0.0150638	0	0	0	0	0	0	0	0.0386489	0	0	0	0	0	0	0	0	0	0	0	0	0	0	0
4463224	k__Bacteria; p__Firmicutes; c__Bacilli; o__Bacillales; f__Bacillaceae; g__Bacillus; s__cereus	0	0	0	0	0	0	0	0	0	0	0	0	0	0	0	0.014877	0.0148119	0.0140723	0.00533309	0.0015436	0.00312276	0.00321099	0.048228	0.00262854	0.00215197	0.32645	0	1.6327	0.0173963	0.0124958	0	0.0421267	0	0.0959033	0.0118441	0.00820968	0.185775	0.0155239	0.0063958	0.0162756	0.248579	0	0.0369697	0.627121	0.00275642	1.04879	0.159542	0.00316576
664205	k__Bacteria; p__Firmicutes; c__Bacilli; o__Bacillales; f__Bacillaceae; g__Bacillus; s__coagulans	0	0	0	0	0	0	2.31264	0	0	0	0	0	0	0	0	0	0	0	0	0	0	0	0	0	0	0	0	0	0	0	0.0132018	0	0	0	0	0	0	0	0	0.0027126	0	0	0	0	0	0	0	0
4454140	k__Bacteria; p__Firmicutes; c__Bacilli; o__Bacillales; f__Bacillaceae; g__Bacillus; s__flexus	0	0	0	0.00274748	0	0	0.00905141	0	0	0	0	0	0	0	0	0	0	0.000781794	0	0	0.012491	0.00107033	0.00146145	0.105141	0.00215197	0.00887091	0	0.0068697	0	0	0.28101	0.24925	0	3.62973	3.42888	0.808653	0.0151037	0	0	0.0189882	0.00648466	0.00336519	0	0	0	0.00589206	0.0439682	0
21214	k__Bacteria; p__Firmicutes; c__Bacilli; o__Bacillales; f__Bacillaceae; g__Bacillus; s__thermoamylovorans	0	0	0	0	0	0	13.9165	0.0133387	0.0031998	0	0	0	0	0	0	0	0	0	0.00838057	0	0	0	0	0	0	0	0	0	0	0	0.00188597	0	0	0	0	0	0	0.0737387	0	0.0027126	0	0	0	0	0	0	0	0
14642	k__Bacteria; p__Firmicutes; c__Bacilli; o__Bacillales; f__Bacillaceae; g__Bacillus; s__thermoamylovorans	0	0	0	0	0	0	2.26738	0	0	0	0	0	0	0	0	0	0	0	0	0	0	0	0	0	0	0	0	0	0	0	0	0	0	0	0	0.024629	0	0.00517464	0	0	0	0	0	0	0	0	0	0
4469924	k__Bacteria; p__Firmicutes; c__Bacilli; o__Bacillales; f__Bacillaceae; g__Geobacillus; s__	0	0.00137357	0.0018293	0.0068687	0.000809441	0	3.91474	0.840336	0	0	0.00546053	0.0116564	0	0	0	0.000619874	0	0	0.0243798	0.108824	0	0	0	0.00262854	0	0.441771	0	0.068697	0	0	0.00188597	0	0	0.262692	0.088831	0.461794	0.0211452	0.320828	0.0031979	0	0.00432311	0	0.0283172	0	0.00551283	0.00117841	0.00125623	0
1565317	k__Bacteria; p__Firmicutes; c__Bacilli; o__Bacillales; f__Bacillaceae; g__Geobacillus; s__	0.00863044	0.0274714	0.859162	0.0109899	0.0137605	0.00990418	0	0	0	0	0.031398	0.0326378	0.00343041	0	0	0	0	0	0	0	0	0	0	0	0	0	0	0	0	0	0	0	0	0	0	0	0	0.00646831	0	0	0	0	0	0	0	0	0	0
4467810	k__Bacteria; p__Firmicutes; c__Bacilli; o__Bacillales; f__Bacillaceae; g__Geobacillus; s__	0.0402754	0.100271	0.476228	0.0288485	0.0688025	0.0495209	0	0	0	0	0.118766	0.0909197	0.0240129	0	0	0	0	0	0.00533309	0	0	0.00107033	0	0	0	0	0	0	0	0	0	0.0684559	0	0	0	0	0.00302074	0.0582147	0	0	0	0	0	0	0	0	0	0.00316576
4472420	k__Bacteria; p__Firmicutes; c__Bacilli; o__Bacillales; f__Bacillaceae; g__Geobacillus; s__	0	0.00137357	0	0	0.00161888	0	0	0	0	0	0.00273026	0	0	0	0	0	0	0	0	0	0	0	0	0	0	0	0	0	0	0	0	0.0087764	0	0	0	0	0	0	0	0	0	0	0	0	0	0	0	0
New.ReferenceOTU6380	k__Bacteria; p__Firmicutes; c__Bacilli; o__Bacillales; f__Bacillaceae; g__Geobacillus; s__	0	0	0	0	0	0	0	0	0	0	0.00136513	0	0	0	0	0	0	0	0	0	0	0	0	0	0	0	0	0	0	0	0	0	0	0	0	0	0	0	0	0	0	0	0	0	0	0	0	0
New.ReferenceOTU3618	k__Bacteria; p__Firmicutes; c__Bacilli; o__Bacillales; f__Bacillaceae; g__Geobacillus; s__	0.00479469	0.00412071	0.00304884	0	0.00323777	0.00185703	0	0	0	0	0	0.00466255	0.00228694	0	0	0	0	0	0	0	0	0	0	0	0	0	0	0	0	0	0	0.0386161	0	0	0	0	0	0	0	0	0	0	0	0	0	0	0	0
New.ReferenceOTU6325	k__Bacteria; p__Firmicutes; c__Bacilli; o__Bacillales; f__Bacillaceae; g__Geobacillus; s__	0.00287681	0.00961499	0.00121953	0.00274748	0	0.00185703	0	0	0	0	0.00273026	0.00233127	0.00114347	0	0	0	0	0	0	0	0	0	0	0	0	0	0	0	0	0	0	0.00351056	0	0	0	0	0	0	0	0	0	0	0	0	0	0	0	0
New.ReferenceOTU734	k__Bacteria; p__Firmicutes; c__Bacilli; o__Bacillales; f__Bacillaceae; g__Geobacillus; s__	0	0.00274714	0	0	0.000809441	0	0	0	0	0	0.00136513	0	0.00114347	0	0	0	0	0	0	0	0	0	0	0	0	0	0	0	0	0	0	0.00175528	0	0	0	0	0	0	0	0	0	0	0	0	0	0	0	0
New.ReferenceOTU3608	k__Bacteria; p__Firmicutes; c__Bacilli; o__Bacillales; f__Bacillaceae; g__Geobacillus; s__	0	0	0.000609767	0	0	0	0	0	0	0	0	0	0	0	0	0	0	0	0.00076187	0	0	0	0	0	0	0	0	0	0	0	0	0	0	0	0	0	0	0	0	0	0	0	0	0	0	0	0	0
New.ReferenceOTU0	k__Bacteria; p__Firmicutes; c__Bacilli; o__Bacillales; f__Bacillaceae; g__Geobacillus; s__	0.00191788	0.00686785	0.000609767	0.00137374	0.000809441	0.00185703	0	0	0	0	0	0.00233127	0.00114347	0	0	0	0	0	0	0	0	0	0	0	0	0	0	0	0	0	0	0.00175528	0	0	0	0	0	0	0	0	0	0	0	0	0	0	0	0
New.ReferenceOTU6096	k__Bacteria; p__Firmicutes; c__Bacilli; o__Bacillales; f__Bacillaceae; g__Geobacillus; s__	0.00383575	0.00549428	0	0	0.00242832	0.00123802	0	0	0	0	0	0	0	0	0	0	0	0	0	0	0	0	0	0	0	0	0	0	0	0	0	0	0	0	0	0	0	0	0	0	0	0	0	0	0	0	0	0
New.ReferenceOTU5884	k__Bacteria; p__Firmicutes; c__Bacilli; o__Bacillales; f__Bacillaceae; g__Geobacillus; s__	0.000958938	0.00137357	0.00121953	0	0.000809441	0.00185703	0	0	0	0	0	0.00233127	0.00114347	0	0	0	0	0	0	0	0	0	0	0	0	0	0	0	0	0	0	0.00175528	0	0	0	0	0	0	0	0	0	0	0	0	0	0	0	0
New.ReferenceOTU4927	k__Bacteria; p__Firmicutes; c__Bacilli; o__Bacillales; f__Bacillaceae; g__Geobacillus; s__	0.00287681	0	0.000609767	0	0	0	0	0	0	0	0	0	0	0	0	0	0	0	0	0	0	0	0	0	0	0	0	0	0	0	0	0.00175528	0	0	0	0	0	0	0	0	0	0	0	0	0	0	0	0
1138448	k__Bacteria; p__Firmicutes; c__Bacilli; o__Bacillales; f__Bacillaceae; g__Virgibacillus; s__	0	0	0	0	0	0	1.92343	0	0	0	0	0	0	0	0	0	0	0	0	0	0	0.00535166	0.00730727	0	0	0	0	0	0	0	0	0	0	0	0	0	0	0	0	0.0027126	0	0	0	0	0	0	0	0
1121955	k__Bacteria; p__Firmicutes; c__Bacilli; o__Bacillales; f__Listeriaceae; g__Brochothrix	0	0	0	0	0	0	0	0	0	0	0	0	0	0	0	0	0	0	0	0	0	0	0	0	0	0	0	0	0	0	0	0	0	0	0	0	0	0	0	0	0	0	0.0228111	0	0	0	0	0
3307468	k__Bacteria; p__Firmicutes; c__Bacilli; o__Bacillales; f__Paenibacillaceae; g__Brevibacillus	0	0.00137357	0.000609767	0	0	0	0	0	0	0	0	0	0	0	0	0	0	0	0	0	0	0	0	0	0	0	0	0	0	0	0	0	0	0	0	0	0	0	0	0	0	0	0	0	0	0	0	0
929544	k__Bacteria; p__Firmicutes; c__Bacilli; o__Bacillales; f__Paenibacillaceae; g__Brevibacillus; s__	0	0	0	0	0.00161888	0	0	0	0	0	0	0	0	0	0	0	0	0	0	0	0	0	0	0	0	0	0	0	0	0	0	0	0	0	0	0	0	0	0	0	0	0	0	0	0	0	0	0
2333137	k__Bacteria; p__Firmicutes; c__Bacilli; o__Bacillales; f__Paenibacillaceae; g__Paenibacillus; s__	0	0	0	0	0	0	0	0	0	0	0	0	0	0	0	0	0	0	0	0	0	0	0	0	0	0	0	0	0	0	0	0	0	0	0	0	0	0	0	0	0	0	0	0	0	0	0	0
2225714	k__Bacteria; p__Firmicutes; c__Bacilli; o__Bacillales; f__Paenibacillaceae; g__Paenibacillus; s__chondroitinus	0	0	0	0	0	0	0	0	0	0	0	0	0	0	0	0	0	0	0	0	0	0	0	0	0	0	0	0	0	0	0	0	0	0	0	0	0	0	0	0	0	0	0	0	0	0	0	0
4389141	k__Bacteria; p__Firmicutes; c__Bacilli; o__Bacillales; f__Planococcaceae	0	0	0	0	0	0	0	0	0	0	0	0	0	0	0	0.0117776	0.0752938	0.0218902	0.00304748	0	0	0.0299693	0	0	0	0	0	0	0	0.439137	0	0.191325	0	0	0	0	0.00453111	0.00129366	0	0.301099	0.0605235	0	0	0.00076107	0	0.321706	0	0
14554	k__Bacteria; p__Firmicutes; c__Bacilli; o__Bacillales; f__Planococcaceae; g__; s__	0	0	0	0	0	0	0	0	0	0	0	0	0	0	0	0	0	0	0	0	0	0	0	0	0	0	0	0	0	0	0	0	0	0	0	0	0	0	0	0	0	0	0	0	0	0	0	0
686223	k__Bacteria; p__Firmicutes; c__Bacilli; o__Bacillales; f__Planococcaceae; g__; s__	0.00191788	0.00961499	0	0.0192324	0	0	0.00452571	0.0533547	0	0.0148223	0	0	0	0	0	1.01411	0.662832	0.444841	0.211038	0.155904	0.232645	0.223699	0.173913	0.307539	0.247477	0.232418	0.460339	0.251889	0.280274	0.533747	0.0942987	0.150954	0.114776	37.6608	45.9582	53.4922	5.45696	0.0556274	0.0815465	4.12315	0.562004	0.215372	7.70544	1.94453	10.7266	0.230969	0.0741178	0.145625
4407979	k__Bacteria; p__Firmicutes; c__Bacilli; o__Bacillales; f__Planococcaceae; g__Solibacillus; s__	0	0	0	0	0	0	0	0	0	0	0	0	0	0	0	0.200219	0.269083	0.264246	0.0152374	0	0	0	0.00584582	0.00262854	0.109751	0	0	0	0	0.00535533	0.00188597	0.00526584	0.00117118	0	0	0.00820968	0.00302074	0.072445	0	0	0.242094	0	0	0	0	0.080132	0	0
4404401	k__Bacteria; p__Firmicutes; c__Bacilli; o__Bacillales; f__Staphylococcaceae; g__Jeotgalicoccus; s__	0	0	0	0	0	0	0	0	0	0	0	0	0	0	0	0	0	0	0.0266654	0	0	0	0	0	0	0	0	0	0	0	0	0	0	0.0416971	0	0	0.0392696	0	0	0.067815	0.0302618	0	0.00078659	0.00076107	0	0.0506717	0	0
4363219	k__Bacteria; p__Firmicutes; c__Bacilli; o__Bacillales; f__Staphylococcaceae; g__Jeotgalicoccus; s__	0	0	0	0	0	0	0	0	0	0	0	0	0	0	0	0	0	0	0	0	0	0.00535166	0	0.00262854	0	0	0.00380445	0	0	0	0	0	0	0.0771396	0	0	0	0	0	1.61128	1.03106	0	0	0	0	0	0	0
4446058	k__Bacteria; p__Firmicutes; c__Bacilli; o__Bacillales; f__Staphylococcaceae; g__Staphylococcus	0.00191788	0.0329657	0.00121953	0.365415	0	0	0.0271542	0.133387	0.0511967	1.04942	0.00273026	0	0	0.0340136	0.0613121	11.3902	17.3972	10.3079	4.62074	3.47233	19.3665	20.5932	17.7377	14.4438	37.0161	38.1715	44.7594	29.1069	45.5436	44.5331	12.1513	12.8995	7.56933	14.2792	8.3057	9.53964	4.43142	4.33247	5.09266	12.2148	17.2254	10.4994	1.28136	0.344765	0.704264	13.7167	2.7411	10.7541
4454737	k__Bacteria; p__Firmicutes; c__Bacilli; o__Bacillales; f__Staphylococcaceae; g__Staphylococcus	0.000958938	0.0741728	0.010366	2.0194	0.0097133	0.00123802	0.00452571	0.040016	0.0255984	0.0830048	0	0	0	0	0	25.1923	52.1101	30.0091	1.26166	1.70182	14.8073	7.57474	1.41907	1.24593	19.4904	19.3279	23.1558	3.21731	4.07268	3.38278	2.57058	6.51033	2.84948	2.04107	1.44795	1.81639	0.9032	1.13454	1.42946	15.1878	8.49059	2.17728	1.79657	3.37915	0.839329	23.5706	4.88549	4.20096
158047	k__Bacteria; p__Firmicutes; c__Bacilli; o__Bacillales; f__Staphylococcaceae; g__Staphylococcus; s__	0.000958938	2.99301	0	0	0	0.000619011	0	0	0.0031998	0	0.00273026	0	0	0	0	0.0458707	0.0654192	0.0406533	0.0137137	0.00694621	0.0507448	0.0685012	0.0248447	0.0131427	0.0559513	0.0337095	0.0570668	0.114495	0.0560549	0.066049	0.0264036	0.0228186	0.196758	0.0250182	0.0266493	0.0102621	0.0347385	0.00905563	0.0111927	0.0352638	0.0259387	0.0201911	0.00157318	0.00076107	0	0.0212114	0.00628117	0.00633152
675940	k__Bacteria; p__Firmicutes; c__Bacilli; o__Bacillales; f__Staphylococcaceae; g__Staphylococcus; s__	0	0.00274714	0	0	0	0	0	0	0	0	0	0	0	0	0	0.0570284	0.119112	0.0594163	0.0159993	0.0131206	0.0687006	0.0610089	0.0584582	0.0236568	0.0365835	0.120644	0.106525	0.0618273	0.106311	0.0856852	0.0264036	0.0386161	0.0304507	0.0771396	0.0710648	0.0533629	0.0151037	0.0206986	0.0255832	0.113929	0.0843006	0.0201911	0.0141586	0.0228321	0.00689104	0.086024	0.0175873	0.0284918
630141	k__Bacteria; p__Firmicutes; c__Bacilli; o__Bacillales; f__Staphylococcaceae; g__Staphylococcus; s__	0	0.00137357	0	0.0137374	0	0	0.00905141	0.0266773	0.0031998	0.0118578	0.00136513	0	0	0	0	0.268406	0.281426	0.16574	0.0639971	0.0416773	0.0694813	0.0503056	0.0131531	0.073599	0.740278	0.644028	0.753281	0.022899	0.0154634	0.0642639	0.0113158	0.0280845	0.0281083	8.99406	11.0743	12.8584	1.75958	0.00905563	0.0143906	1.07419	0.142663	0.0572082	1.8241	0.444465	2.52625	0.0412444	0.0226122	0.00949728
4345285	k__Bacteria; p__Firmicutes; c__Bacilli; o__Bacillales; f__Staphylococcaceae; g__Staphylococcus; s__	0	0.00549428	0.00121953	0.0906668	0	0	0.00452571	0.0666933	0.0351977	0.0266801	0.00136513	0	0	0	0	1.24657	2.42853	1.4815	0.0419028	0.0632877	0.676857	0.434555	0.0672269	0.0420566	15.1585	15.391	17.5613	0.160293	0.187494	0.151734	0.101843	0.333503	0.117118	0.706765	0.811323	0.991318	0.12234	0.0582147	0.0623591	0.336362	0.131855	0.158164	0.187995	0.0471863	0.243943	0.129625	0.0615555	0.0538179
1055132	k__Bacteria; p__Firmicutes; c__Bacilli; o__Bacillales; f__Staphylococcaceae; g__Staphylococcus; s__	0	0.00137357	0	0	0	0	0	0	0	0.00296446	0	0	0	0	0	0.0105379	0.0197492	0.00781794	0.00990431	0.0100334	0.0195172	0.0299693	0.016076	0.00525707	0.00430394	0.0106451	0.0152178	0.148844	0.0483232	0.0571235	0.0150878	0.00526584	0.00234236	0.014594	0.0118441	0.0205242	0.00906221	0.00517464	0.0063958	0.0027126	0.0475542	0.0201911	0.00078659	0.00152214	0.00137821	0.0447796	0.00125623	0.0189946
4454736	k__Bacteria; p__Firmicutes; c__Bacilli; o__Bacillales; f__Staphylococcaceae; g__Staphylococcus; s__	0.000958938	0.00961499	0	0.00549496	0	0	0	0.0266773	0.0031998	0.0118578	0	0	0	0	0	0.163027	0.214772	0.136814	0.159993	0.0825828	0.372389	0.521251	0.365364	0.315424	0.0279756	0.164999	0.0570668	0.677811	1.0921	0.949678	0.303642	0.324727	0.166308	0.362765	0.195428	0.203189	0.101195	0.087969	0.119921	2.7994	1.59307	1.56145	0.0259575	0.0190267	0.0165385	1.60028	0.118086	2.53261
1121111	k__Bacteria; p__Firmicutes; c__Bacilli; o__Bacillales; f__Staphylococcaceae; g__Staphylococcus; s__	0.00191788	0.0164828	0	0	0	0	0	0.0133387	0.0031998	0.00592891	0	0	0	0	0.0613121	0.291341	0.294386	0.205612	0.0609496	0.0478517	0.181901	0.22691	0.222141	0.205026	0.0236717	0.0301611	0.0304356	0.366384	0.661061	0.699763	0.147106	0.129891	0.141713	1.34265	1.30285	1.37923	0.253742	0.0595084	0.0687549	3.88716	1.89784	0.104321	0.537241	0.891213	0.390033	5.40537	1.00876	0.83576
4338003	k__Bacteria; p__Firmicutes; c__Bacilli; o__Bacillales; f__Staphylococcaceae; g__Staphylococcus; s__	0	0.00274714	0	0.00549496	0	0	0	0	0	0	0	0	0	0	0	0.0390521	0.068505	0.0297082	0.0144755	0.015436	0.0608937	0.0792045	0.0613811	0.0499422	2.2402	2.53885	2.95796	0.158003	0.28414	0.2517	0.0264036	0.043882	0.0281083	0.143855	0.106597	0.0944113	0.0105726	0.0181113	0.0127916	0.12478	0.0864622	0.070669	0.0102257	0.010655	0.0110257	0.0742399	0.0100499	0.0158288
4312974	k__Bacteria; p__Firmicutes; c__Bacilli; o__Bacillales; f__Staphylococcaceae; g__Staphylococcus; s__sciuri	0.00383575	0.0769199	0	0.00137374	0.000809441	0	0	0.0133387	0.0031998	0.0800403	0.00136513	0.00233127	0	0	0.0204374	0.459947	0.421522	0.250956	0.188182	0.158991	0.638604	0.976142	1.02886	0.880559	0.0731671	0.0851607	0.0932091	1.36478	2.46062	2.32243	0.578994	0.552913	0.39703	0.637965	0.435272	0.248343	0.250721	0.426908	0.372556	10.1316	6.49547	1.71288	0.75198	2.03967	0.356956	13.6837	2.61171	2.37115
939545	k__Bacteria; p__Firmicutes; c__Bacilli; o__Bacillales; f__Thermoactinomycetaceae; g__Planifilum; s__	0	0	0	0	0	0	0	1.32053	0	0	0	0	0	0	0	0	0	0	0	0	0	0	0	0	0	0	0	0	0	0	0	0	0	0	0	0	0	0	0	0	0	0	0	0	0	0	0	0
517565	k__Bacteria; p__Firmicutes; c__Bacilli; o__Lactobacillales; f__Aerococcaceae; g__Facklamia; s__	0	0	0	0	0	0	0	0	0	0	0	0	0	0	0	0	0	0	0	0	0	0	0	0	0	0	0	0	0	0	0	0	0	0	0	0	0	0	0	0	0	0	0	0	0	0	0.0477369	0
1129680	k__Bacteria; p__Firmicutes; c__Bacilli; o__Lactobacillales; f__Carnobacteriaceae; g__Carnobacterium; s__	0	0	0	0	0	0	0	0	0	0	0	0	0	0	0	0	0	0	0	0	0	0	0	0	0	0	0	0	0	0	0	0	0	0	0	0	0	0	0	0	0	0	0.0102257	0	0	0.0813104	0	0
4453060	k__Bacteria; p__Firmicutes; c__Bacilli; o__Lactobacillales; f__Enterococcaceae; g__Enterococcus; s__cecorum	0.0546595	0.0206035	0.0189028	0.0398384	0.0161888	0.0105232	0.0543085	0	0	0	0.0791776	0.144539	0.041165	0	0	0.044631	0.00432013	0.00156359	0	0	0.0202979	0	0	0	0	0	0	0.556446	0	0	0	0	0	0	0	0	0.0120829	0.0297542	0	0	0	0	0.0228111	0.0334871	0	0.233325	0.00502494	0
169428	k__Bacteria; p__Firmicutes; c__Bacilli; o__Lactobacillales; f__Lactobacillaceae; g__Lactobacillus; s__	0	0	0	0	0	0	0	0	0	0	0	0	0	0.47619	0	0.024795	0.000617162	0.00390897	0	0	0	0	0	0	0	0	0	0	0	0.00357022	0	0.00175528	0	0.0479516	0	0.00820968	0	0	0	0.0162756	0.0864622	0	0	0	0	0.00117841	0	0
4318725	k__Bacteria; p__Firmicutes; c__Bacilli; o__Lactobacillales; f__Lactobacillaceae; g__Lactobacillus; s__	0	0	0	0	0	0	0	0	0	0	0	0	0	0	0	0	0	0	0	0	0	0	0	0	0	0	0	0	0	0	0	0	0	0	0	0	0	0	0	0	0	0	0	0	0	0	0	0
619224	k__Bacteria; p__Firmicutes; c__Bacilli; o__Lactobacillales; f__Lactobacillaceae; g__Lactobacillus; s__	0	0	0	0	0	0	0	0	0	0	0	0	0	7.21088	0	0.124595	0.0357954	0.0515984	0	0	0	0.00214066	0	0	0	0.00177418	0	0.0045798	0	0.0553384	0	0.00175528	0	0.377358	0	0.0348911	0	0	0	0.0515394	0.198863	0	0	0	0	0.0353523	0	0
130864	k__Bacteria; p__Firmicutes; c__Bacilli; o__Lactobacillales; f__Lactobacillaceae; g__Lactobacillus; s__iners	0	0	0	0	0	0	0	0	0	0	0	0	0	0	0	0	0	0	0	0	0	0	0	0	0	0	0	0	0	0	0	0	0	0	0	0	0	0	0	0	0	0	0	0	0	0	0	0
4482944	k__Bacteria; p__Firmicutes; c__Bacilli; o__Lactobacillales; f__Leuconostocaceae; g__Leuconostoc; s__	0	0	0	0	0	0	0	0	0	0	0	0	0	4.38776	0	0	0	0	0	0.00694621	0	0	0	0	0	0	0	0	0	0	0	0	0	0	0	0	0	0	0	0	0	0	0.0235977	0	0.00275642	0.00117841	0	0.00316576
1100972	k__Bacteria; p__Firmicutes; c__Bacilli; o__Lactobacillales; f__Streptococcaceae; g__Lactococcus; s__	0	0	0	0	0	0.000619011	0	0.0266773	0	0	0	0	0	0	2.88167	0	0	0.00547256	0	0	0.0218593	0	0.284984	0	0	0	0	0	0	0	0	0.326482	0.045676	0	0	0.00205242	0.134423	0.0452781	0	0	0	0	0.00078659	0.0365313	0.066154	0.111949	0.021356	0.766114
4468805	k__Bacteria; p__Firmicutes; c__Bacilli; o__Lactobacillales; f__Streptococcaceae; g__Lactococcus; s__	0	0	0	0	0	0	0	0	0	0	0	0	0	0	0.163499	0	0	0	0	0	0.00234207	0	0.00730727	0	0	0	0	0	0	0	0	0.00526584	0.00234236	0	0	0	0.00755184	0.00129366	0	0	0	0	0	0	0.00275642	0.00471365	0.00125623	0.0158288
4425214	k__Bacteria; p__Firmicutes; c__Bacilli; o__Lactobacillales; f__Streptococcaceae; g__Streptococcus; s__	0	0	0	0	0	0	0.194605	0	0	0	0	0.00233127	0	0	0	0.0309937	0.0617162	0	0.00685683	0	0	0	0.0467665	0	0.0451914	1.15677	0	0.389283	0	0	0.00188597	1.16199	0.902979	0.0729699	0	0	2.66429	0.208279	0.567628	0	0.235609	1.04321	0	0	0	0.00117841	0	0
526131	k__Bacteria; p__Firmicutes; c__Bacilli; o__Lactobacillales; f__Streptococcaceae; g__Streptococcus; s__	0	0.00824142	0	0	0	0	0	0	0	0	0	0	0	0	0	0	0	0	0	0	0	0	0	0	0	0	0	0	0	0	0	0	0	0	0	0	0	0.00646831	0	0	0	0.00336519	0	0	0	0	0	0
4473883	k__Bacteria; p__Firmicutes; c__Bacilli; o__Lactobacillales; f__Streptococcaceae; g__Streptococcus; s__	0	0	0	0	0	0	0.51593	0.0266773	0	0.00296446	0	0	0	12.6871	0	0.0024795	0.00123432	0.000781794	0.0746633	0.011577	0.0343503	0	0	0.0788561	0	2.44305	0.197831	2.45248	0.00193293	0	0	0.0912745	0	0.21057	0	0	0.400248	1.25873	0.0527654	0.0189882	0.00216155	0.00336519	0	0.485563	0	1.11596	0	0.00633152
4479989	k__Bacteria; p__Firmicutes; c__Bacilli; o__Lactobacillales; f__Streptococcaceae; g__Streptococcus; s__	0.000958938	4.60009	0	0	0	0.0625201	0	0	0.886343	0.234192	0.00136513	0	0	0	0	0.00309937	0.0197492	0	0.0319985	0.0023154	0	0.00107033	0.0131531	0.162969	0.340012	0.00354836	0.0323378	0	0.0444573	0	0.375309	0.170262	0.163965	0.00416971	0.242805	0.0266814	0.00151037	1.39069	0.0495675	0.0108504	0.957569	4.24687	0.00865249	0.00076107	0.00137821	0	0.0615555	0
4467992	k__Bacteria; p__Firmicutes; c__Bacilli; o__Lactobacillales; f__Streptococcaceae; g__Streptococcus; s__	0	0	0	0	0	0	0	0	0.0031998	0	0	0	0	0	0	0	0.000617162	0.000781794	0	0	0	0.00321099	0.0146145	0	0.256085	0	0.00190223	0	0.00386585	0	0	0	0	0	0.00296103	0	0.0755184	0	0.0591612	0.363488	0.525258	6.35348	0	0	0.0110257	0	0	0
214919	k__Bacteria; p__Firmicutes; c__Bacilli; o__Turicibacterales; f__Turicibacteraceae; g__Turicibacter; s__	0	0	0	0	0	0	0	0	0	0	0	0	0	0	0	0	0	0	0	0	0	0	0	0	0	0	0	0	0	0	0	0	0	0	0	0.0903064	0	0	0	0	0	0	0	0	0	0	0	0
4409730	k__Bacteria; p__Firmicutes; c__Clostridia; o__Clostridiales; f__; g__; s__	0	0	0	0	0	0	0	0	0	0	0	0.00233127	0	0	0	0	0	0	0	0	0	0	0	0.252339	0	0	0	0	0	0	0	0	0	0.187637	0.28722	0	0.312646	0	0	0.0027126	0	0	0	0.00228321	0	0	0	1.39293
2207032	k__Bacteria; p__Firmicutes; c__Clostridia; o__Clostridiales; f__; g__; s__	0	0	0	0	0	0	0.0271542	0	0	0	0	0	0	0	0	0	0	0	0	0	0	0	0	0	0	0	0	0	0	0	0	0	0	0	0	0	0	0	0	0	0	0	0	0	0	0	0	0
New.ReferenceOTU331	k__Bacteria; p__Firmicutes; c__Clostridia; o__Clostridiales; f__; g__; s__	0	0	0	0	0	0	0	0	0	0	0	0	0	0	0	0	0	0	0	0	0	0	0	0	0	0	0	0	0	0	0	0	0	0	0	0	0	0	0	0	0	0	0	0	0	0	0	0
New.CleanUp.ReferenceOTU1269	k__Bacteria; p__Firmicutes; c__Clostridia; o__Clostridiales; f__; g__; s__	0	0	0	0	0	0	1.58852	0	0.0031998	0	0	0	0	0	0	0	0	0	0	0	0	0	0	0	0	0	0	0	0	0	0	0	0	0	0	0	0	0	0	0	0	0	0	0	0	0	0	0
2591716	k__Bacteria; p__Firmicutes; c__Clostridia; o__Clostridiales; f__[Mogibacteriaceae]; g__Mogibacterium; s__	0	2.36254	0	0	0	0	0	0	0	0	0	0	0	0	0	0	0	0	0.0076187	0	0	0	0	0	0	0	0	0	0	0	0	0	0	0	0	0	0	0	0.0671559	0	0	0	0	0	0	0	0	0
New.ReferenceOTU2479	k__Bacteria; p__Firmicutes; c__Clostridia; o__Clostridiales; f__[Tissierellaceae]; g__; s__	0	0	0	0	0	0	0	0	0	0	0	0	0	0	0	0	0.00123432	0	0	0	0	0	0	0	0	0	0	0.0045798	0	0	0	0.00175528	0.00117118	0	0	0	1.64479	0.0362225	0.700341	0	0	0	0	0	0	0	0	0.00316576
New.ReferenceOTU191	k__Bacteria; p__Firmicutes; c__Clostridia; o__Clostridiales; f__[Tissierellaceae]; g__; s__	0	0	0	0	0	0	0	0	0	0	0	0	0	0	0	0.0167366	0.0141947	0	0	0	0	0	0	0	0	0	0	0.0068697	0.00193293	0	0.00188597	0	0.00351354	0	0	0	7.63189	1.00647	3.68558	0	0	0	0	0	0	0	0	0
841344	k__Bacteria; p__Firmicutes; c__Clostridia; o__Clostridiales; f__[Tissierellaceae]; g__1-68; s__	0	0	0	0	0	0	0	0	0	0	0	0	0	0	0	0.000619874	0.00678878	0	0	0	0	0	0	0	0	0	0	0.0022899	0	0	0.00188597	0	0	0	0	0	2.90142	0.469599	2.23533	0	0	0	0	0	0	0	0	0
4476950	k__Bacteria; p__Firmicutes; c__Clostridia; o__Clostridiales; f__[Tissierellaceae]; g__Anaerococcus; s__	0	0	0	0	0	0	0	0	0	0	0	0	0	0	0	0	0	0	0	0	0	0	0	0.113027	0	0	0	0	0	0	0	0	0	0	0	0	0	0	0	0	0	0	0	0	0	0	0	0.411549
504674	k__Bacteria; p__Firmicutes; c__Clostridia; o__Clostridiales; f__[Tissierellaceae]; g__Anaerococcus; s__	0	0	0	0	0	0	0	0	0	0	0	0	0	0	0	0	0	0	0.0106662	0	0	0	0	0	0	0	0	0	0	0	0.198027	0	0	0.0125091	0	0	0	0	0.0063958	0	0	0	0	0	0	0	0	0
1103499	k__Bacteria; p__Firmicutes; c__Clostridia; o__Clostridiales; f__[Tissierellaceae]; g__Peptoniphilus; s__	0	0	0	0	0	0	0	0	0	0	0	0	0	0	0	0.0024795	0	0.00469076	0	0	0	0	0	0	0	0	0	0	0.00193293	0	0.00188597	0	0.00234236	0	0	0	2.36071	0.287193	0.262228	0	0	0	0	0	0	0	0	0
4397098	k__Bacteria; p__Firmicutes; c__Clostridia; o__Clostridiales; f__[Tissierellaceae]; g__Peptoniphilus; s__	0	0	0	0	0	0	0	0	0	0	0	0	0	0	0	0	0	0	0	0.0370465	0	0	0	0	0	0	0	0	0	0	0.00188597	0.247494	0	0	0	0	0.0211452	0.0129366	0.00159895	0	0	0	0	0	0	0	0.130648	0
New.ReferenceOTU2686	k__Bacteria; p__Firmicutes; c__Clostridia; o__Clostridiales; f__[Tissierellaceae]; g__Peptoniphilus; s__	0	0	0	0	0	0	0	0	0	0	0	0	0	0	0	0	0	0.000781794	0	0	0	0.00107033	0	0	0	0	0	0	0.00193293	0	0	0	0.00117118	0	0	0	1.82604	0.214748	0.174286	0	0	0	0	0	0	0.00117841	0	0
4445673	k__Bacteria; p__Firmicutes; c__Clostridia; o__Clostridiales; f__Clostridiaceae	0	0	0	0	0	0	0	0	0	0	0	0	0	0	0	0	0	0	0	0	0	0	0	0	0	0	0	0	0	0	0	0	0	0	0	0	0	0	0	0	0	0	0	0	0	0	0	0
4383953	k__Bacteria; p__Firmicutes; c__Clostridia; o__Clostridiales; f__Clostridiaceae; g__; s__	0	0	0	0	0	0	0	0	0	0	0	0	0	0	0	0	0	0	0	0	0	0	0.032152	0.00262854	0	0	0	0	0	0	0	0	0	0.775566	0.441194	0.344806	0.107236	0	0	0	0.00648466	0	0	0	0	0.0247466	0	0
878843	k__Bacteria; p__Firmicutes; c__Clostridia; o__Clostridiales; f__Clostridiaceae; g__Clostridium; s__	0	0	0	0	0	0	0	0	0	0	0	0	0	0	0	0	0	0	0	0	0	0	0	0	0	0	0	0	0	0	0	0	0	0	0	0	0	0	0.00159895	0	0	0	0	0	0	0	0	0
New.ReferenceOTU2470	k__Bacteria; p__Firmicutes; c__Clostridia; o__Clostridiales; f__Clostridiaceae; g__Clostridium; s__	0	0	0	0	0	0	0	0	0	0	0	0	0	0	0	0.00309937	0.00432013	0.00156359	0	0	0	0	0	0	0	0	0	0.0045798	0	0	0	0.00175528	0	0	0	0	3.43911	0.566624	1.63093	0	0	0	0	0	0	0.00117841	0	0
New.ReferenceOTU3355	k__Bacteria; p__Firmicutes; c__Clostridia; o__Clostridiales; f__Clostridiaceae; g__Clostridium; s__	0	0	0	0	0	0	0	0	0	0	0	0	0	0	0	0	0	0	0	0	0	0	0	0	0	0	0	0	0	0	0	0	0	0	0	0	0	0	0	0	0	0	0	0	0	0	0	0
New.ReferenceOTU1838	k__Bacteria; p__Firmicutes; c__Clostridia; o__Clostridiales; f__Clostridiaceae; g__Clostridium; s__	0	0	0	0	0	0	0	0	0	0	0	0	0	0	0	0	0	0	0	0	0	0	0	0	0	0	0	0	0	0	0	0	0	0	0	0	0	0	0	0	0	0	0	0	0	0	0	0
New.ReferenceOTU3310	k__Bacteria; p__Firmicutes; c__Clostridia; o__Clostridiales; f__Clostridiaceae; g__Geosporobacter_Thermotalea; s__	0	1.14968	0	0	0	0	0	0	0	0.177867	0	0	0	0	0	0	0	0	0	0.0100334	0.0374731	0	0	0	0	0	0	0	0	0	0	0	0	0	0	0	0	0	0	0	0	0	0	0	0	0	0	0
New.ReferenceOTU3414	k__Bacteria; p__Firmicutes; c__Clostridia; o__Clostridiales; f__Eubacteriaceae; g__Pseudoramibacter_Eubacterium; s__	1.34635	0	0	0.00137374	0.000809441	0	0	0	0	0	0	0	0.00114347	0	0	0	0	0	0	0	0	0	0	0	0	0	0	0	0	0	0	0	0	0	0	0	0	0	0	0	0	0	0	0	0	0	0	0
New.ReferenceOTU423	k__Bacteria; p__Firmicutes; c__Clostridia; o__Clostridiales; f__Lachnospiraceae; g__; s__	0	0	0	0	0	0	0	0	0	0	0	0	0	0	0	0	0	0	0	0	0	0	0	0	0	0	0	0	0	0	0	0	0.0398201	0	0	0	0	0	0	0	0	0	0	0	0	0	0	0
173378	k__Bacteria; p__Firmicutes; c__Clostridia; o__Clostridiales; f__Lachnospiraceae; g__Butyrivibrio; s__	0	0	0	0	0	0	0	0	0	0	0	0	0	0	0	0	0	0	0	0	0	0	0	0	0	0	0	0	0	0	0	0	0	0	0	0	0	0	0.00479685	0	0	0	0	0	0	0	0	0
806675	k__Bacteria; p__Firmicutes; c__Clostridia; o__Clostridiales; f__Lachnospiraceae; g__Butyrivibrio; s__	0	0	0	0	0	0	0	0	0	0	0	0	0	0	0	0	0	0	0	0	0	0	0	0	0	0	0	0	0	0	0	0	0	0	0	0	0	0	0	0	0	0	0	0	0	0	0	0
92512	k__Bacteria; p__Firmicutes; c__Clostridia; o__Clostridiales; f__Lachnospiraceae; g__Butyrivibrio; s__	0.00191788	2.60566	0.000609767	0	0	0	0	0	0	0	0	0.00466255	0	0	0	0	0	0	0	0	0	0	0	0	0	0	0	0	0	0	0	0	0	0	0	0	0	0	0	0	0	0	0	0	0	0	0	0
821401	k__Bacteria; p__Firmicutes; c__Clostridia; o__Clostridiales; f__Lachnospiraceae; g__Butyrivibrio; s__	0.000958938	0	0.799405	0	0.000809441	0	0	0	0	0	0	0	0	0	0	0	0	0.00547256	0.00076187	0	0	0	0	0	0	0	0	0	0	0	0	0	0	0	0	0	0	0	0	0	0	0	0	0	0	0	0	0
New.ReferenceOTU2354	k__Bacteria; p__Firmicutes; c__Clostridia; o__Clostridiales; f__Lachnospiraceae; g__Coprococcus; s__	0	0	0	0	0	0	0	0	0	0	0	0	0	0	0	0	0	0	0.00838057	0	0	0	0	0	0	0	0	0	0	0	0	0	0.00234236	0	0	0	0	0	0	0	0	0	0	0	0	0	0	0
4303553	k__Bacteria; p__Firmicutes; c__Clostridia; o__Clostridiales; f__Ruminococcaceae; g__; s__	0	1.21286	0	0	0	0.000619011	0	0	0	0	0	0	0.00228694	0	0	0	0	0	0	0	0	0	0	0	0	0	0	0	0	0	0	0	0	0	0	0	0	0	0	0	0	0	0	0	0	0	0	0
296731	k__Bacteria; p__Firmicutes; c__Clostridia; o__Clostridiales; f__Ruminococcaceae; g__; s__	0	0	0	0	0	0	0	0	0	0	0	0	0	0	0	0	0	0	0	0	0	0	0	0	0	0	0	0	0	0	0	0	0	0	0	0	0	0	0	0	0	0	0	0	0	0	0	0
4480841	k__Bacteria; p__Firmicutes; c__Clostridia; o__Clostridiales; f__Ruminococcaceae; g__; s__	0	0	0	0	0	0	0	0	0	0	0	0	0	0	0	0	0	0	0	0	0	0	0	0	0	0	0	0	0	0	0	0	0	0	0	0	0	0	0	0	0	0	0	0	0	0	0	0
295828	k__Bacteria; p__Firmicutes; c__Clostridia; o__Clostridiales; f__Ruminococcaceae; g__; s__	0	0	0	0	0	0	0	0	0	0	0	0	0	0	0	0	0	0	0	0	0	0	0	0	0	0	0	0	0	0	0	0	0	0	0	0	0	0	0	0	0	0	0	0	0	0	0	0
1102370	k__Bacteria; p__Firmicutes; c__Clostridia; o__Clostridiales; f__Ruminococcaceae; g__; s__	0	0	0	0	0	0	0	0	0	0	0	0	0	0	0	0	0	0	0	0	0	0	0	0.0683419	0	0	0	0	0	0	0	0	0	0	0	0	0	0	0	0	0	0	0	0	0	0	0	0
4467491	k__Bacteria; p__Firmicutes; c__Clostridia; o__Clostridiales; f__Ruminococcaceae; g__; s__	0	0	0	0	0	0	0	0	0	0	0	0	0	0	0	0	0	0	0	0	0	0	0	0	0	0	0	0	0	0	0	0	0	0	0	0	0	0	0	0	0	0	0	0	0	0	0	0
4410988	k__Bacteria; p__Firmicutes; c__Clostridia; o__Clostridiales; f__Ruminococcaceae; g__; s__	0	0	0	0	0	0	0	0	0	0	0	0	0	0	0	0	0	0	0	0	0	0	0	0	0	0	0	0	0	0	0	0	0	0.0437819	0.124363	0	0	0	0	0	0	0	0.017305	0	0	0	0	0
4341684	k__Bacteria; p__Firmicutes; c__Clostridia; o__Clostridiales; f__Ruminococcaceae; g__; s__	0	0	0	0	0	0	0	0	0	0	0	0	0	0	0	0	0	0	0	0	0	0	0	0	0	0	0	0	0	0	0	0	0	0	0	0	0	0	0	0	0	0	0	0	0	0	0	0
304668	k__Bacteria; p__Firmicutes; c__Clostridia; o__Clostridiales; f__Ruminococcaceae; g__Oscillospira; s__	0.000958938	0	1.2049	0	0	0	0	0	0	0	0	0.00233127	0	0	0	0	0	0	0	0	0	0	0	0	0	0	0	0	0	0	0	0	0	0	0	0	0	0	0	0	0	0	0	0	0	0	0	0
New.CleanUp.ReferenceOTU816	k__Bacteria; p__Firmicutes; c__Clostridia; o__Clostridiales; f__Ruminococcaceae; g__Ruminococcus; s__	0	0	0	0	0	0	0	0	0	0	0	0	0	0	0	0	0	0	0	0	0	0	0	0	0	0	0	0	0	0	0	0	0	0	0	0	0	0	0	0	0	0	0	0	0	0	0	0
4437515	k__Bacteria; p__Firmicutes; c__Clostridia; o__Clostridiales; f__Veillonellaceae; g__Dialister; s__	0.000958938	3.24712	0	0.00274748	0	0	0	0	0	0	0	0.00233127	0	0	0	0	0	0	0	0	0	0	0	0	0	0	0	0	0	0	0	0	0	0	0	0	0	0	0	0	0	0	0	0	0	0	0	0
New.ReferenceOTU3095	k__Bacteria; p__Firmicutes; c__Clostridia; o__Clostridiales; f__Veillonellaceae; g__Dialister; s__	0	0	0	0	0	0	0	0	0	0	0	0	0	0	0	0.000619874	0.00246865	0	0	0	0	0	0	0	0	0	0	0.100756	0	0	0.00377195	0	0	0	0	0.00205242	1.59797	0.263907	0.481284	0.87617	0	0	0	0	0	0.00117841	0	0
4371341	k__Bacteria; p__Firmicutes; c__Clostridia; o__Clostridiales; f__Veillonellaceae; g__Phascolarctobacterium; s__	0	0	0	0	0	0	0	0	0	0	0	0	0	0	0	0	0	0	0	0	0	0	0	0	0.0236717	0	0	0	0	0	0	0	0	0	0	0	0	0	0	0	0	0	0	0	0	0.00117841	0	0
New.ReferenceOTU2048	k__Bacteria; p__Firmicutes; c__Clostridia; o__Clostridiales; f__Veillonellaceae; g__Phascolarctobacterium; s__	0	0	0	0	0	0	0	0	0	0	0	0	0	0	0	0	0	0	0	0	0	0	0	0	0	0	0	0	0	0	0	0	0	0	0	0	0	0	0	0	0	0	0	0	0	0	0	0
4296242	k__Bacteria; p__Firmicutes; c__Clostridia; o__Clostridiales; f__Veillonellaceae; g__Veillonella	0	0	0	0	0	0	0	0	0	0	0	0	0	0	0	0	0	0	0	0	0	0.00107033	0.00876872	0	0	0	0	0	0	0	0	0	0	0	0	0.00205242	0	0	0	0	0	1.75999	0	0	0	0	0	0
222433	k__Bacteria; p__Firmicutes; c__Clostridia; o__Clostridiales; f__Veillonellaceae; g__Veillonella; s__	0	0	0	0	0	0	0	0	0	0	0	0	0	0	0	0	0	0	0	0	0	0	0	0	0	0	0	0	0	0	0	0	0	0	0	0	0	0	0	0	0	0	0	0	0	0	0	0
4475758	k__Bacteria; p__Firmicutes; c__Clostridia; o__Clostridiales; f__Veillonellaceae; g__Veillonella; s__parvula	0	0	0	0	0	0	0	0	0	0	0	0	0	0	0	0	0	0	0.0167611	0	0	0	0	0	0.206589	0	0	0	0	0	0.201799	0	0	0	0.00296103	0	0	0	0	0	0.449603	2.76619	0	0	0	0.0624558	0	0
135952	k__Bacteria; p__Firmicutes; c__Erysipelotrichi; o__Erysipelotrichales; f__Erysipelotrichaceae; g__Allobaculum; s__	0	0	0	0	0	0	0	0	0	0	0	0	0	0	0	0.0285142	0.0296238	0.022672	0	0	0	0.00214066	0	0	0	0.00177418	0.00190223	0	0	0	0.00377195	0	0.00117118	0.112582	0	0	0	0	0	1.48379	1.03971	0	0.03461	0	0.0179167	0	0	0
2438396	k__Bacteria; p__Fusobacteria; c__Fusobacteriia; o__Fusobacteriales; f__Fusobacteriaceae; g__Fusobacterium; s__	0	0	0	0	0	0	0	0	0	0	0	0	0	0	0	0	0	0	0	0	0	0.00214066	0.156376	0.00262854	0	0	0	0	0	0	0	0	0	0	0	0	0.00302074	0.0103493	0	2.44134	0.34801	0.00336519	0	0	0	0	0	0
4479600	k__Bacteria; p__Fusobacteria; c__Fusobacteriia; o__Fusobacteriales; f__Fusobacteriaceae; g__Fusobacterium; s__	0	0	0	0	0	0	0	0	0	0	0	0	0	0	0	0.019836	0	0	0.011428	0	0.000780689	0	0	0	0	0	0	0	0	0	0.00188597	0.00175528	0	0	0	0	0	0	0	0	0	0.0403823	0	0	0.00137821	0	0	0
4335450	k__Bacteria; p__Fusobacteria; c__Fusobacteriia; o__Fusobacteriales; f__Leptotrichiaceae; g__; s__	0	0	0	0	0	0	0	0	0	0	0	0	0	0	0	0	0	0	0	0	0	0	0	0	0	0	0	0	0	0	0	0	0	0	0	0	0	0	0	0.187169	0	0	0	0	0	0	0	0
New.CleanUp.ReferenceOTU10	k__Bacteria; p__Fusobacteria; c__Fusobacteriia; o__Fusobacteriales; f__Leptotrichiaceae; g__; s__	0	0	0	0	0	0	0	0	0	0	0	0	0	0	0	0	0	0	0	0.000771801	0	0.00963298	0	0	0	0.00177418	0	0	0	0	0	0	0	0	0	0	0	0	0	0.0027126	3.63573	0	0	0	0	0.135517	0.0288934	0.26909
New.ReferenceOTU448	k__Bacteria; p__GAL15; c__; o__; f__; g__; s__	0	0	0	0	0	0	0.00452571	0.0266773	0.0031998	0.00592891	0	0	0	0.0340136	0.0408747	0	0	0	0	0	0	0	0	0	0	0	0	0	0	0	0	0	0	0	0	0	0	0	0	0	0	0	0	0	0	0	0	0
New.ReferenceOTU2163	k__Bacteria; p__GAL15; c__; o__; f__; g__; s__	0	0	0	0	0	0	0	0	0.00639959	0.00889337	0	0	0	0	0	0	0	0	0	0	0	0	0	0	0	0	0	0	0	0	0	0	0	0	0	0	0	0	0	0	0	0	0	0	0	0	0	0
New.ReferenceOTU6	k__Bacteria; p__GN02; c__BD1-5; o__; f__; g__; s__	0	0	0	0	0	0	0	1.05375	0	0.00296446	0	0	0	0	0	0	0	0	0	0.00308721	0	0.00107033	0	0	0	0	0	0	0	0	0	0	0	0	0.0207272	0	0	0	0	0	0.157793	0	0	0	0	0	0	0
New.ReferenceOTU324	k__Bacteria; p__GN02; c__BD1-5; o__; f__; g__; s__	0	0	0	0	0	0	0	0	0	0.00889337	0	0	0	0	0	0	0	0	0	0	0	0	0	0	0	0	0	0	0	0	0	0	0	0	0	0	0	0	0	0	0	0	0	0	0	0	0	0
New.CleanUp.ReferenceOTU1827	k__Bacteria; p__GN02; c__BD1-5; o__; f__; g__; s__	0	0	0	0	0	0	0	2.29425	0	0	0	0	0	0	0	0	0	0	0	0	0	0	0	0	0	0	0	0	0	0	0	0	0	0	0	0	0	0	0	0	0	0	0	0	0	0	0	0
237658	k__Bacteria; p__NC10; c__12-24; o__JH-WHS47; f__; g__; s__	0	0	0	0	0	0	0	0	0	0.00296446	0	0	0	0	0	0	0	0	0	0	0	0	0	0	0	0	0	0	0	0	0	0	0	0	0	0	0	0	0	0	0	0	0	0	0	0	0	0
257902	k__Bacteria; p__NC10; c__12-24; o__JH-WHS47; f__; g__; s__	0	0	0	0	0	0	0.00905141	0	0	0.00592891	0	0	0	0	0	0	0	0	0	0	0	0	0	0	0	0	0	0	0	0	0	0	0	0	0	0	0	0	0	0	0	0	0	0	0	0	0	0
4369507	k__Bacteria; p__Nitrospirae; c__Nitrospira; o__Nitrospirales; f__[Thermodesulfovibrionaceae]; g__GOUTA19; s__	0	0	0	0	0	0	0	0	0	0	0	0	0	0	0	0	0	0	0	0	0	0	0	0	0	0	0	0	0	0	0	0	0	0.0229334	0	0	0	0	0	0	0	0	0	0	0	0	0	0
4462613	k__Bacteria; p__Nitrospirae; c__Nitrospira; o__Nitrospirales; f__0319-6A21; g__; s__	0	0	0	0	0	0	0	0	0	0	0	0	0	0	0	0	0	0	0	0	0	0.00107033	0	0	0	0	0	0	0	0	0	0	0	0	0	0	0	0	0	0	0	0	0	0	0	0	0	0
4314932	k__Bacteria; p__Nitrospirae; c__Nitrospira; o__Nitrospirales; f__0319-6A21; g__; s__	0	0	0	0	0	0	0.00452571	0	0	0	0	0	0	0	0	0	0	0	0	0	0	0	0	0	0	0.00177418	0	0	0	0	0	0	0	0	0	0	0	0	0	0	0	0	0	0	0	0	0	0
4472715	k__Bacteria; p__Nitrospirae; c__Nitrospira; o__Nitrospirales; f__Nitrospiraceae; g__; s__	0	0	0	0	0	0	0	0	0	0	0	0	0	0	0	0	0	0	0	0	0	0	0	0	0	0	0	0	0	0	0	0	0	0	0	0	0	0	0	0	0	0	0	0	0	0	0	0
779795	k__Bacteria; p__OD1; c__ABY1; o__; f__; g__; s__	0	0	0	0	0	0	0	0	0.31038	0.367593	0	0	0	0	0	0.0024795	0	0	0	0.00463081	0	0	0	0	0	0	0	0	0	0	0	0	0	0	0	0	0	0	0	0	0	0	0	0	0	0	0	0
New.ReferenceOTU286	k__Bacteria; p__OD1; c__ABY1; o__; f__; g__; s__	0	0	0	0	0	0	0	0	0	0.0592891	0	0	0	0	0	0	0	0	0	0.0100334	0.0140524	0	0	0	0	0	0	0	0	0	0	0	0	0	0	0	0	0.00129366	0.00159895	0	0	0	0	0	0	0	0	0
New.ReferenceOTU1413	k__Bacteria; p__OD1; c__ABY1; o__; f__; g__; s__	0	0	0.0853674	0	0	0	0	0	0	0	0	0	0	0	0	0	0	0	0	0	0	0	0	0	0	0	0	0	0	0	0	0	0	0	0	0	0	0	0	0	0	0	0.00157318	0	0	0	0.042712	0
New.ReferenceOTU2963	k__Bacteria; p__OD1; c__ABY1; o__; f__; g__; s__	0	0	0	0	0	0	0	0	0	0	0	0	0	0	0	0	0	0	0	0	0	0	0	0	0	0	0	0	0	0	0	0	0	0	0	0	0	0	0	0	0	0	0	0	0	0	0	0
New.CleanUp.ReferenceOTU562	k__Bacteria; p__OD1; c__ABY1; o__; f__; g__; s__	0	0	0	0	0	0	0.00452571	3.94825	0	0	0	0	0	0	0	0	0	0	0	0	0	0	0	0	0	0	0	0	0	0	0	0	0	0	0	0	0	0	0	0	0	0	0	0	0	0	0	0
New.ReferenceOTU4991	k__Bacteria; p__OD1; c__SM2F11; o__; f__; g__; s__	0	0	0	0	0	0	0	0	0	0	0	0	0	0	0	0	0	0	0	0	0	0	0	0	0	0	0	0	0	0	0	0	0	0	0	0	0	0	0.00959371	0.0081378	0	0	0	0	0	0	0	0
New.CleanUp.ReferenceOTU127	k__Bacteria; p__OD1; c__SM2F11; o__; f__; g__; s__	0	0	0	0	0	0	0	0	0	0	0	0	0	0	0	0	0	0	0	0	0	0	0	0	0	0	0	0	0	0	0	0	0	0	0	0	0	0	0.0063958	0	0	0	0	0	0	0	0	0
New.CleanUp.ReferenceOTU12	k__Bacteria; p__OD1; c__SM2F11; o__; f__; g__; s__	0	0	0	0	0	0	0	0	0	0	0	0	0	0	0	0	0	0	0	0	0	0	0	0	0	0	0	0	0	0	0	0	0	0	0	0	0	0	0	0	0	0	0	0	0	0	0	0
New.ReferenceOTU450	k__Bacteria; p__OD1; c__ZB2; o__; f__; g__; s__	0	0	0	0	0	0	0	0	0	0	0	0	0	0	0	0	0	0	0	0	0	0	0	0	0	0	0	0	0	0	0	0	0	0	0	0	0	0	0	0	0	0	0	0	0	0	0	0
New.ReferenceOTU3015	k__Bacteria; p__OD1; c__ZB2; o__; f__; g__; s__	0	1.99992	0.000609767	0	0	0	0	0	0	0	0	0	0	0	0	0	0	0	0	0	0	0	0	0	0	0	0	0	0	0	0	0	0	0	0	0	0	0	0	0	0	0	0	0	0	0	0	0
New.ReferenceOTU4766	k__Bacteria; p__OD1; c__ZB2; o__; f__; g__; s__	0	0	0	0	0	0	0	0	0.0351977	0	0	0	0	0	0	0	0.00185149	0	0	0	0	0	0	0.0210283	0	0	0	0	0	0	0	0	0	0	0	0	0	0	0	0	0	0	0	0	0	0	0	0
New.ReferenceOTU1591	k__Bacteria; p__OD1; c__ZB2; o__; f__; g__; s__	0	0	0	0	0	0	0	0	0	0	0	0	0	0	0	0	0	0	0	0.000771801	0	0	0	0	0	0	0	0	0	0	0	0	0	0	0	0	0	0	0	0	0	0	0	0	0	0	0	0
New.ReferenceOTU50	k__Bacteria; p__OD1; c__ZB2; o__; f__; g__; s__	0	0	0	0	0	0	0	0	0	0	0	0	0	0	0	0	0	0	0	0	0	0	0	0	0	0	0	0	0	0	0	0	0	0	0	0	0	0	0	0	0	0	0	0	0	0	0	0
New.ReferenceOTU117	k__Bacteria; p__OD1; c__ZB2; o__; f__; g__; s__	3.19518	0	0	0	0.00161888	0.000619011	0	0	0	0	0	0.00466255	0.00114347	0	0	0	0	0	0	0	0	0	0	0	0	0	0	0	0	0	0	0	0	0	0	0	0	0	0	0	0	0	0	0	0	0	0	0
New.ReferenceOTU72	k__Bacteria; p__OD1; c__ZB2; o__; f__; g__; s__	0.21672	0.372237	0.000609767	0	0	0	0.1584	0	0.220786	0.367593	0	0	0	0	0	0	0	0	0	0.00540261	0.0070262	0	0.00146145	0	0	0	0	0	0	0	0	0.00175528	0	0.00208485	0	0	0	0	0	0	0	0.0100956	0	0	0	0	0.00125623	0
New.ReferenceOTU187	k__Bacteria; p__OD1; c__ZB2; o__; f__; g__; s__	0	0	0	0	0	0	0	0	0.367976	0	0	0	0	0	0	0	0	0	0	0.00540261	0.0132717	0	0	0	0	0	0	0	0	0	0	0	0.00117118	0	0	0	0	0	0	0	0	0	0.00235977	0	0	0	0	0.389388
New.ReferenceOTU263	k__Bacteria; p__OD1; c__ZB2; o__; f__; g__; s__	0	0	0	0	0	0	0	0	0	0	0	0	0	0	0	0	0	0	0	0	0	0	0	0	0	0	0	0	0	0	0	0	0	0	0	0	0	0	0	0	0	0	0	0	0	0	0	0
New.ReferenceOTU2200	k__Bacteria; p__OD1; c__ZB2; o__; f__; g__; s__	0	0	0	0	0	0	0	0	0	0	0	0	0	0	0	0	0	0	0	0	0	0	0	0	0	0	0	0	0	0	0	0	0	0	0	0	0	0	0	0	0	0	0	0	0	0	0	0
New.ReferenceOTU3136	k__Bacteria; p__OD1; c__ZB2; o__; f__; g__; s__	0	0	0	0	0	0	0	0	0	0	0	0	0	0	0	0	0	0	0	0	0	0	0	0	0	0	0	0	0	0	0	0	0	0	0	0	0	0	0	0	0	0	0	0	0	0	0	0
New.ReferenceOTU378	k__Bacteria; p__OD1; c__ZB2; o__; f__; g__; s__	0	0	0	0	0	0	0	0	0	0	0	0	0	0	0	0	0	0	0	0	0	0	0	0	0	0	0	0	0	0	0	0	0	0	0	0	0	0	0	0	0	0	0	0	0	0	0	0
New.ReferenceOTU4324	k__Bacteria; p__OD1; c__ZB2; o__; f__; g__; s__	0	0	0	0	0	0	0	0	0	0	0	0	0	0	0	0	0	0	0	0.0015436	0	0	0	0	0	0	0	0	0	0	0	0	0	0	0	0	0	0	0	0	0	0	0	0	0	0	0	0
New.ReferenceOTU3556	k__Bacteria; p__OD1; c__ZB2; o__; f__; g__; s__	0	0	0	0	0	0	0	0	0	0	0	0	0	0	0	0	0	0	0	0	0	0	0	0	0	0	0	0	0	0	0	0	0	0	0	0	0	0	0	0	0	0	0	0	0	0	0	0
New.ReferenceOTU4072	k__Bacteria; p__OD1; c__ZB2; o__; f__; g__; s__	0	0	0	0	0	0	0	0	0	0	0	0	0	0	0	0	0	0	0	0	0	0	0	0	0	0	0	0	0	0	0	0	0	0	0	0	0	0	0	0	0	0	0	0	0	0	0	0
New.ReferenceOTU873	k__Bacteria; p__OD1; c__ZB2; o__; f__; g__; s__	0	0	0	0	0	0	0	0	0	0.00296446	0	0	0	0	0	0	0	0	0	0	0	0	0	0.0262854	0	0	0	0	0	0	0	0	0	0	0	0	0	0	0	0	0.0562004	0	0	0	0	0.00353523	0	0
New.ReferenceOTU4780	k__Bacteria; p__OD1; c__ZB2; o__; f__; g__; s__	0	0	0	0.151111	0	0	0	0	0.0447971	0	0	0	0	0	0	0	0	0	0	0.000771801	0.000780689	0	0	0	0	0	0.0133156	0	0	0	0.0150878	0	0	0	0	0	0	0.0103493	0	0	0	0	0	0	0	0	0	0
New.ReferenceOTU5438	k__Bacteria; p__OD1; c__ZB2; o__; f__; g__; s__	0.00575363	2.5727	0	0.00137374	0	0	0	0	0.15039	0.0770759	0.00136513	0	0	0	0	0	0	0	0	0	0.0109296	0	0	0	0	0	0	0	0	0	0	0	0	0	0	0	0	0	0.00159895	0	0	0	0	0	0	0	0	0
New.ReferenceOTU4886	k__Bacteria; p__OD1; c__ZB2; o__; f__; g__; s__	0	0	0	0	0	0	0	0	0	0	0	0	0	0	0	0	0	0	0	0	0	0	0	0	0	0	0	0	0	0	0	0	0	0	0	0	0	0	0	0	0	0	0	0	0	0	0	0
New.ReferenceOTU156	k__Bacteria; p__OD1; c__ZB2; o__; f__; g__; s__	0	0	0	0	0	0	0	0	0	0	0	0	0	0	0	0	0	0	0	0	0	0	0	0	0	0	0	0	0	0	0	0	0	0	0	0	0	0	0	0	0	0	0.00550613	0	0	0	0	0
New.ReferenceOTU1969	k__Bacteria; p__OD1; c__ZB2; o__; f__; g__; s__	0.134251	0.898315	0	0	0	0	0.0724113	0	0.0671957	0.358699	0	0	0	0	0	0	0	0	0.00838057	0.00540261	0.00624551	0	0	0	0.111903	0	0	0	0	0.00178511	0.00188597	0	0	0	0	0	0.0241659	0	0.0031979	0	0	0.111051	0	0	0	0.00824888	0.00251247	0.00316576
New.ReferenceOTU4078	k__Bacteria; p__OD1; c__ZB2; o__; f__; g__; s__	0	0	0	0	0	0	0	0	0	0	0	0	0	0	0	0	0	0	0	0	0	0	0	0	0	0	0	0	0	0	0	0	0	0	0	0	0	0	0	0	0	0	0	0	0	0	0	0
New.ReferenceOTU3991	k__Bacteria; p__OD1; c__ZB2; o__; f__; g__; s__	0	0	0	0	0	0	0	0	0	0	0	0	0	0	0	0	0	0	0	0	0	0	0	0	0	0	0	0	0	0	0	0	0	0	0	0	0	0	0	0	0	0	0	0	0	0	0	0
New.ReferenceOTU2394	k__Bacteria; p__OD1; c__ZB2; o__; f__; g__; s__	0.0949349	0.287076	0.000609767	0.00137374	0	0	0	0	0.00639959	0.0978271	0	0	0	0	0	0	0.000617162	0	0	0.00463081	0.000780689	0	0	0	0.00215197	0	0	0	0	0	0	0	0	0	0	0	0.00604147	0	0	0	0	0.0134608	0	0	0	0.00235682	0.0100499	0.0538179
New.ReferenceOTU2397	k__Bacteria; p__OD1; c__ZB2; o__; f__; g__; s__	0	0	0	0	0	0	0	0	0.0191988	0	0	0	0	0	0	0	0	0	0	0.000771801	0	0	0.00146145	0	0	0	0	0	0	0	0	0	0	0	0	0	0	0	0	0	0	0	0	0	0	0	0.0200997	0
New.ReferenceOTU3839	k__Bacteria; p__OD1; c__ZB2; o__; f__; g__; s__	0	0	0	0.104404	0	0	0	0	0	0	0	0	0	0	0	0	0	0	0	0	0.00156138	0	0	0	0	0	0	0	0	0	0	0	0	0	0	0	0	0	0	0	0	0	0	0	0	0	0	0
New.ReferenceOTU6220	k__Bacteria; p__OD1; c__ZB2; o__; f__; g__; s__	0	0	0	0	0	0	0	0	0	0	0	0	0	0	0	0	0	0	0	0	0	0	0	0	0	0	0	0	0	0	0	0	0	0	0	0	0	0	0	0	0	0	0	0	0	0	0	0
New.ReferenceOTU1640	k__Bacteria; p__OD1; c__ZB2; o__; f__; g__; s__	0	0	0	0	0	0	0	0	0	0	0	0	0	0	0	0	0	0	0	0	0	0	0	0	0	0	0	0	0	0	0	0	0	0	0	0	0	0	0	0	0	0	0	0	0	0	0	0
New.ReferenceOTU3752	k__Bacteria; p__OD1; c__ZB2; o__; f__; g__; s__	0.212884	0.0109886	0	0	0	0	0.0226285	0	1.02713	1.05238	0	0	0	0	0	0	0	0.000781794	0	0.0208386	0.0296662	0	0	0.00525707	0	0	0	0	0	0	0	0	0	0	0	0	0	0	0.0063958	0	0	0.0201911	0	0	0.00413462	0	0	0
New.ReferenceOTU1434	k__Bacteria; p__OD1; c__ZB2; o__; f__; g__; s__	0	0	0	0	0	0	0	0	0	0	0	0	0	0	0	0	0	0	0	0	0	0	0	0	0	0	0	0	0	0	0	0	0	0	0	0	0	0	0	0	0	0	0	0	0	0	0	0
New.ReferenceOTU2736	k__Bacteria; p__OD1; c__ZB2; o__; f__; g__; s__	0	0	0	0	0	0	0	0	0	0	0	0	0	0	0	0	0	0	0	0.00463081	0	0	0	0	0	0	0	0	0	0	0	0	0	0	0	0	0	0	0	0	0	0	0	0	0	0	0	0
New.ReferenceOTU3540	k__Bacteria; p__OD1; c__ZB2; o__; f__; g__; s__	0	0	0	0	0	0	0	0	0	0	0	0	0	0	0	0	0	0	0	0	0.000780689	0	0	0	0	0	0	0	0	0	0	0	0	0	0	0	0	0	0	0	0	0	0	0	0	0	0	0
New.ReferenceOTU89	k__Bacteria; p__OD1; c__ZB2; o__; f__; g__; s__	0	0	0	0	0	0	0	0	0	0	0	0	0	0	0	0	0	0	0	0	0	0	0	0	0	0	0	0	0	0	0	0	0	0	0	0	0	0	0	0	0	0	0	0	0	0	0	0
New.ReferenceOTU2346	k__Bacteria; p__OD1; c__ZB2; o__; f__; g__; s__	0	0	0	0	0	0	0	0	0	0	0	0	0	0	0	0	0	0	0	0	0	0	0	0	0	0	0	0	0	0	0	0	0	0	0	0	0	0	0	0	0	0	0	0	0	0	0	0
New.ReferenceOTU642	k__Bacteria; p__OD1; c__ZB2; o__; f__; g__; s__	0	0.00137357	0	0	0	0.000619011	0	0	0	0	0	0	0	0	0	0	0	0	0	0	0	0	0	0	0	0	0	0	0	0	0	0	0	0	0	0	0	0	0	0	0	0	0	0	0	0	0	0
New.CleanUp.ReferenceOTU70	k__Bacteria; p__OD1; c__ZB2; o__; f__; g__; s__	0	0	0	0	0	0	0	0	0	0	0	0	0	0	0	0	0	0	0	0	0	0	0	0	0	0	0	0	0	0	0	0	0	0	0	0	0	0	0	0	0	0	0	0	0	0	0	0
New.CleanUp.ReferenceOTU179	k__Bacteria; p__OD1; c__ZB2; o__; f__; g__; s__	0	0	0	0	0	0	0	0	0	0	0	0	0.00114347	0	0	0	0	0	0	0	0	0	0	0	0	0	0	0	0	0	0	0	0	0	0	0	0	0	0	0	0	0	0	0	0.00137821	0	0	0
New.CleanUp.ReferenceOTU53	k__Bacteria; p__OD1; c__ZB2; o__; f__; g__; s__	0	0	0	0	0	0	0	0	0	0	0	0	0	0	0	0	0	0	0	0	0	0	0	0	0	0	0	0	0	0	0.00565792	0	0	0	0	0	0	0	0	0	0	0	0	0	0	0	0	0
New.CleanUp.ReferenceOTU6	k__Bacteria; p__OD1; c__ZB2; o__; f__; g__; s__	0	0	0	0	0	0	0	0	0	0	0	0	0	0	0	0	0	0	0	0	0	0	0	0	0	0	0	0	0	0	0	0	0	0	0	0	0	0	0	0	0	0	0	0	0	0	0	0
New.CleanUp.ReferenceOTU244	k__Bacteria; p__OD1; c__ZB2; o__; f__; g__; s__	0	0	0	0	0	0	0	0	0.0127992	0	0	0	0	0	0	0	0	0	0	0	0	0	0	0	0	0	0	0	0.00966464	0	0	0	0	0	0	0	0	0	0	0	0	0	0	0	0	0	0	0
New.CleanUp.ReferenceOTU39	k__Bacteria; p__OD1; c__ZB2; o__; f__; g__; s__	1.15168	0	0	0	0	0	0	0	0	0	0.00136513	0	0	0	0	0	0	0	0	0	0	0	0	0	0	0	0	0	0	0	0	0	0	0	0	0	0	0	0	0	0	0	0	0	0	0	0	0
New.CleanUp.ReferenceOTU44	k__Bacteria; p__OD1; c__ZB2; o__; f__; g__; s__	0	0	0	0	0	0	0	0	0	0	0	0	0	0	0	0	0	0	0	0	0	0	0	0	0	0	0	0	0	0	0	0	0	0	0	0	0	0	0	0	0.0172924	0	0	0	0	0	0	0
688194	k__Bacteria; p__OP3; c__koll11; o__; f__; g__; s__	0	0	0	0	0	0	0	0	0	0	0	0	0	0	0	0	0	0	0	0	0	0	0	0	0	0	0	0	0	0	0	0	0	0	0	0	0	0	0	0	0	0	0	0	0	0	0	0
New.ReferenceOTU5825	k__Bacteria; p__OP3; c__koll11; o__; f__; g__; s__	0	0	0	0	0	0	0	0	0	0	0	0	0	0	0	0	0	0	0	0	0	0	0	0	0.0968388	0	0	0	0	0	0	0	0	0	0	0	0	0	0	0	0	0	0	0	0	0	0	0
New.ReferenceOTU157	k__Bacteria; p__OP3; c__koll11; o__; f__; g__; s__	0	0	0	0	0	0	0	0	0	0	0	0	0	0	0	0	0	0	0	0	0	0	0	0	0	0	0	0	0	0	0	0	0	0	0	0	0	0	0	0	0	0	0	0	0	0	0	0
New.ReferenceOTU2356	k__Bacteria; p__Planctomycetes; c__OM190; o__agg27; f__; g__; s__	0	0	0	0	0	0	0	0	0	0	0	0	0	0	0	0	0	0	0	0	0	0	0	0	0	0	0	0	0	0	0	0	0	0	0	0	0	0	0	0	0	0	0	0	0	0	0	0
279203	k__Bacteria; p__Planctomycetes; c__Planctomycetia; o__Gemmatales; f__Gemmataceae; g__Gemmata; s__	0	0	0	0	0	0	0	0	0	0	0	0	0	0	0	0	0	0	0	0	0	0	0	0	0	0	0	0	0	0	0	0	0	0	0	0.00205242	0	0	0	0	0	0	0	0	0	0	0	0
591358	k__Bacteria; p__Planctomycetes; c__Planctomycetia; o__Gemmatales; f__Gemmataceae; g__Gemmata; s__	0	0	0	0	0	0	0	0	0	0	0	0	0	0	0	0	0	0	0	0	0	0	0	0	0	0	0	0	0	0	0	0	0	0	0	0	0	0	0	0	0	0	0	0	0	0	0	0
New.ReferenceOTU719	k__Bacteria; p__Planctomycetes; c__Planctomycetia; o__Gemmatales; f__Gemmataceae; g__Gemmata; s__	0.000958938	0	0	0	0.00242832	0.00123802	0	0	0	0	0.00136513	0	2.16802	0	0	0	0	0	0	0	0	0	0	0	0	0	0	0	0	0	0	0	0	0	0	0	0	0	0	0	0	0	0	0	0	0	0	0
685193	k__Bacteria; p__Planctomycetes; c__Planctomycetia; o__Gemmatales; f__Isosphaeraceae; g__; s__	0	0	0	0	0	0	2.68827	0	0.0031998	0	0	0	0	0	0	0	0	0	0	0	0	0	0	0	0	0	0	0	0	0	0	0	0	0	0	0	0	0	0	0	0	0	0	0	0	0	0	0
New.CleanUp.ReferenceOTU2374	k__Bacteria; p__Planctomycetes; c__Planctomycetia; o__Gemmatales; f__Isosphaeraceae; g__; s__	0	0	0	0	0	0	0	0	0	0	0	0	0	0	1.98242	0	0	0	0	0	0	0	0	0	0	0	0	0	0	0	0	0	0	0	0	0	0	0	0	0	0	0	0	0	0	0.00235682	0	0
New.CleanUp.ReferenceOTU372	k__Bacteria; p__Planctomycetes; c__Planctomycetia; o__Pirellulales; f__Pirellulaceae; g__; s__	0	0	0	0	0	0	2.81951	0	0	0	0	0	0	0	0	0	0	0	0	0	0	0	0	0	0	0	0	0	0	0	0	0	0	0	0	0	0	0	0	0	0	0	0	0	0	0	0	0
4483076	k__Bacteria; p__Proteobacteria; c__; o__; f__; g__; s__	0	0	0	0	0	0	0	0	0	0	0	0	0	0	0	0	0	0	0	0	0	0	0	0	0	0	0	0	0	0	0	0	0	0	0	0	0	0	0	0	0	0	0	0	0	0	0	0
New.ReferenceOTU2570	k__Bacteria; p__Proteobacteria; c__; o__; f__; g__; s__	0	0	0	0	0	0	0	0	0	0	0	0	0	0	0	0	0	0	0.00076187	0	0	0	0	0	0	0	0	0	0	0	0	0	0	0	0	0	0	0	0	0.0027126	0	0	0	0	0	0	0	0
New.ReferenceOTU515	k__Bacteria; p__Proteobacteria; c__Alphaproteobacteria; o__; f__; g__; s__	0	0	0	0	0	0	0	0	0	0	0	0	0	0	0	0	0	0	0	0	0	0	0	0	0	0	0	0	0	0	0	0	0	0	0	0	0	0	0	0	0	0	0	0	0	0	0	0
New.CleanUp.ReferenceOTU120	k__Bacteria; p__Proteobacteria; c__Alphaproteobacteria; o__; f__; g__; s__	0	0	0	0	0	0	0	0	0	0	0	0	0	0	0	0	0	0	0	0	0	0	0	0	0	0	0	0	0	0	0	0	0	0	0	0	0	0	0	0	0	0	0	0	0	0	0	0
810889	k__Bacteria; p__Proteobacteria; c__Alphaproteobacteria; o__Caulobacterales; f__Caulobacteraceae; g__; s__	0.000958938	0	0.00121953	5.53892	0.000809441	0.00123802	0	0	0	0	0.00136513	0.00233127	0.604896	0	0	0	0	0	0	0	0	0	0	0	0	0	0	0	0	0.201717	0.00942987	0.00175528	0	0	0	0	0	0.0776197	0	0	0	0.252389	0	0	0	0	0	0
4339358	k__Bacteria; p__Proteobacteria; c__Alphaproteobacteria; o__Caulobacterales; f__Caulobacteraceae; g__; s__	3.35149	0.0494485	6.16048	0.0151111	6.94177	6.66613	0	0	0.0671957	0	0.00955592	0.0139876	0.0080043	0	0	0	0	0	0	0	0	0	0	0	0	0	0	0	0	0	0	0.224676	0	0	0	0	0.00151037	0	0	0	0.395564	0	0	0	0	0	0	0
4373482	k__Bacteria; p__Proteobacteria; c__Alphaproteobacteria; o__Caulobacterales; f__Caulobacteraceae; g__; s__	0.991542	3.0768	0.769526	4.45366	0.829677	0.277936	0.1584	0.280112	0.0703955	0.483206	0.828635	0.32871	1.85814	1.87075	0	0.0117776	0.0123432	0.00312717	0.0144755	0.011577	0.0163945	0.016055	0.0306905	0.0446851	0.443306	0.122419	0.110329	0.0618273	0.0618537	0.183866	0	0.0614348	0.045676	0.0979881	0.088831	0.00820968	0.0135933	0.0194049	0.0239843	0.0027126	0.0756544	0.238929	0.0251709	0.0175046	0.0220513	0	0.0628117	0.259592
4353264	k__Bacteria; p__Proteobacteria; c__Alphaproteobacteria; o__Caulobacterales; f__Caulobacteraceae; g__; s__	2.88928	6.52446	1.7415	9.87856	1.94266	0.627677	0.506879	1.01374	0.0959939	1.39329	1.84429	2.65066	3.98385	4.72789	0	0.0024795	0.00740594	0.0132905	0.0464741	0.0447645	0.0491834	0.0759935	0.0613811	0.120913	1.22662	0.287418	0.374738	0.130524	0.148835	0.48912	0.00377195	0.0491478	0.173335	0.237673	0.207272	0.0143669	0.0302074	0.0362225	0.0623591	0.0054252	0.209671	0.521605	0.0558479	0.0365313	0.0523719	0.00471365	0.217328	0.718627
686282	k__Bacteria; p__Proteobacteria; c__Alphaproteobacteria; o__Caulobacterales; f__Caulobacteraceae; g__; s__	0	0	0.0396349	0.00824244	0	0	0	0	0	0	0.834096	0.00233127	0	0	0	0	0	0	0	0	0	0	0	0	0	0	0	0	0	0	0	0	0	0	0	0	0	0	0	0	0	0	0	0	0	0	0.0301496	0
4357324	k__Bacteria; p__Proteobacteria; c__Alphaproteobacteria; o__Caulobacterales; f__Caulobacteraceae; g__Asticcacaulis; s__biprosthecium	0	0	0	0	0	0	0	0	0	0	0	0	0	0	0	0	0	0	0	0	0	0	0	0	0	0	0	0	0	0	0	0	0	0	0	0	0.00151037	0	0	0	0	0	0.0117989	0	0	0	0	0
2211108	k__Bacteria; p__Proteobacteria; c__Alphaproteobacteria; o__Caulobacterales; f__Caulobacteraceae; g__Brevundimonas; s__diminuta	0	0	0	0	0.000809441	0	0	0.493531	0	0	0	0	0	0	0	0	0	0	0	0	0	0	0	0	0	0	0	0	0	0	0	0	0	0	0	0	0.0241659	0	0.00799476	0	0	0	0	0	0	0	0	0
268353	k__Bacteria; p__Proteobacteria; c__Alphaproteobacteria; o__Caulobacterales; f__Caulobacteraceae; g__Brevundimonas; s__diminuta	0	0	0	0	0	0	0	0.0133387	0	0	0	0.00233127	0	0	0	0	0	0	0	0	0	0	0	0	0	0	0	0	0	0	0	0	0	0	0	0	0.00453111	0	0	0	0	0	0	0	0	0	0	0
New.ReferenceOTU108	k__Bacteria; p__Proteobacteria; c__Alphaproteobacteria; o__Ellin329; f__; g__; s__	0	0	0	0	0	0	0.00905141	0	0	0	0	0	0	0	0.0204374	0	0	0	0	0	0	0	0.00146145	0	0	0	0	0	0	0	0	0	0	0	0	0	0	0	0	0	0	0	0	0	0	0	0	0
111553	k__Bacteria; p__Proteobacteria; c__Alphaproteobacteria; o__Rhizobiales; f__Bradyrhizobiaceae	0	0	0	0	0	0	0	0	0	0	0	0	0	0	0	0	0	0	0	0	0	0	0	0.0446851	0	0	0	0	0	0	0	0	0	0	0	0	0	0	0.0255832	0	0	0	0.013372	0.00380535	0	0	0.0138186	0
98457	k__Bacteria; p__Proteobacteria; c__Alphaproteobacteria; o__Rhizobiales; f__Bradyrhizobiaceae; g__; s__	0	0	0	0.739072	0.000809441	0	0	0	0	0	0	0	0	0	0	0	0	0	0	0	0	0	0	0	0	0	0	0	0.00193293	0	0	0	0	0	0	0	0	0	0	0	0.00216155	0	0	0	0	0	0	0
4475561	k__Bacteria; p__Proteobacteria; c__Alphaproteobacteria; o__Rhizobiales; f__Bradyrhizobiaceae; g__; s__	0.000958938	0	0	0.0068687	0	0	0.00452571	0	0.0831947	0.361664	0.00136513	0	0	5.06803	0	0.004959	0	0.00703614	0.00076187	0.0138924	0.00312276	0.00963298	0.032152	0.17874	0	0.117096	0.0551645	0.162583	0.235817	0	0.13579	0.175528	0.0292795	0	0	0.125198	0.0241659	0.135834	0.246238	0	0.758706	0.683134	0.0338234	0.0167435	0.00137821	0.0907377	0.0477369	0.775611
4388385	k__Bacteria; p__Proteobacteria; c__Alphaproteobacteria; o__Rhizobiales; f__Brucellaceae; g__Ochrobactrum; s__	8.15769	9.5051	0.335372	0.585213	1.19878	0.00990418	0.524982	0.320128	0	0	9.19007	7.76314	3.75059	0	0	0.00743849	0	0.00547256	0	0	0	0.0107033	0.00292291	0.0105141	0	0	0.00570668	0.100756	0.00386585	0	0	0	0.00819826	0.0187637	0.0325714	0.0595201	0	0.102199	0.0207864	0.0027126	0.0151309	0.952349	0	0.011416	0.039968	0	0.00125623	0.132962
2160433	k__Bacteria; p__Proteobacteria; c__Alphaproteobacteria; o__Rhizobiales; f__Hyphomicrobiaceae; g__Devosia; s__	0	0	0	0	0	0	0	0	0	0	0	0	0	0	0	0	0	0.0164177	0	0	0	0.00214066	0	0	0	0	0	0	0	0	0	0.00351056	0	0	0	0.00820968	0	0.00258732	0	0	0	0	0	0.00304428	0	0	0.0075374	0.0221603
1127852	k__Bacteria; p__Proteobacteria; c__Alphaproteobacteria; o__Rhizobiales; f__Hyphomicrobiaceae; g__Devosia; s__	0	0	0	0	0	0	0	0	0	0	0	0	0	0	0	0	0	0	0	0	0	0.00107033	0	0	0	0	0	0	0	0	0	0.0860087	0	0	0	0	0.00151037	0.0465718	0	0	0	0	0	0.0449031	0	0	0.0175873	0.265924
New.ReferenceOTU155	k__Bacteria; p__Proteobacteria; c__Alphaproteobacteria; o__Rhizobiales; f__Hyphomicrobiaceae; g__Pedomicrobium	0	0	0	0	0	0	0	0	0	0	0.0150164	0	0	0	0	0	0	0	0	0	0	0	0	0	0	0	0	0	0	0	0	0	0	0	0	0	0	0	0	0	0	0	0	0	0	0	0	0
4402900	k__Bacteria; p__Proteobacteria; c__Alphaproteobacteria; o__Rhizobiales; f__Hyphomicrobiaceae; g__Rhodoplanes; s__	0	0.00274714	0	0	0	0.322505	0	0	0.329579	0	0	0	0	0	0	0	0	0	0	0	0	0	0	0	0	0	0	0	0	0	0	0	0	0	0	0	0	0	0	0	0	0	0.0220245	0	0	0	0	0
4307347	k__Bacteria; p__Proteobacteria; c__Alphaproteobacteria; o__Rhizobiales; f__Methylobacteriaceae; g__; s__	0	0	0	0	0	0	0.841781	0	0	0.426882	0	0	0	0	0	0	0	0	0	0	0	0	0	0	0	0	0	0	0.121774	0	0	0.00175528	0	0	0.186545	0.00205242	0.0876014	0	0	0.0081378	0.0951084	0	0	0	0	0	0	0.5825
4459631	k__Bacteria; p__Proteobacteria; c__Alphaproteobacteria; o__Rhizobiales; f__Methylobacteriaceae; g__; s__	0	0	0	0	0	0	0	0	0	0	0	0	0	0	0	0	0	0	0	0	0	0	0	0	0	0	0	0	0	0	0.137676	0.24925	0	0	0.0118441	0	0.0468214	0	0	0	0	0	0	0.00076107	0	0.0589206	0	0
4418395	k__Bacteria; p__Proteobacteria; c__Alphaproteobacteria; o__Rhizobiales; f__Methylobacteriaceae; g__Methylobacterium; s__	0.000958938	0	0	0	0	0	0	0.186741	0	0	0.00136513	0	0	0	0	0	0.0141947	0.00625435	0	0.0162078	0.0109296	0	0	0.00262854	0	0	0	0	0	0	0.0641231	0.166752	0	0.302304	0.0562596	0	0.0891118	0.0750323	0	0	0	0	0.0471954	0.00228321	0.00137821	0.0223898	0.0301496	2.39331
677165	k__Bacteria; p__Proteobacteria; c__Alphaproteobacteria; o__Rhizobiales; f__Methylobacteriaceae; g__Methylobacterium; s__	0.00479469	0	0.00487814	0	0.393388	0.000619011	0	2.21422	1.5999	0	3.22308	0	0	0	0	0.004959	0.00432013	0.00469076	0.017523	0.0393619	0.0163945	0.016055	0	0	0	0.156128	0.203538	0.135104	0.276409	0.199932	0.00565792	0.145688	0.00936944	0.085479	0.0592207	0.102621	0.0211452	0.0866753	0.0191874	0.477418	0.311264	0.00673038	0.00707931	0	0.0137821	0.020033	0.080399	0
4303249	k__Bacteria; p__Proteobacteria; c__Alphaproteobacteria; o__Rhizobiales; f__Methylobacteriaceae; g__Methylobacterium; s__adhaesivum	0	0	0	0	0	0	0	0	0.0031998	0	0	0	0	0	0	0	0	0	0	0	0	0	0	0	0	0	0.190223	0	0	0	0.0245177	0	0.0105406	0	0	0	0	0	0.00959371	0	0	0	0	0	0	0	0	0
151176	k__Bacteria; p__Proteobacteria; c__Alphaproteobacteria; o__Rhizobiales; f__Methylobacteriaceae; g__Methylobacterium; s__organophilum	0.046988	0	0.845747	0	0.501854	0.437022	0	0.693611	0	0	0	0	0.00228694	0	0	0.00123975	0	0	0.124947	0	0	0	0	0.162969	0	0	0	0	0	0	0.301756	0.133401	0	0.0542062	0	0	0.0815599	0.0659767	0.0031979	0	0	0	0	0.0243542	0.00137821	0	0	0.00316576
New.ReferenceOTU2	k__Bacteria; p__Proteobacteria; c__Alphaproteobacteria; o__Rhizobiales; f__Methylobacteriaceae; g__Methylobacterium; s__organophilum	0.642489	0.0673049	9.64896	0.0261011	5.76646	4.82643	0	9.45712	0	0	0.0218421	0.0326378	0.0160086	0	0	0	0	0	0.833486	0	0	0	0	0.0105141	0	0	0	0	0	0	0.0226317	0.00175528	0	0	0	0	0.00302074	0.00129366	0	0	0	0	0.00157318	0.0076107	0.00137821	0	0.00125623	0
4462474	k__Bacteria; p__Proteobacteria; c__Alphaproteobacteria; o__Rhodobacterales; f__Rhodobacteraceae; g__Paracoccus; s__	0	0.00137357	0.974408	0.00412122	0	0	0	0.306789	0.255984	0	0.00273026	0	0.00114347	0	0	0	0	0	0.017523	0	0.00780689	0	0.00146145	0	0	0.00354836	0	0	0.0173963	0	0	0	0	0.00208485	0.331636	0.0348911	0.0513525	0.0866753	0.0175885	0	0	0.34998	0	0.00152214	0.0248077	0	0	0
4429736	k__Bacteria; p__Proteobacteria; c__Alphaproteobacteria; o__Rhodobacterales; f__Rhodobacteraceae; g__Paracoccus; s__	0	0	0.0201223	0	0	0.000619011	0	0.987061	0	0	0	0	0	0	0	0	0	0	0	0	0	0	0	0	0	0.0816124	0	0	0.0734512	0	0	0	0	0.0333577	0.156935	0.00205242	0.00302074	0	0.0463696	0.0027126	0	0	0	0.0205489	0	0	0.0125623	0.0158288
4376318	k__Bacteria; p__Proteobacteria; c__Alphaproteobacteria; o__Rhodobacterales; f__Rhodobacteraceae; g__Paracoccus; s__marcusii	0.00287681	0	0.000609767	0	0.126273	0.00123802	0	0	0	0	0	0	0	0	0	0	0.0178977	0	0	0	0	0	0	0	0.301276	0	0	0	0	0	0	0	0.00117118	0	0.091792	0	0.0468214	0.0194049	0	0	0	0	0.00314636	0	0	0	0	0
New.CleanUp.ReferenceOTU16	k__Bacteria; p__Proteobacteria; c__Alphaproteobacteria; o__Rhodospirillales; f__Acetobacteraceae; g__; s__	0	0	0	0	0	0	0	0	0	0	0	0	0	0	0	0	0	0	0	0	0	0	0	0	0	0	0	0	0	0	0	0	0	0	0	0	0	0	0	0	0	0	0	0	0	0	0	0
New.ReferenceOTU2068	k__Bacteria; p__Proteobacteria; c__Alphaproteobacteria; o__Rhodospirillales; f__Acetobacteraceae; g__Roseomonas; s__mucosa	0	0	0	0	0	0	0	0	0	0	0	0	0	0	0	0	0	0	0.0335223	0	0	0	0	0	0	0	0	0	0	0	0	0	0	0	0	0	0	0.0608021	0.0127916	0	0	0	0	0	0	0	0	0
4364412	k__Bacteria; p__Proteobacteria; c__Alphaproteobacteria; o__Rhodospirillales; f__Rhodospirillaceae; g__; s__	0	0	0	0	0	0	0	0	0	0	0	0	0	0	0	0	0	0	0	0	0	0	0	0	0	0	0	0	0	0	0	0	0	0	0	0	0	0	0	0	0	0	0	0	0	0	0	0
New.ReferenceOTU4421	k__Bacteria; p__Proteobacteria; c__Alphaproteobacteria; o__Rhodospirillales; f__Rhodospirillaceae; g__; s__	1.60718	0	0.000609767	0	0	0	0	0	0	0	0	0	0	0	0	0	0	0	0	0	0	0	0	0	0	0	0	0	0	0	0	0	0	0	0	0	0	0	0	0	0	0	0	0	0	0	0	0
New.ReferenceOTU5219	k__Bacteria; p__Proteobacteria; c__Alphaproteobacteria; o__Rhodospirillales; f__Rhodospirillaceae; g__; s__	1.38854	0	0.000609767	0	0	0	0	0	0	0	0	0	0	0	0	0	0	0	0	0	0	0	0	0	0	0	0	0	0	0	0	0	0	0	0	0	0	0	0	0	0	0	0	0	0	0	0	0
New.ReferenceOTU861	k__Bacteria; p__Proteobacteria; c__Alphaproteobacteria; o__Rhodospirillales; f__Rhodospirillaceae; g__; s__	0	0	0	0	0	0	0.00905141	0	0.015999	0.00889337	0	0	0	0.0340136	0	0	0	0	0	0	0	0	0	0	0	0	0	0	0	0	0	0	0	0	0	0	0	0	0	0	0	0	0	0	0	0	0	0
188414	k__Bacteria; p__Proteobacteria; c__Alphaproteobacteria; o__Rickettsiales; f__; g__; s__	0	0	0	0	0	0	0	0	0	0	0	0	0	0	0	0	0	0	0	0	0	0	0	0	0	0	0	0	0	0	0	0	0	0	0	0	0	0	0	0	0	0	0	0	0	0	0	0
New.ReferenceOTU1381	k__Bacteria; p__Proteobacteria; c__Alphaproteobacteria; o__Rickettsiales; f__; g__; s__	0	0	0	0	0	0	0	0	0	0	0	0	0	0	0	0	0	0	0	0	0	0	0	0	0	0	0	0	0	0	0	0	0	0	0	0	0	0	0	0	0	0	0	0	0	0	0	0
New.ReferenceOTU990	k__Bacteria; p__Proteobacteria; c__Alphaproteobacteria; o__Rickettsiales; f__; g__; s__	0	0	0	0	0	0	0	0	0	0	0	0	0	0	0	0	0.00370297	0	0	0	0	0	0	0	0	0	0	0	0	0	0	0	0	0	0	0	0	0.00129366	0.327785	0	0	0	0	0	0	0	0	0
2343601	k__Bacteria; p__Proteobacteria; c__Alphaproteobacteria; o__Rickettsiales; f__mitochondria	0	0	0	0	0	0	0	0.20008	0	0	0	0	0	0	0	0	0	0	0	0	0	0	0	0	0	0	0	0	0	0	0	0	0	0	0	0	0	0	0	0	0	0	0	0	0	0	0	0
New.CleanUp.ReferenceOTU210	k__Bacteria; p__Proteobacteria; c__Alphaproteobacteria; o__Rickettsiales; f__mitochondria	0	0	0	0	0	0	0	5.6556	0	0	0	0	0	0	0	0	0	0	0	0	0	0	0	0	0	0	0	0	0	0	0	0	0	0	0	0	0	0	0	0	0.00216155	0	0	0	0	0	0	0
3190878	k__Bacteria; p__Proteobacteria; c__Alphaproteobacteria; o__Rickettsiales; f__mitochondria; g__; s__	0	0	0	0	0	0	0	0	0	0	0	0	0	0	0	0	0	0	0	0	0	0	0	0	0	0	0	0	0	0	0	0	0	0	0	0	0	0	0	0	0	0	0	0	0	0	0	0
New.ReferenceOTU5734	k__Bacteria; p__Proteobacteria; c__Alphaproteobacteria; o__Rickettsiales; f__mitochondria; g__; s__	0	0	0	0	0	0	0	0	0	0	0	0	0	0	0	0	0	0	0	0	0	0	0	0	0	0	0	0	0	0	0	0	0	0	0	0	0	0	0	0	0	0	0	0	0	0	0	0
New.ReferenceOTU607	k__Bacteria; p__Proteobacteria; c__Alphaproteobacteria; o__Rickettsiales; f__mitochondria; g__Acanthamoeba	0	0	0	0	0	0	0	0	0	0	0.00136513	0	0	0	0	0	0	0	0	0	0	0	0	0	0	0	0	0	0	0	0	0	0	0	0	0	0	0	0	0	0	0	0	0	0	0	0	0
4469172	k__Bacteria; p__Proteobacteria; c__Alphaproteobacteria; o__Rickettsiales; f__Rickettsiaceae; g__; s__	1.48731	0	0.000609767	0.00412122	0.000809441	0	0	0	0	0	0.0040954	0	0	0	0	0	0	0	0	0	0	0	0	0	0	0	0	0	0	0	0	0	0	0	0	0	0	0	0	0	0	0	0	0	0	0	0	0
112212	k__Bacteria; p__Proteobacteria; c__Alphaproteobacteria; o__Rickettsiales; f__Rickettsiaceae; g__Orientia; s__tsutsugamushi	0	0	0	0	0	0	0	0	0	0	0	0	0	0	0	0.0415316	1.20347	0.193103	0	0	0	0	0	0	0	0	0	0	0	0	0.00377195	0.00175528	0	0	0	0	0	0.00129366	0	0	0	0.00336519	0	0	0	0.00117841	0.00125623	0
301131	k__Bacteria; p__Proteobacteria; c__Alphaproteobacteria; o__Rickettsiales; f__Rickettsiaceae; g__Orientia; s__tsutsugamushi	0	0	0	0	0	0	0	0	0	0	0	0	0	0	0	0.323574	4.4374	1.13907	0.00990431	0	0	0	0	0	0	0	0	0.0045798	0.00386585	0	0.00377195	0.0193081	0.00234236	0	0	0	0.172182	0.00258732	0	0	0	0	0	0.00152214	0	0	0	0
New.ReferenceOTU2936	k__Bacteria; p__Proteobacteria; c__Alphaproteobacteria; o__Rickettsiales; f__Rickettsiaceae; g__Wolbachia	0	0	0	0	0	0	0	0	0	0	0	0	0	0	0	0.551688	0	0.000781794	0	0	0	0	0	0	0	0	0	0	0	0.00357022	0	0	0.00234236	0	0	0	0	2.326	0.00159895	0	0	0	0	0	0	0	0	0
4331815	k__Bacteria; p__Proteobacteria; c__Alphaproteobacteria; o__Sphingomonadales; f__Sphingomonadaceae; g__; s__	0	0	0	0	0.0121416	0	0	0	0	0	0	0	0	0	0	0	0	0	0	0	0	0	0	0	0	0	0	0	0	0	0.00377195	0	0	0	0	0	0.0362488	0	0	0	0	0	0.0401161	0.0205489	0	0	0	0
17329	k__Bacteria; p__Proteobacteria; c__Alphaproteobacteria; o__Sphingomonadales; f__Sphingomonadaceae; g__; s__	0.015343	0.0563164	0.00670744	0.0219798	0.0129511	0.00247604	0	0	0	0	0.040954	0.0163189	0.0365911	0.102041	0	0	0	0	0.00457122	0	0	0	0	0.0420566	0.00645592	0	0	0	0	0.0142809	0	0	0	0	0	0	0	0.00129366	0	0.0054252	0.00216155	0.0134608	0.00157318	0	0	0.00235682	0.00125623	0.0949728
4312153	k__Bacteria; p__Proteobacteria; c__Alphaproteobacteria; o__Sphingomonadales; f__Sphingomonadaceae; g__; s__	0	0	0	0	0	0	0	0	0	0	0	0	0	0	0	0	0	0	0	0	0	0	0	0	0.0516473	0	0	0	0	0	0	0	0	0.0583759	0	0	0	0	0	0.0027126	0	0	0	0	0	0	0	0
4465896	k__Bacteria; p__Proteobacteria; c__Alphaproteobacteria; o__Sphingomonadales; f__Sphingomonadaceae; g__Kaistobacter; s__	0	0	0	0	0	0	0	0	0	0	0	0	0	0	0	0.0024795	0.00246865	0.00547256	0	0	0	0	0	0	0	0	0	0	0	0	0	0	0	0	0	0	0	0.00129366	0	0	0	0	0.00550613	0	0	0.0129625	0	0
4447334	k__Bacteria; p__Proteobacteria; c__Alphaproteobacteria; o__Sphingomonadales; f__Sphingomonadaceae; g__Kaistobacter; s__	0	0	0	0	0	0	0	0	0	0	0	0	0	0	0	0.00371925	0.00123432	0.00234538	0	0	0	0	0	0	0	0	0	0	0	0.00178511	0	0	0	0	0	0.00205242	0	0.00646831	0	0.0027126	0	0	0.00550613	0	0.039968	0	0	0
4453972	k__Bacteria; p__Proteobacteria; c__Alphaproteobacteria; o__Sphingomonadales; f__Sphingomonadaceae; g__Kaistobacter; s__	0	0	0	0	0	0	0	0	0	0	0	0	0	0	0	0.00681862	0.00185149	0.00781794	0	0.000771801	0	0	0	0	0	0	0	0	0	0	0	0	0	0	0	0	0	0.00776197	0	0	0	0	0.0117989	0	0.00275642	0	0	0
4258048	k__Bacteria; p__Proteobacteria; c__Alphaproteobacteria; o__Sphingomonadales; f__Sphingomonadaceae; g__Kaistobacter; s__	0	0	0	0	0	0	0	0	0	0	0	0	0	0	0	0	0	0	0	0	0	0	0.00146145	1.91357	0.00215197	0.00709673	0	0	0	0	0	0	0	0.00208485	0	0	0	0	0.00159895	0	0	0	0.00078659	0	0	0.00824888	0.0452244	0.364062
581019	k__Bacteria; p__Proteobacteria; c__Alphaproteobacteria; o__Sphingomonadales; f__Sphingomonadaceae; g__Novosphingobium	0.00863044	5.04237	5.20619	3.99346	0.575513	0.853616	0	0	0	0	0.0150164	12.0504	1.9176	0	0	0	0	0	0	0	0	0	0	0	0	0	0	0	0	0	0	0	0	0	0	0	0	0	0	0	0	0	0	0	0	0	0	0
1129599	k__Bacteria; p__Proteobacteria; c__Alphaproteobacteria; o__Sphingomonadales; f__Sphingomonadaceae; g__Novosphingobium	0	0.0453278	0.0567084	0.0398384	0.00242832	0.0179513	0	0	0	0	0	0.123558	0.0148651	0	0	0	0	0	0	0	0	0	0	0	0	0	0	0	0	0	0	0	0	0	0	0	0	0	0.0031979	0	0	0	0	0	0	0	0	0
668105	k__Bacteria; p__Proteobacteria; c__Alphaproteobacteria; o__Sphingomonadales; f__Sphingomonadaceae; g__Novosphingobium	0.00191788	0.266473	0.257932	0.239031	0.0307588	0.0371407	0	0	0	0	0	0.571162	0.100625	0	0	0	0	0	0	0	0	0	0	0	0	0	0	0	0	0	0	0	0	0	0	0	0	0	0	0	0	0	0	0	0	0	0	0
4413214	k__Bacteria; p__Proteobacteria; c__Alphaproteobacteria; o__Sphingomonadales; f__Sphingomonadaceae; g__Novosphingobium; s__	0	0	0.00304884	0	0	0	1.47538	0	0	0	0	0	0.00114347	0	0	0	0.0104918	0	0	0	0	0	0	0	0	0	0	0	0	0	0	0.196591	0	0	0	0	0	0	0	0	0	0	0	0	0	0	0	0
4474083	k__Bacteria; p__Proteobacteria; c__Alphaproteobacteria; o__Sphingomonadales; f__Sphingomonadaceae; g__Novosphingobium; s__	0	0	0.00548791	0.00412122	0	0	0.162925	0	0	0	0	0.00233127	0.00343041	0	0	0	0	0.00703614	0.0167611	0.000771801	0	0	0	0.0578278	0	0	0	0	0	0	0.284782	0.270313	0	0.0959033	0.0266493	0.0184718	0.0740081	0.0284605	0	0	0	0	0.0165184	0	0.0454809	0.00117841	0	0
New.ReferenceOTU5125	k__Bacteria; p__Proteobacteria; c__Alphaproteobacteria; o__Sphingomonadales; f__Sphingomonadaceae; g__Novosphingobium; s__	0	0	0	0	0	0	0	0	0	0	0	0	0	0	0	0	0	0	0	0	0	0.00749232	0	0	0	0	0	0	0	0	0	0	0	0	0	0	0	0	0	0	0	0	0	0	0	0	0	0
4393057	k__Bacteria; p__Proteobacteria; c__Alphaproteobacteria; o__Sphingomonadales; f__Sphingomonadaceae; g__Sphingobium; s__	0.000958938	0.00137357	0	0	0	0	0	0	0	0	0	0.00233127	0.00343041	0	0	0	0	0	0	0.0200668	0.012491	0	0	0.165598	0.00215197	0.00177418	0	0	0	0	0	0	0.0351354	0	0	0	0.0679666	0	0	0	0	0.154799	0.0212379	0.00684963	0	0	0	0
4479101	k__Bacteria; p__Proteobacteria; c__Alphaproteobacteria; o__Sphingomonadales; f__Sphingomonadaceae; g__Sphingobium; s__	0	0	0	0	0	0	0	0	0	0	0	0	0	0	0	0	0	0	0.0205705	0	0	0	0	1.47724	0	0.00887091	0.190223	0	0	0	0	0	0	0.243928	0.00296103	0	0	0.0815006	0	0	0	0	0	0	0	0	0	0
4449609	k__Bacteria; p__Proteobacteria; c__Alphaproteobacteria; o__Sphingomonadales; f__Sphingomonadaceae; g__Sphingomonas; s__	0	0	0	0	0	0	0	0	1.19992	0	0	0	0	0	0	0	0.000617162	0	0.0243798	0.000771801	0	0	0	0	0.137726	0	0	0	0	0	0	0.00526584	0	0	0	0.00205242	0.00151037	0	0.187077	0	0	0	0	0	0	0	0.021356	0
1144378	k__Bacteria; p__Proteobacteria; c__Alphaproteobacteria; o__Sphingomonadales; f__Sphingomonadaceae; g__Sphingomonas; s__	0.00575363	1.39555	0.05244	0.19095	0.00242832	0.000619011	0	0	0	0	0	0	0	0.918367	0	0	0.00123432	0	0.00533309	0.00385901	0.00156138	0.00107033	0.00146145	0.0420566	0.0322796	0.0443546	0.0247289	0.0251889	0	0.117817	0	0.0210633	0.0292795	0.0291879	0	0.0164194	0.00302074	0	0	0	0	0.188451	0.00550613	0.0159825	0.00275642	0.00117841	0	0
4423410	k__Bacteria; p__Proteobacteria; c__Alphaproteobacteria; o__Sphingomonadales; f__Sphingomonadaceae; g__Sphingomonas; s__	8.40701	1.37494	2.0226	1.85867	2.37004	0.931612	0.135771	0	0.0799949	0.37945	14.0704	8.25038	11.7515	0	0	0	0.00925743	0.00938152	0.181325	0.0308721	0.0148331	0.022477	0	0.00262854	0.00645592	0.0372578	0.01712	0.0801466	0	0.00178511	0.0660091	0.112338	0.00468472	0	0	0.063625	0.057394	0.1837	0.00799476	0.610335	0.134016	0.0201911	0.0542747	0.022071	0.00137821	0	0.00251247	1.2663
4458424	k__Bacteria; p__Proteobacteria; c__Alphaproteobacteria; o__Sphingomonadales; f__Sphingomonadaceae; g__Sphingomonas; s__changbaiensis	0.00191788	0.0329657	0.00304884	0.00274748	0.00485665	0	0	0	0	0.00296446	0	0	0	0	0	0	0	0	0.0121899	0.00540261	0	0	0	0.0131427	0	0.00177418	0	0	0	0	0.00188597	0.00526584	0.00117118	0	0.0118441	0	0	0	0	0	0	0.0134608	0	0	0	0	0	0.0411549
4477254	k__Bacteria; p__Proteobacteria; c__Alphaproteobacteria; o__Sphingomonadales; f__Sphingomonadaceae; g__Sphingomonas; s__yabuuchiae	0.000958938	0	0.0219516	0	0	0.0105232	0	0	0	0	0	0	0	0	0	0	0	0	0.00076187	0	0	0	0	0	0	0	0	0	0	0	0.0377195	0	0.00819826	0.00208485	0.0444155	0.00205242	0	0.0194049	0.00159895	0	0	0	0	0	0.00137821	0.0954513	0	0.0854755
New.CleanUp.ReferenceOTU3	k__Bacteria; p__Proteobacteria; c__Alphaproteobacteria; o__Sphingomonadales; f__Sphingomonadaceae; g__Sphingopyxis; s__	0	0	0	0	0	0	0	0	0	0	0	0	0	0	0	0	0	0	0	0	0	0	0	0	0	0	0	0	0	0	0	0	0	0	0	0	0	0	0	0	0	0	0	0	0	0	0	0
157059	k__Bacteria; p__Proteobacteria; c__Alphaproteobacteria; o__Sphingomonadales; f__Sphingomonadaceae; g__Zymomonas; s__	0	0	0	0	0	0	0.601919	0	0.0031998	0.00296446	0	0	0	0	0	0	0	0	0	0	0	0	0	0	0	0	0	0	0	0	0	0	0	0	0	0	0	0	0	0	0	0	0	0	0	0	0	0
1862310	k__Bacteria; p__Proteobacteria; c__Betaproteobacteria; o__; f__; g__; s__	0	0	0	0	0	0	0	0	0	0	0	0	0	0	0	0	0	0	0	0.000771801	0	0	0	0	0	0	0	0	0	0	0	0	0	0	0	0	0	0	0	0	0	0	0	0	0	0.00117841	0	0
4445104	k__Bacteria; p__Proteobacteria; c__Betaproteobacteria; o__Burkholderiales; f__; g__; s__	0	0.00137357	0	0	0	0.000619011	0	0	0	0	0.00136513	0.00233127	0	0	0	0	0	0	0	0	0	0	0	0	0	0	0	0	0	0	0	0	0	0	0	0	0	0	0	0	0	0	0	0	0	0	0	0
119663	k__Bacteria; p__Proteobacteria; c__Betaproteobacteria; o__Burkholderiales; f__Alcaligenaceae	0.516868	0	0.000609767	0	0.000809441	0	0	0	0	0	0.00136513	0	0	0	0	0	0	0	0	0	0	0	0	0	0	0	0	0	0	0	0	0	0	0	0	0	0	0	0	0	0	0	0	0	0	0	0	0
723102	k__Bacteria; p__Proteobacteria; c__Betaproteobacteria; o__Burkholderiales; f__Alcaligenaceae	1.26292	0	0	0.00137374	0	0	0	0	0	0	0	0	0	0	0	0	0	0	0	0	0	0	0	0	0	0	0	0	0	0	0	0	0	0	0	0	0	0	0	0	0	0	0	0	0	0	0	0
4451045	k__Bacteria; p__Proteobacteria; c__Betaproteobacteria; o__Burkholderiales; f__Alcaligenaceae; g__; s__	0	0	0	0.211556	0.000809441	0	0	0	0	0	0	0	0	0	0	0.000619874	0	0.00390897	0	0.00771801	0	0	0	0	0	0	0	0	0	0	0	0	0	0	0	0	0.0770288	0.0750323	0	0	0	0	0	0.00076107	0	0	0	0.00949728
1060234	k__Bacteria; p__Proteobacteria; c__Betaproteobacteria; o__Burkholderiales; f__Alcaligenaceae; g__Achromobacter; s__	0	0.00137357	0	3.35467	0	0	0	0	0	0	0	0.00233127	0	0	0	0	0	0	0	0	0	0	0	0	0	0	0	0	0	0	0	0	0	0	0	0	0	0	0	0	0	0	0	0.00152214	0	0	0.00125623	0.383057
4322414	k__Bacteria; p__Proteobacteria; c__Betaproteobacteria; o__Burkholderiales; f__Burkholderiaceae; g__Burkholderia	0	0	0	0	0	0	0	0	0	0	0	0	0	0	0	0	0	0	0	0	0	0	0	0	0	0	0	0	0	0	0	0	0	0	0	0	0	0	0	0	0	0	0	0.00076107	0	0	0	0.177283
4346780	k__Bacteria; p__Proteobacteria; c__Betaproteobacteria; o__Burkholderiales; f__Burkholderiaceae; g__Burkholderia; s__	0	0	0	0.00549496	0	0	0	0	0	0	0.00546053	1.77177	0	0	0	0.000619874	0	0	0	0	0	0	0	0	0	0.0177418	0	0.0022899	0	0.00535533	0.0075439	0	0.00117118	0	0	0	0	0.00388098	0	0.0108504	0.00864622	0.0235563	0	0	0	0	0	0.00316576
4311005	k__Bacteria; p__Proteobacteria; c__Betaproteobacteria; o__Burkholderiales; f__Burkholderiaceae; g__Burkholderia; s__	0	0	0	0	0	0	0	0	0	0	0	0	0	0	0	0	0	0	0	0	0	0	0	0	0	0	0	0	0	0	0	0	0	0	0	0	0	0	0	0	0	0	0	0	0	0	0	0.00949728
4360371	k__Bacteria; p__Proteobacteria; c__Betaproteobacteria; o__Burkholderiales; f__Burkholderiaceae; g__Burkholderia; s__	0	0	0	0	0	0	0	0	0	0.00592891	0	0	0	0	0	0	0	0	0	0	0	0	0	0	0	0	0	0	0	0	0	0	0	0	0	0	0	0	0	0	0	0	0	0	0	0	0	0
4450385	k__Bacteria; p__Proteobacteria; c__Betaproteobacteria; o__Burkholderiales; f__Burkholderiaceae; g__Burkholderia; s__	0	0	0	0	0	0	0	0	0	0	1.05661	0.00233127	0	0	0	0	0	0	0	0	0	0	0	0	0	0.00177418	0	0	0	0.00357022	0	0	0	0	0	0	0	0	0	0.0027126	0.00432311	0.0134608	0.0110123	0.0273985	0.00137821	0	0	0
4320353	k__Bacteria; p__Proteobacteria; c__Betaproteobacteria; o__Burkholderiales; f__Burkholderiaceae; g__Burkholderia; s__bryophila	0	0	0	0	0	0	0	0	0	0	0	0	0	0	0	0	0	0	0	0	0	0	0	0	0	0	0	0	0	0	0	0	0	0	0	0	0	0	0	0	0	0	0	0	0	0	0	0.0854755
270402	k__Bacteria; p__Proteobacteria; c__Betaproteobacteria; o__Burkholderiales; f__Comamonadaceae	0	0	0	0	0	0.000619011	0	0.493531	3.059	1.55338	0	0	0	0	0	0	0.000617162	0.000781794	0	0.0277849	0.0273241	0	0	0	0	0	0	0	0	0.135668	0	0	0	0	0	0	0	0.00258732	0	0	0.0259387	0	0	0.00532749	0	0.0518501	0	0.259592
343569	k__Bacteria; p__Proteobacteria; c__Betaproteobacteria; o__Burkholderiales; f__Comamonadaceae	0	0	0	0	0	0	0	0	0.131192	0.032609	0	0	0	0	0	0	0	0	0	0.0123488	0.00624551	0	0	0	0	0	0	0	0	0	0	0	0	0	0	0	0	0	0	0	0	0	0	0	0	0	0	0
4325011	k__Bacteria; p__Proteobacteria; c__Betaproteobacteria; o__Burkholderiales; f__Comamonadaceae	0	0	0.0250005	0	0	0.0297125	0	0	0.137591	0.00889337	0	0	0	0	1.6963	0	0.000617162	0	0	0.00771801	0.00312276	0	0	0.00525707	0.00215197	0	0.00380445	0	0	0	0	0.0280845	0.00117118	0	0	0	0.00453111	0	0.00799476	0	0	0	0	0.00304428	0	0	0	0.0253261
4355314	k__Bacteria; p__Proteobacteria; c__Betaproteobacteria; o__Burkholderiales; f__Comamonadaceae	0	0	0	0	0	0	0	0	0	0	0	0	0	0	0	0	0	0	0	0.000771801	0	0	0	0	0	0	0	0	0	0	0.075439	0	0.0269371	0.00208485	0.192467	0	0.0226555	0.0336352	0	0	0.118886	0.252389	0.00943908	0.0076107	0	0	0	0
4453710	k__Bacteria; p__Proteobacteria; c__Betaproteobacteria; o__Burkholderiales; f__Comamonadaceae	0.00575363	0.00137357	0.00975628	0.00137374	0.00728497	0.00247604	0	0	0	0	0	0.00233127	0.019439	0	0.0204374	0	0.00185149	0	0	0.015436	0.0117103	0	0	0	0.00430394	0	0	0	0	0.00178511	0	0.012287	0.0339642	0	0	0	0	0	0.00159895	0	0	0	0	0.0076107	0	0	0.00125623	0.00316576
4451302	k__Bacteria; p__Proteobacteria; c__Betaproteobacteria; o__Burkholderiales; f__Comamonadaceae	0	0	0	0	0.000809441	0	0	2.60104	0	0	0	0	0	0	0	0	0	0	0	0	0	0	0	0	0	0	0	0	0	0	0	0	0	0	0	0	0	0	0	0	0.196701	0	0.0149452	0	0	0	0	0
4415338	k__Bacteria; p__Proteobacteria; c__Betaproteobacteria; o__Burkholderiales; f__Comamonadaceae	0.0690436	0.00824142	0.0256102	0.0206061	0.00485665	0.00123802	0	0	0.0031998	0.0118578	0.00136513	0.00699382	0.0262998	0	0	0.000619874	0.0302409	0	0.0929481	0.0270131	0	0	0.00146145	0	0	0.00177418	0	0.00915961	0.00193293	0.00714043	0.475265	0.00526584	0	0	0	0	0.120829	0.00258732	0.0511664	0	0	0	0	0.00076107	0.00137821	0.121376	0.00125623	0.0411549
4483490	k__Bacteria; p__Proteobacteria; c__Betaproteobacteria; o__Burkholderiales; f__Comamonadaceae	0.00191788	0.00274714	0.125612	0.00137374	0.0097133	0.00123802	0.00452571	2.90783	1.09113	2.43678	0.00136513	0.00233127	0.00343041	0	0.0204374	0.0111577	0.000617162	0.000781794	0.023618	0.0748647	0.151454	0.00107033	0	0	0.00645592	0.0603222	0	0.0022899	0	0.0392724	0.0245177	0.0807428	0	0.0604608	0	0.00205242	0.00151037	0.111255	0.0111927	0.0027126	0.0151309	0.00336519	0.0125854	0.0129382	0	0.0742399	0	0.170951
1135830	k__Bacteria; p__Proteobacteria; c__Betaproteobacteria; o__Burkholderiales; f__Comamonadaceae	0	0	0	0	0	0	0	0	0	0	0	0	0	0	0	0	0	0.00234538	0	0	0	0.00107033	0	0	0	0	0	0.0137394	0	0	0	0	0.0644149	0	0	0	0.0921325	0	0	0.28211	0	0	0	0	0	0	0	0
4396454	k__Bacteria; p__Proteobacteria; c__Betaproteobacteria; o__Burkholderiales; f__Comamonadaceae; g__; s__	3.05134	3.1963	0.657939	3.38215	1.36229	0.277317	4.16365	8.45672	2.53744	1.87354	3.62579	2.75557	6.96374	14.6939	8.91069	0.0830632	0.04567	0.0406533	0.0556165	0.0787237	0.0546482	0.102752	0.283522	0.554621	0.850029	1.10354	0.310063	0.46485	0.695854	1.55483	0.473379	0.228186	0.242434	0.715105	0.390856	0.589044	0.182755	0.322122	0.291009	0.93856	0.568489	1.71288	0.0637138	0.0715406	0.135064	0.234504	0.380639	3.49816
849642	k__Bacteria; p__Proteobacteria; c__Betaproteobacteria; o__Burkholderiales; f__Comamonadaceae; g__; s__	0.0393165	0	0.0189028	0.0192324	0	0	0	0	0.015999	0.00889337	0.00136513	0	0	0	0	0	0	0	0	0	0.000780689	0	0	0	0	0	0	0	0.00193293	0.00357022	0.00377195	0.00526584	0	0	0	0	0.00151037	0	0.0031979	0.0027126	0	0	0	0	0	0.00353523	0	0
4477199	k__Bacteria; p__Proteobacteria; c__Betaproteobacteria; o__Burkholderiales; f__Comamonadaceae; g__; s__	0.207131	0.267846	0.194516	0.233536	0.801347	0.384406	0.113143	0.360144	2.85422	2.90813	0.341283	0.491899	0.58317	0.340136	0.367872	0.0210757	0.0302409	0.00312717	0.0167611	0.0347311	0.0405958	0.0181956	0.00876872	0.0315424	0.0322796	0.0319353	0.0380445	0.0893062	0.148835	0.0464128	0.0113158	0.0842534	0.0562166	0.0250182	0.0207272	0.0205242	0.00604147	0.0452781	0.300603	0.436729	0.0172924	0.0572082	0.0188782	0.00152214	0.00413462	0.00824888	0.0138186	0.123465
4426763	k__Bacteria; p__Proteobacteria; c__Betaproteobacteria; o__Burkholderiales; f__Comamonadaceae; g__; s__	0	0	0.00121953	0	0	0	0	0.0133387	0.00959939	0.00592891	0	0	0	0	0	0	0	0	0.00533309	0.00771801	0	0.0214066	0	0	0.197981	0	0.0076089	0.0206091	0	0.0589086	0.13579	0	0.00117118	0	0	0	0	0.00129366	0.0159895	0.0786654	0	0	0.0361831	0	0.00413462	0	0	0
4464858	k__Bacteria; p__Proteobacteria; c__Betaproteobacteria; o__Burkholderiales; f__Comamonadaceae; g__; s__	1.9898	0	0.481106	0.636041	0.000809441	0.00309506	0	0	0.476769	0.420953	0.0040954	0.00233127	0.0114347	0	0	0.0105379	0.00925743	0	0.0076187	0	0	0.00214066	0	0	0	0	0	0.0068697	0.172031	0.342741	0.367765	0.175528	0.0281083	0	0.0503376	0	0.0362488	0.0543338	0.150301	0.108504	0.181571	0	0	0.00076107	0.0303206	0.040066	0.0439682	0.202609
4472017	k__Bacteria; p__Proteobacteria; c__Betaproteobacteria; o__Burkholderiales; f__Comamonadaceae; g__; s__	0.0182198	0	0.010366	0.00824244	0	0	0.0226285	0.0933707	0.195188	0	0	0	0	0	0	0	0	0	0	0	0.0179558	0	0	0	0	0	0	0	0.0173963	0	0	0	0	0	0	0	0	0.00646831	0.00159895	0	0.0108078	0	0.0157318	0	0	0	0	0
4482839	k__Bacteria; p__Proteobacteria; c__Betaproteobacteria; o__Burkholderiales; f__Comamonadaceae; g__; s__	0.191788	0.03846	0.206101	0	0.226644	0	0	0	0.223986	0.00296446	0.00136513	0.00233127	0.839308	0	0	0.000619874	0	0	0.00304748	0	0.00468413	0	0	0	0	0	0.00190223	0	0	0	0	0.0175528	0	0	0	0	0	0	0.00159895	0	0	0	0	0	0	0	0	0
2881877	k__Bacteria; p__Proteobacteria; c__Betaproteobacteria; o__Burkholderiales; f__Comamonadaceae; g__; s__	0.00191788	0	0.00121953	0	0	0	0	0	0.0031998	0.148223	0	0.00233127	0.00686083	0	0	0	0	0	0	0	0	0	0	0	0	0	0	0	0	0	0	0	0	0	0	0	0	0	0	0	0	0	0	0	0	0	0	0
4475864	k__Bacteria; p__Proteobacteria; c__Betaproteobacteria; o__Burkholderiales; f__Comamonadaceae; g__; s__	0	0	0.00121953	0	0	0	0.00452571	0	0.377576	1.12649	0	0	0	0	0	0.000619874	0.000617162	0	0	0.00463081	0	0	0	0	0	0	0	0	0	0	0	0	0	0	0	0	0	0	0.00159895	0	0	0.00336519	0.00078659	0.00152214	0	0	0	0
4389705	k__Bacteria; p__Proteobacteria; c__Betaproteobacteria; o__Burkholderiales; f__Comamonadaceae; g__; s__	0.0527416	0.00137357	0.0134149	0.0123637	0.000809441	0	0	0	0.031998	0.065218	0	0.00233127	0.00114347	0	0	0.00185962	0.000617162	0	0	0	0	0	0	0	0	0	0	0	0	0.00714043	0.00565792	0.00351056	0.00117118	0	0	0	0.00151037	0	0.0031979	0.0027126	0	0	0	0	0	0	0.00125623	0
72607	k__Bacteria; p__Proteobacteria; c__Betaproteobacteria; o__Burkholderiales; f__Comamonadaceae; g__; s__	0	0	0	0	0	0	0	0	0.495968	1.01384	0	0	0	0	0	0	0	0	0	0	0	0	0	0	0	0	0	0.0022899	0	0	0	0	0.0245948	0	0	0	0	0.00129366	0	0	0	0	0	0	0	0	0	0
2792168	k__Bacteria; p__Proteobacteria; c__Betaproteobacteria; o__Burkholderiales; f__Comamonadaceae; g__; s__	0	0	0	0	0	0	0	0	0	0.00592891	0	0	0	0	0	0	0	0	0	0.00617441	0	0	0.00146145	0	0	0	0	0	0	0	0	0	0	0	0	0	0	0	0	0	0	0.487953	0	0	0	0	0	0
4442930	k__Bacteria; p__Proteobacteria; c__Betaproteobacteria; o__Burkholderiales; f__Comamonadaceae; g__; s__	0.00958938	0	0.000609767	0.00412122	0	0.000619011	0	0.0666933	0	0.234192	0	0	0.00114347	0	0	0	0.000617162	0.00156359	0.0106662	0.0015436	0.0163945	0	0	0	0	0	0	0	0.00386585	0.00714043	0.00565792	0.00175528	0.00117118	0	0.00592207	0	0	0	0.0031979	0	0.00864622	0	0	0.0076107	0.00275642	0	0	0
4452118	k__Bacteria; p__Proteobacteria; c__Betaproteobacteria; o__Burkholderiales; f__Comamonadaceae; g__; s__	0.51495	1.27879	1.73662	0.456082	0.523709	1.16003	0.751267	1.49393	1.14873	0.65218	1.39926	1.4314	3.05879	3.5034	2.73861	0.0216956	0.0135776	0.00703614	0.0182849	0.0347311	0.057771	0.0299693	0.0599196	0.10777	0.225957	0.253708	0.058969	0.093886	0.1585	0.315964	0.165966	0.075477	0.058559	0.116752	0.0562596	0.116988	0.0438007	0.0582147	0.135911	0.534382	0.0929468	0.380267	0.0204513	0.0152214	0.0303206	0.0494933	0.075374	0.70913
4315250	k__Bacteria; p__Proteobacteria; c__Betaproteobacteria; o__Burkholderiales; f__Comamonadaceae; g__; s__	0	0	0	0	0	0	0	0	0	0	0	0	0	0	0	0	0	0	0	0	0	0	0	0	0	0	0	0	0	0	0	0	0	0	0	0	0	0	0	0	0	0	0	0	0	0	0	0
4421830	k__Bacteria; p__Proteobacteria; c__Betaproteobacteria; o__Burkholderiales; f__Comamonadaceae; g__; s__	0.307819	0.0549428	0.362202	0	0.37639	0.00247604	0	0	0.262383	0	0.00136513	0.00466255	1.24181	0	0	0	0	0	0.00533309	0	0.00390344	0	0	0	0	0	0	0	0	0	0	0.0561689	0	0	0	0	0	0	0	0	0	0	0	0	0	0	0	0
4408378	k__Bacteria; p__Proteobacteria; c__Betaproteobacteria; o__Burkholderiales; f__Comamonadaceae; g__Curvibacter; s__	0	0.00137357	0.000609767	0	0.000809441	0.000619011	0	0.0266773	0.0479969	0.0770759	0	0	0	0	2.26855	0	0	0.000781794	0.00914244	0.0146642	0.00156138	0	0.00146145	0.0998843	0	0	0	0	0	0.00357022	0	0.00526584	0	0	0.00296103	0	0	0	0	0.0027126	0	0.00336519	0	0.00076107	0.00275642	0	0	0
2801319	k__Bacteria; p__Proteobacteria; c__Betaproteobacteria; o__Burkholderiales; f__Comamonadaceae; g__Delftia; s__	0	0	0	0	0	0.000619011	0	0	0.00959939	0	0	0	0	0	0	0	0	0	0	0	0	0	0	0	0	0	0	0	0	0	0	0	0	0	0	0	0	0	0	0	0	0	0.00078659	0	0	0	0	0
4479347	k__Bacteria; p__Proteobacteria; c__Betaproteobacteria; o__Burkholderiales; f__Comamonadaceae; g__Delftia; s__	0.000958938	0.00824142	0.00609767	0.0068687	0.00890385	0.877139	0	0	0.0127992	0.317197	0.00273026	0.00233127	0.0080043	0	0.347435	0.00805837	0.049373	0	0.00076187	0.0138924	0.0359117	0	0.0409207	0.0525707	0.359379	0	0.0437512	0	0.00579878	0	0.165966	0.0157975	0.0597302	0	0	0	0.0105726	0.0659767	0.68595	0.0027126	0.0756544	0.121147	0.00078659	0.00380535	0	0	0.00125623	1.21249
4469355	k__Bacteria; p__Proteobacteria; c__Betaproteobacteria; o__Burkholderiales; f__Comamonadaceae; g__Hylemonella; s__	0	0	0	0	0	0	0.00452571	0	0.991937	0	0	0	0	0	0	0	0	0.00234538	0	0.0015436	0.0179558	0	0	0	0	0	0	0.0503778	0	0	0	0	0.00117118	0	0.0148052	0	0.00151037	0.00129366	0	0	0	0.00336519	0	0	0.00137821	0	0	0
843003	k__Bacteria; p__Proteobacteria; c__Betaproteobacteria; o__Burkholderiales; f__Comamonadaceae; g__Ramlibacter; s__	0	0	0	0	0	0	0	0	0	0.00296446	0	0	0	0	0	0	0	0	0	0	0	0	0	0	0	0	0	0.0961759	0	0	0	0	0	0.0500365	0	0	0.0120829	0	0	0	0.00432311	0.0134608	0	0	0	0	0	0
339015	k__Bacteria; p__Proteobacteria; c__Betaproteobacteria; o__Burkholderiales; f__Comamonadaceae; g__Tepidimonas; s__	0	0	0	0	0	0	0.00905141	0	0	0	0	0	0	0	0	0	0	0	0	0	0	0	0	0	0	0	0	0	0	0	0	0	0	0	0	0	0	0	0	0	0	0	0	0	0	0	0	0
113128	k__Bacteria; p__Proteobacteria; c__Betaproteobacteria; o__Burkholderiales; f__Comamonadaceae; g__Tepidimonas; s__	0	0	0	0	0	0.00309506	0	0	0	0.00296446	0	0.00233127	0	0	0	0	0	0	0	0	0	0	0	0	0	0	0	0	0	0	0	0	0	0	0	0	0	0	0	0	0	0	0	0	0	0	0	0
255518	k__Bacteria; p__Proteobacteria; c__Betaproteobacteria; o__Burkholderiales; f__Comamonadaceae; g__Tepidimonas; s__	0	0	0	0	0	0	0.00452571	0	0	0	0	0	0	1.2585	0	0.000619874	0	0	0	0.00926162	0	0.0235473	0	0.0630848	0.00215197	0.571287	0	0	0	0	0.00188597	0	0	0	0	0	0.0483318	0	0	0.360776	0.00864622	0	0.00235977	0	0.0523719	0	0.103011	0
4445096	k__Bacteria; p__Proteobacteria; c__Betaproteobacteria; o__Burkholderiales; f__Oxalobacteraceae	0	0	0.00121953	0	0	0	0.00452571	0	0.220786	0	0	0.00233127	0	0	0	0	0.00740594	0	0	0	0.0132717	0	0	0.00262854	0.101143	0	0	0	0	0	0	0	0	0.0833941	0.553713	0.0841492	0.00302074	0	0.00959371	0.0488268	0.00648466	0	0	0	0	0	0	0.00633152
4466647	k__Bacteria; p__Proteobacteria; c__Betaproteobacteria; o__Burkholderiales; f__Oxalobacteraceae	0	0.00137357	0.00121953	0.00274748	0	0	0	0	0.729553	0.717398	0.00136513	0.00233127	0.00457389	0	0	0	0	0	0	0.0138924	0.0179558	0	0	0	0.277604	0	0	0.0022899	0	0	0	0	0	0	0	0	0.00151037	0.00517464	0.0031979	0	0	0	0	0	0.0151603	0	0.00125623	0
157564	k__Bacteria; p__Proteobacteria; c__Betaproteobacteria; o__Burkholderiales; f__Oxalobacteraceae	0	0	0	0	0	0	0.00905141	0	0	0	0	0	0	0	0	0	0	0	0	0	0	0	0	0	0	0	0	0	0	0	0	0	0.00117118	0	0	0	0.0604147	0.00129366	0	0	0	0	0	0	0	0	0	0.253261
4473645	k__Bacteria; p__Proteobacteria; c__Betaproteobacteria; o__Burkholderiales; f__Oxalobacteraceae; g__; s__	0	0	0.00609767	0	0	0	0	0	0.00639959	0	0	0	0	0	0	0	0	0	0	0.00308721	0	0	0.0686883	0	0.0602552	0	0	0	0	0	0	0	0.0316218	0	0.0088831	0	0	0.0349288	0.00479685	0	0	0	0	0	0.0289424	0	0	0
4476547	k__Bacteria; p__Proteobacteria; c__Betaproteobacteria; o__Burkholderiales; f__Oxalobacteraceae; g__; s__	0.0172609	4.48058	1.14514	11.8526	0.72445	0.285364	0.00452571	0	0	0	4.61005	18.7831	8.08206	2.2449	0	0	0	0	0	0	0	0	0	0	0	0	0	0	0	0	0	0	0	0	0	0	0	0	0	0	0	0	0	0	0	0	0	0
New.ReferenceOTU17	k__Bacteria; p__Proteobacteria; c__Betaproteobacteria; o__Burkholderiales; f__Oxalobacteraceae; g__; s__	0	0	0	0	0	0	0	0	0	0	0	0	0	0	0	0	0	0	0	0	0.00858758	0	0	0	0	0	0	0	0	0	0	0	0	0	0	0	0	0	0	0.195307	0	0	0	0	0	0	0	0
4480952	k__Bacteria; p__Proteobacteria; c__Betaproteobacteria; o__Burkholderiales; f__Oxalobacteraceae; g__Janthinobacterium; s__	0	0.00137357	0.52318	0.00137374	0.000809441	0	0	0	0.214386	0.358699	0	0	0	0	0	0	0	0	0	0.000771801	0.00390344	0	0.0102302	0	0	0	0	0	0	0	0	0	0.00234236	0	0	0	0.00302074	0.00129366	0.00799476	0	0	0	0	0	0	0	0	0
4431596	k__Bacteria; p__Proteobacteria; c__Betaproteobacteria; o__Burkholderiales; f__Oxalobacteraceae; g__Janthinobacterium; s__lividum	0	0	0.00121953	0.0233536	0	0	0	0	0.243184	0	0	0	0.00114347	0	0	0	0	0	0.0259036	0.0108052	0.0593324	0	0	0	0	0	0	0	0	0	0	0.0157975	0	0.0521213	0.0148052	0	0.00604147	0	0	0	0	0	0.00314636	0.00076107	0	0	0.00125623	0
316341	k__Bacteria; p__Proteobacteria; c__Betaproteobacteria; o__Burkholderiales; f__Oxalobacteraceae; g__Polynucleobacter; s__	0	0	0	0	0	0	0	0	0.428773	0.00296446	0	0	0	0	0	0	0	0	0	0.000771801	0	0	0	0	0	0	0	0	0	0	0	0	0	0	0	0	0	0	0	0	0	0	0	0	0	0	0	0
4457829	k__Bacteria; p__Proteobacteria; c__Betaproteobacteria; o__Burkholderiales; f__Oxalobacteraceae; g__Polynucleobacter; s__	0	0	0	0	0	0	0	0	0.790349	1.36365	0	0	0	0.0340136	0	0	0.000617162	0	0	0.0146642	0.0983668	0	0	0	0	0	0	0	0	0	0	0.0157975	0.0468472	0	0	0	0.00453111	0.00905563	0.00159895	0	0.00216155	0	0	0	0.00413462	0	0.00125623	0
3701019	k__Bacteria; p__Proteobacteria; c__Betaproteobacteria; o__Burkholderiales; f__Oxalobacteraceae; g__Polynucleobacter; s__	0	0	0.000609767	0	0	0	0	0	0.78395	0.758901	0	0	0.00114347	0	0	0	0	0	0	0.0362747	0.012491	0	0	0	0	0	0	0	0	0	0	0	0	0	0	0	0	0	0.0031979	0	0.0432311	0	0	0	0.0303206	0	0	0
1105919	k__Bacteria; p__Proteobacteria; c__Betaproteobacteria; o__Burkholderiales; f__Oxalobacteraceae; g__Ralstonia; s__	3.35245	3.48063	0.00487814	0.00824244	0.872578	0.615916	0	0.186741	0	0.00296446	3.7391	0.0093251	0.00228694	0	0	0	0	0	0	0	0	0	0	0	0	0	0	0	0	0	0	0	0	0	0	0	0	0	0	0	0	0	0	0	0	0	0	0
4468432	k__Bacteria; p__Proteobacteria; c__Betaproteobacteria; o__Ellin6067; f__; g__; s__	0	0	0	0	0	0	0	0.0133387	0.0031998	0	0	0	0	0	0	0.000619874	0	0	0	0	0	0	0	0	0	0	0	0	0	0	0	0	0	0	0	0	0	0	0	0	0	0	0	0	0	0	0.00251247	0
4413869	k__Bacteria; p__Proteobacteria; c__Betaproteobacteria; o__Methylophilales; f__Methylophilaceae	0	0	0	0	0	0.000619011	0	0	0	0.509886	0	0	0	0	0	0	0	0	0	0	0.024982	0	0.00146145	0	0	0	0.165494	0	0.00579878	0	0	0.00526584	0	0	0	0	0	0	0	0	0	0	0	0	0	0	0.00125623	0.411549
3091248	k__Bacteria; p__Proteobacteria; c__Betaproteobacteria; o__Methylophilales; f__Methylophilaceae; g__; s__	0	0.0233507	0	0	0.000809441	0.00990418	0	0	0	0.228263	0	0.0139876	0.110917	0	0	0	0	0	0	0.0108052	0.00936827	0	0	0	0	0.115322	0	0	0	0	0	0	0	0	0	0	0	0.00258732	0.00799476	0	0	0.00336519	0	0	0	0	0	0
101445	k__Bacteria; p__Proteobacteria; c__Betaproteobacteria; o__Methylophilales; f__Methylophilaceae; g__; s__	0.00383575	1.78976	0.000609767	0.00824244	0.0817536	0.399881	0	0	0	0	0.00546053	1.55729	7.77332	0	0	0	0	0	0	0	0.000780689	0	0	0	0.0129118	0	0	0	0	0	0	0	0.0152253	0	0	0	0	0	0	0.027126	0	0.444205	0	0	0	0	0	0
4356131	k__Bacteria; p__Proteobacteria; c__Betaproteobacteria; o__Methylophilales; f__Methylophilaceae; g__Methylotenera; s__mobilis	0	0	0	0	0	0	0	0	0	0	0	0	0	0	0	0	0	0	0	0	0	0	0	0	0	0	0	0	0.00386585	0	0	0	0	0	0	0	0	0	0	0	0	0.00336519	0.0157318	0	0	0	0	0
4484389	k__Bacteria; p__Proteobacteria; c__Betaproteobacteria; o__Neisseriales; f__Neisseriaceae	0	0	0	0	0	0	0	0	0	0	0	0	0	0	0	0	0	0	0.00152374	0	0.000780689	0	0	0	0	0	0	0	0	0	0	0	0.0316218	0.100073	0	0	0	0.0504528	0.0287811	0.0352638	0.0562004	0	0.00078659	0	0	1.47184	0.113061	0.170951
933546	k__Bacteria; p__Proteobacteria; c__Betaproteobacteria; o__Neisseriales; f__Neisseriaceae; g__; s__	0	0	0	0	0.000809441	0	0.149348	0.133387	0.374376	0.779652	0	0	0	0.0340136	0	49.7511	11.2589	46.0922	0.121137	0.0710057	0.057771	4.91817	1.12386	8.69782	2.64047	2.22482	1.93266	1.36707	0.0618537	0.0714043	1.79922	1.08301	1.25785	0.0604608	0.00296103	0.00410484	0.261294	1.12678	0.0463696	0.0705276	0.492834	0.00673038	12.978	7.09165	41.8603	0.160264	0.443451	3.73876
3393186	k__Bacteria; p__Proteobacteria; c__Betaproteobacteria; o__Neisseriales; f__Neisseriaceae; g__; s__	0	0	0	0	0	0	0	0	0.492768	1.04052	0	0	0	0	0	1.46662	0.33265	1.30169	0.0632352	0.00463081	0.000780689	0.120947	0.0292291	0.254968	0.0602552	0.0496771	0.0361423	0.0549576	0.00193293	0.00178511	0.0490353	0.0210633	0.0339642	0.00208485	0	0	0.0181244	0.0388098	0	0	0.0129693	0	0.401161	0.188745	1.12186	0.0106057	0.0175873	0.10447
688708	k__Bacteria; p__Proteobacteria; c__Betaproteobacteria; o__Neisseriales; f__Neisseriaceae; g__; s__	0	0	0	0	0	0	0	0	0	0	0	0	0	0	0	0	0.000617162	0	0	0.00926162	0.00936827	0.00107033	0	0	0.00215197	0.4329	0	0	0	0	0	0	0	0	0	0	0	0	0	0	0	0	0	0	0	0.12609	0	0.294416
900973	k__Bacteria; p__Proteobacteria; c__Betaproteobacteria; o__Neisseriales; f__Neisseriaceae; g__; s__	0	0	0	0	0	0	0	0	0	0	0	0	0.00114347	0	0	0	0.00123432	0	0	0	0	0	0	0	0	0	0	0	0	0	0	0	0	0	0	0	0	0.00129366	0	0	0	0	0	0	0	0	0	0
35840	k__Bacteria; p__Proteobacteria; c__Betaproteobacteria; o__Neisseriales; f__Neisseriaceae; g__; s__	0	0	0	0	0	0	0	0	0	0	0	0	0	0	0	0	0	0	0	0	0.0195172	0	0	0	0	0	0	0	0	0	0	0	0	0	0	0	0	0	0	0	0	0	0	0	0	0	0	0
New.ReferenceOTU877	k__Bacteria; p__Proteobacteria; c__Betaproteobacteria; o__Neisseriales; f__Neisseriaceae; g__; s__	0	0	0	0	0	0	0	0	0	0	0	0	0	0	0	0	0	0	0	0	0	0	0	0.0683419	0	0	0	0	0	0	0	0	0.00117118	0	0	0	0.0876014	0.442432	0	0	0	0	0	0	0	0	0	0
4477910	k__Bacteria; p__Proteobacteria; c__Betaproteobacteria; o__Neisseriales; f__Neisseriaceae; g__Neisseria; s__	0	0	0.926236	0.00137374	0	0	0	0	0	0	0	0.00233127	0	0	0	0	0	0	0.00152374	0	0	0	0.0365364	0	0.00215197	0	0	0	0	0	0	0.00175528	0.0152253	0	0	0.00820968	0	0.0970246	0	0	0	0.00336519	0	0	0	0.00117841	0	0
656307	k__Bacteria; p__Proteobacteria; c__Betaproteobacteria; o__Rhodocyclales; f__Rhodocyclaceae	0	0	0	0	0	0	2.66112	0	0	0	0	0	0	0	0	0	0	0	0	0	0	0	0	0	0	0	0	0	0	0	0	0	0	0	0	0	0	0	0	0	0	0	0	0	0.0358334	0	0.0200997	0
4353228	k__Bacteria; p__Proteobacteria; c__Betaproteobacteria; o__Rhodocyclales; f__Rhodocyclaceae; g__Dechloromonas; s__	0	0	0	0	0	0	0	0	0	0	0	0	0	0	0	0	0.00555446	0	0	0	0	0	0	0	0	0	0	0	0	0	0	0	0	0	0	0	0	0	0	0.284823	0	0	0	0	0	0	0	0
4460354	k__Bacteria; p__Proteobacteria; c__Betaproteobacteria; o__Rhodocyclales; f__Rhodocyclaceae; g__Dechloromonas; s__	0	0	0	0	0	0	0	0	0	0	0	0	0	0	0	0	0	0	0	0	0	0	0	0	0	0	0	0	0	0	0	0	0	0	0	0	0	0	0	0	0	0	0	0	0	0	0	0
4317875	k__Bacteria; p__Proteobacteria; c__Betaproteobacteria; o__Rhodocyclales; f__Rhodocyclaceae; g__Hydrogenophilus; s__	0	0	0	0	0	0	0	11.9781	0	0	0	0	0	0.0340136	0	0	0	0	0	0	0	0	0	0	0	0	0	0	0	0	0	0	0	0	0	0	0	0	0.0287811	0	0	0	0	0	0	0	0	0
New.ReferenceOTU367	k__Bacteria; p__Proteobacteria; c__Betaproteobacteria; o__Thiobacterales; f__; g__; s__	0	0	0	0	0	0	0	0	0.0191988	0	0	0	0	0	0	0	0	0	0	0	0	0	0	0	0	0	0	0	0	0	0	0	0	0	0	0	0	0	0	0	0	0	0	0	0	0	0	0
4386732	k__Bacteria; p__Proteobacteria; c__Deltaproteobacteria; o__; f__; g__; s__	0	0	0	0	0	0	0	0	0	0	0	0	0	0	0	0	0	0	0	0	0	0	0	0	0	0	0	0	0	0	0	0	0	0	0	0	0	0	0	0	0	0	0	0	0	0	0	0
New.ReferenceOTU162	k__Bacteria; p__Proteobacteria; c__Deltaproteobacteria; o__; f__; g__; s__	0.000958938	0.00274714	0	3.70085	0	0	0	0	0	0	0	0.00233127	0	0	0	0	0	0	0	0	0	0	0	0	0	0	0	0	0	0	0	0	0	0	0	0	0	0	0	0	0	0	0	0	0	0	0	0
New.ReferenceOTU200	k__Bacteria; p__Proteobacteria; c__Deltaproteobacteria; o__; f__; g__; s__	0	0	0	0	0	0	0	0	0	0	0	0	0	0	0	0	0	0	0	0	0	0	0	0	0	0	0	0	0	0	0	0	0	0	0	0	0	0	0	0	0	0	0	0	0	0	0.00879364	0
New.ReferenceOTU2689	k__Bacteria; p__Proteobacteria; c__Deltaproteobacteria; o__; f__; g__; s__	0	0	0	0	0	0	0	0	0	0	0.00136513	0	0	0	0	0	0	0	0	0	0	0	0	0	0	0	0	0	0	0	0	0	0	0	0	0	0	0	0	0	0	0	0	0	0	0	0	0
New.CleanUp.ReferenceOTU3048	k__Bacteria; p__Proteobacteria; c__Deltaproteobacteria; o__Bdellovibrionales; f__Bacteriovoracaceae; g__; s__	0	0	0	0	0	0	0	1.86741	0	0	0	0	0	0	0	0	0	0	0	0	0	0	0	0	0	0	0	0	0	0	0	0	0	0	0	0	0	0	0	0	0	0	0	0	0	0	0	0
1053100	k__Bacteria; p__Proteobacteria; c__Deltaproteobacteria; o__Bdellovibrionales; f__Bdellovibrionaceae; g__Bdellovibrio; s__	0	0	0	0	0	0	0	0	0	0	0	0	0	0	0	0	0	0	0	0	0	0	0	0	0	0	0	0	0	0	0	0	0	0	0	0	0	0.00258732	0	0	0	0	0	0	0	0	0	0
4308264	k__Bacteria; p__Proteobacteria; c__Deltaproteobacteria; o__Bdellovibrionales; f__Bdellovibrionaceae; g__Bdellovibrio; s__	0	0	0	0	0	0	0	0	0	0	0	0	0	0	0	0	0	0	0	0	0	0	0	0	0	0	0	0	0	0	0	0	0	0	0	0	0	0	0	0	0	0	0	0	0	0	0	0
New.ReferenceOTU4095	k__Bacteria; p__Proteobacteria; c__Deltaproteobacteria; o__Bdellovibrionales; f__Bdellovibrionaceae; g__Bdellovibrio; s__	0	0	0	0	0	0	0	0	0	0	0	0	0	0	0	0	0	0	0	0.000771801	0	0	0	0	0	0	0	0	0	0	0	0	0	0	0	0	0	0	0	0	0	0	0	0	0	0	0	0
New.ReferenceOTU172	k__Bacteria; p__Proteobacteria; c__Deltaproteobacteria; o__Bdellovibrionales; f__Bdellovibrionaceae; g__Bdellovibrio; s__	0	0	0	0	0	0	0	0	0	0	0	0	0	0	0	0	0	0	0	0	0	0	0	0	0	0	0	0	0	0	0	0	0	0	0	0	0	0	0.00159895	0	0	0	0	0	0	0	0	0
New.ReferenceOTU921	k__Bacteria; p__Proteobacteria; c__Deltaproteobacteria; o__Bdellovibrionales; f__Bdellovibrionaceae; g__Bdellovibrio; s__	0	0	0	0	0	0	0	0	0.751952	0	0	0	0	0	0	0	0	0	0	0	0	0	0	0	0	0	0	0	0	0	0	0	0	0	0	0	0	0	0	0	0	0	0	0	0	0	0	0
New.ReferenceOTU6258	k__Bacteria; p__Proteobacteria; c__Deltaproteobacteria; o__Bdellovibrionales; f__Bdellovibrionaceae; g__Bdellovibrio; s__	0	0	0	0	0	0	0	0	0	0	0	0	0	0	0	0	0	0	0	0	0	0	0	0	0	0	0	0	0	0	0	0	0	0	0	0	0	0	0	0	0	0	0	0	0	0	0	0
New.ReferenceOTU2530	k__Bacteria; p__Proteobacteria; c__Deltaproteobacteria; o__FAC87; f__; g__; s__	0	0	0	0	0	0	0	0	0	0	0	0	0	0	0	0	0	0	0	0	0	0	0	0	0	0	0	0	0	0	0	0	0	0	0	0	0	0	0	0	0	0	0	0	0	0	0	0
4405724	k__Bacteria; p__Proteobacteria; c__Deltaproteobacteria; o__MBNT15; f__; g__; s__	0	0	0	0	0	0	0	0	0	0	0	0	0	0	0	0	0	0	0	0	0	0	0	0	0	0	0	0	0	0	0	0	0	0	0	0	0	0	0	0	0	0	0	0	0	0	0	0
4479579	k__Bacteria; p__Proteobacteria; c__Deltaproteobacteria; o__MIZ46; f__; g__; s__	0	1.95734	0	0	0	0.00123802	0	0	0	0	0	0	0	0	0	0.000619874	0.000617162	0	0.00152374	0.00463081	0.0140524	0	0	0	0	0	0	0	0	0	0	0	0	0	0	0	0	0.00129366	0.031979	0	0	0	0	0	0	0	0	0
New.ReferenceOTU535	k__Bacteria; p__Proteobacteria; c__Deltaproteobacteria; o__MIZ46; f__; g__; s__	0	0	0	0	0	0	0	0	0	0	0	0	0	0	0	0	0	0	0	0.0185232	0.0140524	0	0	0	0	0	0	0	0	0	0	0	0	0	0	0	0	0	0	0	0	0	0	0	0	0	0	0
New.CleanUp.ReferenceOTU42	k__Bacteria; p__Proteobacteria; c__Deltaproteobacteria; o__MIZ46; f__; g__; s__	0	0	0	0	0	0	0	0	0	0	0	0	0	0	0	0	0	0	0	0	0	0	0	0	0	0	0	0	0	0	0	0	0	0	0	0	0	0	0	0	0	0	0	0	0	0	0	0
114170	k__Bacteria; p__Proteobacteria; c__Deltaproteobacteria; o__Myxococcales; f__; g__; s__	0	0	0	0	0	0	0	0	0	0	0	0	0	0	0	0	0	0	0	0	0	0.00321099	0	0	0	0	0	0	0.00193293	0	0	0	0	0	0	0	0	0	0	0	0	0	0	0	0	0	0	0
102964	k__Bacteria; p__Proteobacteria; c__Deltaproteobacteria; o__Myxococcales; f__; g__; s__	0	0	0	0	0	0	0	0	0	0	0	0	0	0	0	0	0	0	0.00228561	0.000771801	0.000780689	0	0.00146145	0.00262854	0	0	0	0	0	0	0	0	0	0	0	0	0	0.00388098	0	0	0	0	0.0251709	0.00608856	0.00275642	0.020033	7.49972	5.9168
4319936	k__Bacteria; p__Proteobacteria; c__Deltaproteobacteria; o__Myxococcales; f__; g__; s__	0.610844	0	0	0.674506	0	0.00123802	0	0.0133387	0	0	0	0	0	0	4.00572	0	0	0	0	0	0	0	0	0	0	0	0	0	0	0	0	0	0	0	0	0	0	0	0	0.428591	0	0.00336519	0	0	0	0	0.0577868	0
690461	k__Bacteria; p__Proteobacteria; c__Deltaproteobacteria; o__Myxococcales; f__; g__; s__	0	0	0	0.00137374	0	0	0	0	0	0	0	0	0	0	0	0	0	0	0	0	0	0	0	0	0	0	0	0	0	0	0	0	0	0	0	0	0	0	0	0	0	0	0	0	0	0	0	0
New.ReferenceOTU4537	k__Bacteria; p__Proteobacteria; c__Deltaproteobacteria; o__Myxococcales; f__; g__; s__	0	0	0	0	0	0	0	0	0	0	0	0	0	0	0	0	0	0	0	0	0	0	0	0	0	0	0	0	0	0	0	0	0	0	0	0	0	0	0	0	0	0	0	0	0	0	0	0
New.ReferenceOTU1736	k__Bacteria; p__Proteobacteria; c__Deltaproteobacteria; o__Myxococcales; f__; g__; s__	0	0	0	0	0	0	0	0	0	0	0	0	0	0	0	0	0	0	0	0.000771801	0	0	0	0	0	0	0	0	0	0	0	0	0	0	0	0	0	0	0	0	0	0	0	0	0	0	0	0
New.ReferenceOTU395	k__Bacteria; p__Proteobacteria; c__Deltaproteobacteria; o__Myxococcales; f__; g__; s__	0	0	0	0	0	0	0	0	0	0	0	0	0	0	0	0	0	0	0	0.00926162	0	0	0	0	0	0	0	0	0	0	0	0	0	0	0	0	0	0	0	0	0	0	0	0	0	0	0	0
New.CleanUp.ReferenceOTU61	k__Bacteria; p__Proteobacteria; c__Deltaproteobacteria; o__Myxococcales; f__; g__; s__	0	0	0	0	0	0	0	0	0.147191	0	0	0	0	0	0	0	0	0	0	0	0	0	0	0	0	0	0	0	0	0	0	0	0	0	0	0	0	0	0	0	0	0	0	0	0	0	0	0
4458848	k__Bacteria; p__Proteobacteria; c__Deltaproteobacteria; o__Myxococcales; f__0319-6G20; g__; s__	0	0	0	0	0	0	0	0	0	0	0	0	0	0	0	0	0	0	0	0	0	0	0	0	0	0	0	0	0	0	0	0	0	0	0	0	0	0	0	0	0	0	0	0	0	0	0	0
New.ReferenceOTU4	k__Bacteria; p__Proteobacteria; c__Deltaproteobacteria; o__Myxococcales; f__0319-6G20; g__; s__	0.00287681	0	0	2.36558	0.00566609	0.381311	0	0	0	0	0.0040954	0.00233127	3.40983	0	0	0	0	0	0	0	0	0	0	0	0	0	0	0	0	0	0	0	0	0	0	0	0	0	0	0	0	0	0	0	0	0	0	0
New.ReferenceOTU342	k__Bacteria; p__Proteobacteria; c__Deltaproteobacteria; o__Myxococcales; f__Haliangiaceae; g__; s__	0	0	0	0	0	0	0	0	0	0	0	0	0	0	0	0	0	0	0	0	0	0	0	0	0	0	0	0	0	0	0	0	0	0	0	0	0	0	0	0	0	0	0	0	0	0	0	0
New.ReferenceOTU9	k__Bacteria; p__Proteobacteria; c__Deltaproteobacteria; o__Myxococcales; f__Polyangiaceae; g__; s__	0	0	0	0	0	0	0	0.0266773	0	0	0	0	0	0	4.9254	0	0.00185149	0.00312717	0.0266654	0	0	0	0.016076	0	0.00215197	0.141935	0	0.100756	0.0908476	0.0446277	0	0.00351056	0.0480184	0.0416971	0.183584	0	0	0	0	0	0	0	0.00157318	0	0	0	0.016331	0
New.ReferenceOTU776	k__Bacteria; p__Proteobacteria; c__Deltaproteobacteria; o__Spirobacillales; f__; g__; s__	0	0	0	0	0	0	0	0	0	0	0	0	0	0	0	0	0	0	0	0	0	0	0	0	0	0	0	0	0	0	0	0	0	0	0	0	0	0	0	0	0	0	0	0	0	0	0	0
New.ReferenceOTU522	k__Bacteria; p__Proteobacteria; c__Deltaproteobacteria; o__Spirobacillales; f__; g__; s__	0	0	0	0	0	0	0	0	0	0	0	0	0	0	0	0	0	0	0	0	0	0	0	0	0	0	0	0	0	0	0	0	0	0	0	0	0	0	0	0	0	0	0	0	0	0	0	0
4455962	k__Bacteria; p__Proteobacteria; c__Epsilonproteobacteria; o__Campylobacterales; f__Campylobacteraceae; g__Arcobacter; s__	0	0	0	0	0	0	0	0	0	0	0	0	0	0	0	0	0	0	0	0	0.0234207	0	0.0716113	0	0	0	0	0	0	0	0	0	0	0	0	0	0	0.00388098	0.0431717	0	0	0	0	0	0	0	0	0.199443
4442127	k__Bacteria; p__Proteobacteria; c__Epsilonproteobacteria; o__Campylobacterales; f__Campylobacteraceae; g__Campylobacter; s__	0	0	0	0	0	0	0	0	0	0	0	0	0	0	0	0	0	0	0.0144755	0	0	0	0	0	0	0	0	0	0	0	0	0	0	0	0	0	0	0	0	0	0	0	0	0	0	0	0	0
1105219	k__Bacteria; p__Proteobacteria; c__Epsilonproteobacteria; o__Campylobacterales; f__Campylobacteraceae; g__Campylobacter; s__	0	0	0	0	0	0	0	0	0	0	0	0	0	0	0	0	0	0	0	0	0	0	0	0	0	0	0	0	0	0	0	0	0	0	0	0	0	0	0	0	0.00216155	0	0	0	0	0	0	0
4467081	k__Bacteria; p__Proteobacteria; c__Epsilonproteobacteria; o__Campylobacterales; f__Campylobacteraceae; g__Campylobacter; s__	0	0	0	0	0	0	0	0	0	0	0	0	0	0	0	0	0	0	0	0	0	0	0	0	0	0	0	0	0	0	0	0	0	0	0	0	0	0	0	0	0	0	0	0	0	0	0	0
New.ReferenceOTU3368	k__Bacteria; p__Proteobacteria; c__Epsilonproteobacteria; o__Campylobacterales; f__Campylobacteraceae; g__Campylobacter; s__	0	0	0	0	0	0	0	0	0	0	0	0	0	0	0	0	0	0	0	0	0	0	0.00292291	0	0	0	0	0	0	0	0	0	0	0	0.00296103	0	0	0	0	0.0027126	0.101593	3.04213	0	0	0	0	0	0
New.CleanUp.ReferenceOTU30	k__Bacteria; p__Proteobacteria; c__Epsilonproteobacteria; o__Campylobacterales; f__Campylobacteraceae; g__Campylobacter; s__	0	0	0	0	0	0	0	0	0	0	0	0	0	0	0	0.000619874	0.00123432	0	0	0	0	0	0	0	0	0	0	0	0	0	0.00188597	0	0.00117118	0	0	0	1.49073	0.208279	0.316592	0	0	0	0	0	0	0	0	0
New.ReferenceOTU749	k__Bacteria; p__Proteobacteria; c__Epsilonproteobacteria; o__Campylobacterales; f__Helicobacteraceae	0	0	0	0	0	0	0	0	0	0	0	0	0	0	0	0.00371925	0.000617162	0.00234538	0	0	0	0	0	0	0	0	0	0.0022899	0	0	0.00188597	0.00175528	0	0	0	0	1.1796	2.79948	0.637981	0	0	0	0	0	0	0	0.00125623	0
28244	k__Bacteria; p__Proteobacteria; c__Epsilonproteobacteria; o__Campylobacterales; f__Helicobacteraceae; g__; s__	0	0	0	0	0	0	0	0	0.00639959	0	0	0	0	0	0	0	0	0	0	0.00308721	0	0	0	0	0	0	0	0	0	0	0	0	0	0	0	0	0.0135933	0	0	0	0	0	0	0	0	0	0	0
New.ReferenceOTU397	k__Bacteria; p__Proteobacteria; c__Epsilonproteobacteria; o__Campylobacterales; f__Helicobacteraceae; g__Helicobacter	0	0	0	0	0	0	0	0	0	0	0	0	0	0	0	0	0	0	0.00076187	0	0	0	0	0	0	0	0	0	0	0	0	0	0	0	0	0	0	0	0	0	0	0	0	0	0	0	0	0
45975	k__Bacteria; p__Proteobacteria; c__Epsilonproteobacteria; o__Campylobacterales; f__Helicobacteraceae; g__Sulfuricurvum; s__kujiense	0	0	0	0	0	0	0	0	0	0	0	0	0	0	0	0	0	0	0	0	0	0	0	0	0	0	0	0	0	0	0	0	0	0	0	0	0.0332281	0	0.00159895	0	0	0	0	0	0	0	0	0
4483895	k__Bacteria; p__Proteobacteria; c__Gammaproteobacteria; o__Aeromonadales; f__Aeromonadaceae; g__; s__	0	0	0	0	0	0	0	0	0	0	0	0	0	0	0	0	0	0	0	0	0	0	0	0	0	0.0319353	0	0	0	0	0.0113158	0	0.103064	0	0	0	0	0	0	0	0	0	0	0	0	0	0.00125623	0
4316205	k__Bacteria; p__Proteobacteria; c__Gammaproteobacteria; o__Alteromonadales; f__[Chromatiaceae]; g__Rheinheimera; s__	0	0	0	0	0	0	0	0	0	0	0	0	0	0	0	0	0	0	0	0	0	0	0	0	0	0	0	0	0	0	0	0	0	0	0	0	0	0	0	0	0	0	0	0	0	0	0	0
99001	k__Bacteria; p__Proteobacteria; c__Gammaproteobacteria; o__Alteromonadales; f__Alteromonadaceae; g__; s__	0	0	0	0	0	0	0	0	0	0	0	0	0	0	0	0	0	0	0	0	0	0	0	0	0	0	0	0	0	0	0	0	0	0	0	0	0	0	0	0	0	0	0	0	0	0	0	0
New.ReferenceOTU6321	k__Bacteria; p__Proteobacteria; c__Gammaproteobacteria; o__Alteromonadales; f__Alteromonadaceae; g__; s__	0	0	0	0	0	0	0	0	0	0	0	0	0	0	0	0	0	0	0	0	0	0	0	0	0	0	0	0	0	0	0	0	0	0	0	0	0	0	0	0	0	0	0	0	0	0	0	0
741010	k__Bacteria; p__Proteobacteria; c__Gammaproteobacteria; o__Alteromonadales; f__Alteromonadaceae; g__Cellvibrio; s__	0	0	0	0	0	0	0	0	0.0351977	0.498029	0	0	0	0	0	0	0	0	0	0.0185232	0	0	0	0.00262854	0	0	0	0	0	0	0	0	0	0	0	0	0	0	0	0	0	0	0	0	0	0.00117841	0	0
4456892	k__Bacteria; p__Proteobacteria; c__Gammaproteobacteria; o__Enterobacteriales; f__Enterobacteriaceae	0.999214	0.627721	0	0.00137374	0.00242832	0.00123802	0.420891	0	0.707155	0	0.00136513	1.39643	1.90617	0	0	0	0	0	0	0	0	0.00107033	0	0	0	0	0	0	0	0	0	0	0.00117118	0	0.0088831	0.00410484	0.00604147	0.0142303	0	0	0	0	0	0.00456642	0.0151603	0	0	0.0664809
4468024	k__Bacteria; p__Proteobacteria; c__Gammaproteobacteria; o__Enterobacteriales; f__Enterobacteriaceae	0	0.107138	0.0792697	0	0	0	0	0	0	0	0.00136513	0	0	0	0	0	0	0	0	0.000771801	0	0	0	0	0	0	0.00190223	0	0	0	0	0	0	0.0604608	0.00592207	0.00615726	0.00151037	0	0	0	0	0.0100956	0	0.00076107	0.00137821	0	0	0
4425571	k__Bacteria; p__Proteobacteria; c__Gammaproteobacteria; o__Enterobacteriales; f__Enterobacteriaceae; g__; s__	0.00287681	0	0.000609767	0	0	0	0.796524	0	0	0	0	0	0	0	0	0.0557887	0.0148119	0.00781794	0.00914244	0	0.000780689	0.205504	0.00146145	0	0	0.351288	0.414685	1.1335	0.0483232	0.351666	0.0810969	2.1625	3.65291	0.0271031	0.0355324	0.00615726	0.957574	0.609314	0.300603	0.0027126	0.00216155	0.498048	0	0.340198	0.00964745	1.18195	0.0401995	0
4461030	k__Bacteria; p__Proteobacteria; c__Gammaproteobacteria; o__Enterobacteriales; f__Enterobacteriaceae; g__; s__	0	0	0	0	0	0	0	0.040016	0	0	0	0	0	0	0	0	0.00370297	0.00156359	0.00076187	0.0015436	0.0132717	0.00214066	0.00730727	0.0788561	0.0150638	0.0887091	0	0.22212	0.0115976	0.00178511	0.00188597	0.0333503	0.0351354	0.0312728	0.0207272	0.0184718	0.342854	0.0983182	0.0703538	0	0.0453926	0.0807646	0	0.054797	0.0137821	0.143766	0.016331	0.174117
4433274	k__Bacteria; p__Proteobacteria; c__Gammaproteobacteria; o__Enterobacteriales; f__Enterobacteriaceae; g__; s__	0	0	0	0	0	0	0	0.146725	0	0	0	0	0	0	0	0.000619874	0.00555446	0.00390897	0.00457122	0.00308721	0.0210786	0.00214066	0.00292291	0.147198	0.0430394	0.125967	0	0.405313	0.0347927	0.00357022	0.00377195	0.0245739	0.0363066	0.100073	0.08587	0.0410484	0.672114	0.163001	0.105531	0.0027126	0.0453926	0.104321	0.0180916	0.0631688	0.0124039	0.31935	0.0414557	0.294416
4449851	k__Bacteria; p__Proteobacteria; c__Gammaproteobacteria; o__Enterobacteriales; f__Enterobacteriaceae; g__; s__	0.00191788	0	0	0	0	0.00185703	0	0.106709	0	0	0	0	0	0	0	0.00185962	0.0135776	0.00625435	0.0076187	0.00308721	0.0546482	0.016055	0.0131531	0.28651	0.0817749	0.386772	0	0.986948	0.0444573	0.0678341	0.0132018	0.121114	0.0761267	0.179297	0.162857	0.0759395	1.71578	0.344114	0.243041	0	0.220479	0.228833	0	0.153736	0.0523719	0.810747	0.0979863	0.576168
4458775	k__Bacteria; p__Proteobacteria; c__Gammaproteobacteria; o__Enterobacteriales; f__Enterobacteriaceae; g__; s__	0.0517827	0	0	0	0	0	0.113143	0	0	0	0	0	0.00114347	0	0	0.00123975	0.00185149	0	0.00076187	0.0254694	0.047622	0.00321099	0.00146145	0.0657134	0.00430394	0.00532255	0	0	0	0	0	0.0351056	0.0304507	5.92724	3.62134	1.70146	0	0.0323415	0.215858	0.0379764	0.756544	0.444205	0.0180916	0	0.0151603	0.00117841	0.00125623	0
4457268	k__Bacteria; p__Proteobacteria; c__Gammaproteobacteria; o__Enterobacteriales; f__Enterobacteriaceae; g__; s__	0	0	0	0	0	0	0.257965	0	0	0	0	0	0	0	0	0.0291341	0.00740594	0.00312717	0.00685683	0	0	0.0149846	0.00146145	0	0	0.280321	0.298649	0.703	0.0347927	0.203502	0.0264036	1.45162	2.4665	0.0354425	0.0532986	0.024629	0.584513	0.28978	0.129515	0	0	0.286041	0.00078659	0.257242	0.00964745	0.731794	0.0251247	0
4454531	k__Bacteria; p__Proteobacteria; c__Gammaproteobacteria; o__Enterobacteriales; f__Enterobacteriaceae; g__; s__	0	0	0	0	0	0	0.289645	0	0	0	0	0	0	0	0	0.0254149	0.0049373	0.00234538	0.00380935	0	0.000780689	0.0171253	0	0.00262854	0.00215197	0.120644	0.165494	0.414472	0.0212622	0.16423	0.0169738	0.830247	1.38433	0.0125091	0.0355324	0.0123145	0.277908	0.178525	0.0815465	0.0027126	0	0.144703	0	0.12101	0.00413462	0.318171	0.00879364	0
New.ReferenceOTU1571	k__Bacteria; p__Proteobacteria; c__Gammaproteobacteria; o__Enterobacteriales; f__Enterobacteriaceae; g__; s__	2.72434	0	0	0.00137374	0.000809441	0.000619011	0	0	0	0	0.00273026	0.00233127	0	0	0	0	0	0	0	0	0	0	0	0	0	0	0	0	0	0	0	0	0	0	0	0	0	0	0	0	0	0	0	0	0	0	0	0
4417158	k__Bacteria; p__Proteobacteria; c__Gammaproteobacteria; o__Enterobacteriales; f__Enterobacteriaceae; g__Erwinia	0.699066	0	0	0	0	0	0.0226285	0	0	0	0	0	0	0	0	0.00867824	0	0	0	0	0	0.00428133	0	0	0	0	0.00190223	0.0022899	0	0	0	0	0.00117118	0.318983	0.165818	0.283234	0	0.00776197	0.0031979	0	0	0	0	0	0	0.00235682	0	0
New.ReferenceOTU2975	k__Bacteria; p__Proteobacteria; c__Gammaproteobacteria; o__Enterobacteriales; f__Enterobacteriaceae; g__Erwinia; s__	0	0	0	0	0	0	0	0	0	0	0	0	0	0	0	0	0	0	0	0	0	0	0.235294	0	0.00645592	0.00177418	0.00190223	0	0	0	0	0	0.00234236	0.00208485	0.00296103	0	0	0	0	0.0081378	0.00216155	13.5011	0	0	0	0	0	0
213493	k__Bacteria; p__Proteobacteria; c__Gammaproteobacteria; o__Legionellales; f__; g__; s__	0.000958938	0	0.000609767	0	0.708261	0	0	0	0	0	0	0	0	0	0	0	0	0	0	0	0	0	0	0	0	0	0	0.0503778	0.00773171	0	0	0.075477	0.00117118	0	0	0	0	0	0	0	0	0	0	0.00228321	0.00137821	0	0	0.367228
New.ReferenceOTU5757	k__Bacteria; p__Proteobacteria; c__Gammaproteobacteria; o__Legionellales; f__; g__; s__	0	0	0	0	0	0	0	0	0	0	0	0	0	0	0	0	0	0	0	0	0	0	0	0	0	0	0	0	0	0	0	0	0	0	0	0	0	0	0	0	0	0	0	0	0	0	0	0
New.CleanUp.ReferenceOTU1027	k__Bacteria; p__Proteobacteria; c__Gammaproteobacteria; o__Legionellales; f__; g__; s__	0	0	0	0	0	0	0	2.54769	0	0	0	0	0	0	0	0	0	0	0	0	0	0	0	0	0	0	0	0	0	0	0	0	0	0	0	0	0	0	0	0	0	0	0	0	0	0	0	0
New.ReferenceOTU5568	k__Bacteria; p__Proteobacteria; c__Gammaproteobacteria; o__Legionellales; f__Coxiellaceae; g__; s__	0	0	0	0	0	0	0	0	0	0	0	0	0	0	0	0	0	0	0	0	0	0	0	0	0	0	0	0	0	0	0	0	0	0	0	0	0	0	0	0	0	0	0	0	0	0	0	0
New.ReferenceOTU551	k__Bacteria; p__Proteobacteria; c__Gammaproteobacteria; o__Legionellales; f__Coxiellaceae; g__; s__	0	0	0	0	0	0	0	0	0	0	0	0	0	0	0	0.000619874	0.00123432	0.00156359	0	0	0	0	0	0	0	0	0	0.0045798	4.73567	0.00178511	0.0245177	0.00175528	0.00117118	0	0	0	0	0	0.00159895	0	0	0	0	0	0	0	0	0
1064392	k__Bacteria; p__Proteobacteria; c__Gammaproteobacteria; o__Legionellales; f__Coxiellaceae; g__Rickettsiella; s__	0	0	0	0	0	0	0	0	0	0	0	0	0	0	0	0	0	0	0.00152374	0	0.00312276	0	0	0	0	0	0	0	0	0	0	0	0	0	0	0	0	0	0	0	0	0	0	0.00913284	0.0758014	0	0	0
8028	k__Bacteria; p__Proteobacteria; c__Gammaproteobacteria; o__Legionellales; f__Coxiellaceae; g__Rickettsiella; s__	0	0	0	0	0	0	0	0	0	0	0	0	0	0	0	0	0	0	0.011428	0	0.0507448	0	0	0	0	0	0	0	0	0	0	0	0	0	0.100675	0	0	0	0	0	0	0	0	0.00152214	0.0110257	0	0	0.167785
349901	k__Bacteria; p__Proteobacteria; c__Gammaproteobacteria; o__Legionellales; f__Coxiellaceae; g__Rickettsiella; s__	0	0	0	0	0	0	0	0	0	0	0	0	0	0	0	0	0	0	0.00457122	0	0.00546482	0	0	0	0	0	0	0	0	0	0	0	0	0	0.00296103	0	0	0	0	0	0	0	0	0	0	0	0	0
New.CleanUp.ReferenceOTU7	k__Bacteria; p__Proteobacteria; c__Gammaproteobacteria; o__Legionellales; f__Coxiellaceae; g__Rickettsiella; s__	0	0	0	0	0	0	0	0	0	0	0	0	0	0	0	0	0	0	0	0	0	0	0	0	0	0	0	0	0	0	0	0	0	0	0	0	0	0	0	0	0	0	0	0	0	0	0	0
4306207	k__Bacteria; p__Proteobacteria; c__Gammaproteobacteria; o__Oceanospirillales; f__Halomonadaceae; g__Halomonas	0.00287681	0	0.000609767	2.21035	0.598987	0	0.00452571	0	0	0	0	0	0	0	0	0	0	0.00156359	0	0	0	0.016055	0.0759956	0	0	0	0	0	0.0231951	0	0.0339475	0.087764	0	0.0437819	0	0.0820968	0.0151037	0.0530401	0	0	0	0	0	0	0	0	0.0439682	0
4404220	k__Bacteria; p__Proteobacteria; c__Gammaproteobacteria; o__Pasteurellales; f__Pasteurellaceae; g__Actinobacillus; s__porcinus	0	0	0	0	0	0	0	0	0	0	0	0	0	0	4.29185	0	0	0	0	0	0	0	0	0	0	0	0	0	0	0	0	0	0	0	0	0	0	0	0	0	0	0	0	0	0	0	0	0
4363066	k__Bacteria; p__Proteobacteria; c__Gammaproteobacteria; o__Pasteurellales; f__Pasteurellaceae; g__Aggregatibacter; s__	0	0	0	0	0	0	0	0	0	0	0	0	0	0	0	0	0	0	0	0	0.00156138	0.0363913	0.113993	0.236568	0	0	0	0	0	0	0	0.0140422	0	0	0	0.0143669	0	0	0	0.0027126	0.0843006	0.00336519	0	0	0	0	0	0
4471251	k__Bacteria; p__Proteobacteria; c__Gammaproteobacteria; o__Pasteurellales; f__Pasteurellaceae; g__Haemophilus; s__	0	0	0	0	0	0	0	0	0	0	0	0	0	0	0	0	0	0	0.00152374	0	0.0163945	0.0770639	0.244063	0.23394	0.00215197	1.11241	0.0475556	0	0	0	0	0	0	0.00208485	0	0.088254	0.00151037	0.00129366	0.00159895	0.0081378	1.00512	0.508144	0.013372	0	0.00551283	0	0	0
4473129	k__Bacteria; p__Proteobacteria; c__Gammaproteobacteria; o__Pasteurellales; f__Pasteurellaceae; g__Haemophilus; s__parainfluenzae	0	0	0	0	0	0	0	0	0	0	0	0	0	0	0.224811	0.00929812	0.0049373	0	0.0228561	0.0015436	0.00156138	0.00963298	0.0306905	0.0157712	1.83778	0.00354836	0	0	0	0	0.0792109	0.0157975	0	0.00208485	0	0.00410484	0	0.00129366	0	0	0.0410695	0.548526	0	0	0	0	0.00251247	0
953084	k__Bacteria; p__Proteobacteria; c__Gammaproteobacteria; o__Pseudomonadales; f__Moraxellaceae; g__; s__	0.000958938	0	0	0	0	0.000619011	0	0	0	0	0	0	0	0	0	0	0	0	0	0	0.00312276	0	0	0	0	0	0	0	0	0	0	0	0	0	0	0	0	0	0	0	0	0	0	0.0372924	0	0	0	0
3070686	k__Bacteria; p__Proteobacteria; c__Gammaproteobacteria; o__Pseudomonadales; f__Moraxellaceae; g__; s__	0	0	0	0	0	0	0	0	0	0	0	0	0	0	0	0	0	0	0	0	0	0	0	0	0	0	0	0	0	0	0	0	0	0	0	0	0	0	0	0	0	0	0	0	0	0	0	0
4396610	k__Bacteria; p__Proteobacteria; c__Gammaproteobacteria; o__Pseudomonadales; f__Moraxellaceae; g__; s__	0	0	0	0	0	0	0	0	0	0	0	0	0	0	0	0	0	0	0	0	0	0	0	0.00262854	0	0	0	0	0.00773171	0	0	0	0	0.389868	0	0	0.0634355	0	0	0	0	0	0	0.0799123	0	0.00235682	0	0
710275	k__Bacteria; p__Proteobacteria; c__Gammaproteobacteria; o__Pseudomonadales; f__Moraxellaceae; g__Acinetobacter; s__	0	0	0	0.00274748	0	0	0	0	0	0	0	0.00466255	0	0	0	0	0	0	0	0	0	0	0	0	0	0	0	0	0	0	0	0.0105317	0.00351354	0	0	0	0.0166141	0	0.00159895	0.0027126	0.00216155	0.00336519	0	0	0	0	0	0
4450795	k__Bacteria; p__Proteobacteria; c__Gammaproteobacteria; o__Pseudomonadales; f__Moraxellaceae; g__Acinetobacter; s__	0	0	0.996969	0.259637	0.000809441	0.000619011	0	0	0	0.00296446	0	0.216808	0	0	0	0.00371925	0.000617162	0	0.228561	0.0285567	0.0234207	0	0	0.00525707	0.811294	0	0.0361423	0.151134	0.0289939	0.00178511	0.0113158	0.0263292	0.058559	0.108412	0	0.158036	0.0483318	0.0103493	0.0143906	0.0434016	0	0.0235563	0.418466	0.00456642	0.0592629	0.0436012	0	0.218437
4425634	k__Bacteria; p__Proteobacteria; c__Gammaproteobacteria; o__Pseudomonadales; f__Moraxellaceae; g__Acinetobacter; s__	0	0	0	0	0	0	0	0	0	0	0	0	0	0	0	0	0.00555446	0	0.247608	0.0239258	0.00156138	0.00214066	0	0.00262854	0.0215197	0.0106451	0	0	0	0	0	0	0	0	0	0.00615726	0.0135933	0.0168176	0	0	0	0	0.200581	0.00304428	0.0964745	0.0176762	0.00502494	0.00633152
4482374	k__Bacteria; p__Proteobacteria; c__Gammaproteobacteria; o__Pseudomonadales; f__Moraxellaceae; g__Acinetobacter; s__	0	0.00412071	0.0243907	6.74369	0.00242832	0.00123802	0	3.13459	1.01753	1.35772	0.00682566	3.49458	0.00343041	0	0	0.0216956	0.0209835	0.0132905	0.295606	0.0463081	0.127252	0.00642199	0.00438436	0.12617	0.471282	0	0.428001	0.0206091	0.4755	0.00178511	0.12636	0.210633	0.206128	0.0229334	0.159896	0.0410484	0.0785392	0.0776197	0.377352	0.466567	1.16292	1.72298	0.0534881	0.0129382	0.144712	0.220363	0.00251247	1.08269
219151	k__Bacteria; p__Proteobacteria; c__Gammaproteobacteria; o__Pseudomonadales; f__Moraxellaceae; g__Acinetobacter; s__	0.00191788	0	0.326835	0.00412122	0	0.000619011	0	0	0	0	0	0.00233127	0	0	0	0	0	0	0.052569	0.00848982	0.00546482	0	0	0	0.213045	0	0	0.0343485	0	0	0	0	0.0117118	0.0437819	0	0.024629	0.0120829	0	0	0	0.00864622	0	0.105403	0.00076107	0.0220513	0.0117841	0.00125623	0.0253261
4482598	k__Bacteria; p__Proteobacteria; c__Gammaproteobacteria; o__Pseudomonadales; f__Moraxellaceae; g__Acinetobacter; s__	0	0	0.000609767	0	0.276829	0.000619011	0	0	0	0	0.00273026	0	0.00686083	0	0	0.0359527	0.111706	0.00234538	0.0228561	0.0223822	0	0.00107033	0	0	0.63268	3.26627	0.00380445	0.478589	0.00386585	0.474839	0.0113158	0.338769	0.0761267	0.0896487	0	0.0595201	0.350406	0.538163	0.116723	0.0054252	0.00216155	0	0.00314636	0	0.00413462	1.46359	0.119342	0
64653	k__Bacteria; p__Proteobacteria; c__Gammaproteobacteria; o__Pseudomonadales; f__Moraxellaceae; g__Acinetobacter; s__	0	0	0	0	0	0	0	0	0.0639959	0.136365	0	0	0	0	0	0	0	0	0.0076187	0.0023154	0.010149	0	0	0	0	0	0	0	0	0	0	0	0.0058559	0	0	0	0	0	0	0	0	0	0	0	0	0	0	0
4361528	k__Bacteria; p__Proteobacteria; c__Gammaproteobacteria; o__Pseudomonadales; f__Moraxellaceae; g__Acinetobacter; s__	0	0	0	0.394263	0	0	0	0.493531	0	0.0237156	0	0	0	0	0	0	0	0	0	0	0	0	0.00146145	0.00525707	0	0	0	0	0	0	0	0.00526584	0.00351354	0	0	0	0	0	0.00799476	0	0	0.151434	0	0	0	0.0153193	0	0.00316576
3109779	k__Bacteria; p__Proteobacteria; c__Gammaproteobacteria; o__Pseudomonadales; f__Moraxellaceae; g__Acinetobacter; s__	0	0	0.000609767	0	0.000809441	0	0	0	0	0	0	0	0	0	0	0	0.000617162	0	0.00533309	0	0	0	0	0.00262854	0.00860789	0	0	0	0	0.00178511	0	0.0140422	0	0	0	0.00615726	0.0181244	0	0	0	0	0	0.00314636	0	0.00137821	0.00353523	0.00125623	0
1896184	k__Bacteria; p__Proteobacteria; c__Gammaproteobacteria; o__Pseudomonadales; f__Moraxellaceae; g__Acinetobacter; s__	0	0	0	0	0	0	0	0	0	0.0148223	0	0	0	0	0	0	0	0	0.00076187	0	0	0.00642199	0	0	0	0	0	0	0	0	0	0	0	0	0	0.0513105	0	0	0	0	2.43175	0.00336519	0	0	0	0.0648126	0	0
1896186	k__Bacteria; p__Proteobacteria; c__Gammaproteobacteria; o__Pseudomonadales; f__Moraxellaceae; g__Acinetobacter; s__	0	0	0	0.0068687	0	0	0	0	0	0	0	0	0	0	0	0	0	0	0	0	0	0	0	0	0	0	0	0	0	0	0.00188597	0	0	0	0	0	0	0	0	0	0	0.00336519	0	0	0	0	0	0
New.ReferenceOTU43	k__Bacteria; p__Proteobacteria; c__Gammaproteobacteria; o__Pseudomonadales; f__Moraxellaceae; g__Acinetobacter; s__	0	0	0	0	0	0	0	0	0	0.00296446	0	0	0	0	0	0	0	0	0	0	0	0	0	0	0	0	0	0	0	0	0	0	0	0	0	0	0	0	0	0	0	0	0	0	0	0	0	0
192795	k__Bacteria; p__Proteobacteria; c__Gammaproteobacteria; o__Pseudomonadales; f__Moraxellaceae; g__Acinetobacter; s__rhizosphaerae	0	0	0	0	0	0	0	0	0	0	0	0	0	0	0	0	0	0	0	0.00385901	0	0	0	0	0	0.0479029	0	0	0.00193293	0	0.0792109	0.00175528	1.32226	0	0	0	0	0.0103493	0.0143906	0	0.0324233	0	0	0	0	0.00117841	0	0
4334053	k__Bacteria; p__Proteobacteria; c__Gammaproteobacteria; o__Pseudomonadales; f__Moraxellaceae; g__Acinetobacter; s__rhizosphaerae	0	0	0	0	0	0	0	0	0	0	0	0	0	0	0	0.0241751	0.00370297	0.000781794	0.139422	0.0362747	0.00312276	0.0235473	0.195835	0	0	0.404514	0	0.068697	0	0.00357022	0.467722	0.0105317	6.13464	0.0646305	0.313869	0	0.113278	0.226391	0.781887	0.0054252	1.28396	0	0.0377563	0	0	0	0.0979863	0.00316576
823916	k__Bacteria; p__Proteobacteria; c__Gammaproteobacteria; o__Pseudomonadales; f__Moraxellaceae; g__Enhydrobacter; s__	4.46769	0.107138	0.0134149	0.00824244	1.97423	0.266175	0	0	0	0	0.0218421	2.21005	0.00914777	0	0	0.014877	0.00308581	0	0.15085	0.00848982	0	0	0.064304	0	0	0.246611	0	0.0022899	0	0	0	0.238718	0.220182	0	0	0	0.0362488	0.492885	0	0	0	0.00336519	0.0762993	0	0.0675322	0.00707047	0	0
1127280	k__Bacteria; p__Proteobacteria; c__Gammaproteobacteria; o__Pseudomonadales; f__Moraxellaceae; g__Moraxella; s__	0	0	0	0	0	0	0	0	0	0	0	0	0	0	0	0	0	0	0	0	0	0	0	0	0	0	0	0	0	0	0	0	0	0	0.091792	0	0	0	0	0	0	0	0	0	0	0	0.0226122	0
4477244	k__Bacteria; p__Proteobacteria; c__Gammaproteobacteria; o__Pseudomonadales; f__Moraxellaceae; g__Perlucidibaca; s__	0	0	0	0	0	0	0	0	0	0	0	0	0	0	0	0	0	0	0	0	0.00546482	0	0	0	0	0	0	0	0	0	0	0	0	0	0	0	0	0	0.00159895	0	0	0	0	0	0	0	0	0
51114	k__Bacteria; p__Proteobacteria; c__Gammaproteobacteria; o__Pseudomonadales; f__Moraxellaceae; g__Psychrobacter; s__	0	0	0	0	0	0	0	0	0	0	0	0	0	0	0	0	0	0	0	0	0	0	0	0	0	0	0	0	0	0	0	0	0	0	0	0	0	0	0	0	0	0	0	0	0	0	0	0
4313823	k__Bacteria; p__Proteobacteria; c__Gammaproteobacteria; o__Pseudomonadales; f__Moraxellaceae; g__Psychrobacter; s__	0	0	0	0	0	0	0	0	0	0	0	0	0	0	0	0	0	0	0	0	0.000780689	0	0	0	0	0	0	0	0.643665	0	0.00377195	0.00175528	0.00234236	0	0	0	0	0	0	0	0	0	0	0	0	0	0	0
4456889	k__Bacteria; p__Proteobacteria; c__Gammaproteobacteria; o__Pseudomonadales; f__Pseudomonadaceae	0.0479469	0.00412071	0.0036586	0.0508284	0.00566609	0.0055711	0	0	0.031998	0	0.00136513	0.0629444	0.0377346	0	0	0.000619874	0.16972	0.00312717	0	0	0.0202979	0.188378	0.0263062	0.0183997	0.404571	0.00177418	0.00190223	0.361804	0	0.289188	0	0.101806	0.118289	0	0.124363	0	0.516546	0.253558	0.103932	0	0.402049	0.710055	0.0180916	0.0692573	0	0.453688	0.042712	0.303913
4419276	k__Bacteria; p__Proteobacteria; c__Gammaproteobacteria; o__Pseudomonadales; f__Pseudomonadaceae; g__; s__	0.0182198	0.00274714	0.00304884	1.18142	0.000809441	0.000619011	0	0	0	0	0.00819079	0.0163189	0.0148651	0	0	0.000619874	0.00308581	0.00625435	0.00076187	0.0023154	0	0.0278286	0	0.0814846	0	0	0.0323378	0.0022899	0.00193293	0	0	0.108827	1.37848	0.00625456	0.180623	0	0.0151037	0.119017	0.0175885	0	0.0518773	0.00673038	0	0	0.00137821	0.0483149	0.0954738	0
4128270	k__Bacteria; p__Proteobacteria; c__Gammaproteobacteria; o__Pseudomonadales; f__Pseudomonadaceae; g__Pseudomonas	0.000958938	0	0	0	0	0	0	0	0	0	0	0	0	0	0	0	0.0172805	0	0.00076187	0	0.000780689	0.00107033	0	0	0.0408875	0	0	0.0297687	0	0.032132	0.00188597	0.0087764	0	0	0.00296103	0	0.0483318	0.0349288	0.00799476	0	0	0.0639386	0	0.00304428	0	0.0223898	0	0.0633152
4456933	k__Bacteria; p__Proteobacteria; c__Gammaproteobacteria; o__Pseudomonadales; f__Pseudomonadaceae; g__Pseudomonas	0	0	0.000609767	0.173091	0	0	0	0	0	0	0	0	0	0	0	0.00123975	0	0.000781794	0	0	0	0	0	0	0	0	0	0	0	0	0	0.0087764	0	0	0	0	0.0120829	0	0	0	0	0	0	0	0	0	0	0
4454529	k__Bacteria; p__Proteobacteria; c__Gammaproteobacteria; o__Pseudomonadales; f__Pseudomonadaceae; g__Pseudomonas; s__	0	0	0	0	0	0	0	0	0	0	0	0	0	0	0	0.00743849	0.000617162	0.000781794	0	0	0	0	0	0	0	0	0	0	0	0	0	0	0	0	0	0	0.00755184	0	0	0	0	0	0	0	0	0.00117841	0	0
4456891	k__Bacteria; p__Proteobacteria; c__Gammaproteobacteria; o__Pseudomonadales; f__Pseudomonadaceae; g__Pseudomonas; s__	11.2148	3.49986	2.70798	5.29989	0.936524	0.880853	0	0	0	0	4.25102	12.2532	9.78583	0	0	0.0123975	0.0654192	0.000781794	0	0.0208386	0	0.025688	0.0146145	0.0131427	0.383051	0.0230644	0.0209245	0.0480879	0	0	0	0.06319	0	0.102158	0.0355324	0.108778	0.0181244	0.0646831	0.626789	0.179032	0.0237771	0	0.00078659	0.0167435	0.0523719	0.0259251	0	0
4460024	k__Bacteria; p__Proteobacteria; c__Gammaproteobacteria; o__Pseudomonadales; f__Pseudomonadaceae; g__Pseudomonas; s__fragi	0	3.60287	0.000609767	0.00137374	0	0	0	0.40016	0	0	0	0	0.00228694	0	0	0	0.0185149	0	0	0	0.00624551	0.0107033	0.00146145	0.00525707	1.02003	0.243063	0.450827	0.185482	0	0.0339171	0	0	0.00117118	0.00208485	0.0207272	0.0820968	0.104215	0.00258732	0.00479685	0	0.00216155	0.0134608	0	0.00076107	0	0.293424	0.00125623	0.0158288
4482857	k__Bacteria; p__Proteobacteria; c__Gammaproteobacteria; o__Vibrionales; f__Vibrionaceae; g__Vibrio; s__rumoiensis	0	0	0	0	0	0	0	0	0	0	0	0	0	0	0	0	0	0	0	0	0	0	0	0	0	0	0	0	0	0	0	0	0	0	0	0	0	0	0	0	0	0	0	0	0	0	0	0
100307	k__Bacteria; p__Proteobacteria; c__Gammaproteobacteria; o__Xanthomonadales; f__Sinobacteraceae; g__; s__	0	0	0	0	0	0	0.00905141	0	0.275182	0	0	0	0	0	0	0	0.00308581	0.00781794	0.0220942	0.00540261	0.0132717	0.00321099	0.0365364	0	0.00215197	0.109999	0.0989157	0.0045798	0.0715183	0.00178511	0	0	0.0351354	0.0187637	0	0	0.0226555	0	0	0.217008	0	0.383632	0	0.00380535	0.0206731	0.00942729	0.0339183	0
3284221	k__Bacteria; p__Proteobacteria; c__Gammaproteobacteria; o__Xanthomonadales; f__Sinobacteraceae; g__; s__	0	0	0	0	0	0	0	0	0.0991937	0	0	0	0	0	0	0	0.00123432	0	0.0106662	0.000771801	0.00312276	0.00214066	0.0175374	0	0	0.0319353	0.0285334	0.0045798	0.0386585	0	0	0	0.0140542	0	0	0	0.0120829	0	0	0.067815	0	0.195181	0	0.00076107	0.00964745	0.00471365	0.0238684	0
516554	k__Bacteria; p__Proteobacteria; c__Gammaproteobacteria; o__Xanthomonadales; f__Sinobacteraceae; g__Nevskia; s__	0	0	0	0	0	0	0	0	0	0	0	0	0	0	0	0	0	0	0	0	0	0.00749232	0	0.102513	0	0	0	0	0	0	0	0	0	0	0	0	0	0	0	0	0	0	0	0	0.0261859	0	0	0
New.ReferenceOTU15	k__Bacteria; p__Proteobacteria; c__Gammaproteobacteria; o__Xanthomonadales; f__Sinobacteraceae; g__Nevskia; s__	0	0	0	0	0	0	0	0	0	0	0	0	0	0	0	0	0	0	0	0	0	0	0	0	0	0	0	0	0	0	0	0	0	0	0	0	0	0	0	0	0	0	0	0	0.00413462	0	0	0
4353076	k__Bacteria; p__Proteobacteria; c__Gammaproteobacteria; o__Xanthomonadales; f__Sinobacteraceae; g__Steroidobacter; s__	0	0	0	0	0	0	0	0	0	0	0	0	0	0	0	0	0	0	0	0	0	0	0	0	0	0	0	0	0	0	0	0	0	0	0	0	0	0	0	0	0	0	0	0	0	0	0	0
New.CleanUp.ReferenceOTU11	k__Bacteria; p__Proteobacteria; c__Gammaproteobacteria; o__Xanthomonadales; f__Xanthomonadaceae	0	0	0	0	0	0	3.32639	0	0	0.00296446	0	0	0	0	0	0.00309937	0	0	0	0	0	0	0	0	0.0236717	0	0	0	0	0	0	0	0	0	0	0	0	0	0.00799476	0	0	0	0	0	0	0	0.0226122	0
4361455	k__Bacteria; p__Proteobacteria; c__Gammaproteobacteria; o__Xanthomonadales; f__Xanthomonadaceae; g__; s__	0	0	0	0	0	0	0	0	0	0	0	0	0	0	0	0	0	0	0	0	0	0	0	0.0446851	0	0	0	0	0	0	0	0	0	0	0	0	0	0	0	0	0	0	0	0	0	0	0	0
4343457	k__Bacteria; p__Proteobacteria; c__Gammaproteobacteria; o__Xanthomonadales; f__Xanthomonadaceae; g__Luteibacter; s__rhizovicinus	1.30991	0.197794	13.4728	0.262384	19.0016	25.7119	0	0	0	0	0.0218421	0.0466255	0.0228694	0	0	0	0	0	0	0	0	0	0	0	0	0	0	0	0	0	0	0	0	0	0	0	0	0	0	0	0	0	0	0	0	0	0	0
241289	k__Bacteria; p__Proteobacteria; c__Gammaproteobacteria; o__Xanthomonadales; f__Xanthomonadaceae; g__Luteibacter; s__rhizovicinus	0.498648	0.0851613	6.10133	0.171717	8.68692	10.5739	0	0	0	0	0.0491447	0.051288	0.0171521	0	0	0	0	0	0	0	0	0	0	0	0	0	0	0	0	0	0	0	0	0	0	0	0	0	0	0	0	0	0	0	0	0	0	0
177555	k__Bacteria; p__Proteobacteria; c__Gammaproteobacteria; o__Xanthomonadales; f__Xanthomonadaceae; g__Luteibacter; s__rhizovicinus	1.98021	0.251363	22.5986	0.498667	32.4869	40.6734	0	0	0	0	0.0600658	0.0699382	0.038878	0	0	0	0	0	0	0	0	0	0	0	0	0	0	0	0	0	0	0	0	0	0	0	0	0	0	0	0	0	0	0	0	0	0	0
715527	k__Bacteria; p__Proteobacteria; c__Gammaproteobacteria; o__Xanthomonadales; f__Xanthomonadaceae; g__Pseudoxanthomonas; s__mexicana	0	0	0	0	0	0	0	0	0	0	0	0	0	0	0	0	0	0	0.00152374	0	0	0	0	0	0	0	0	0	0	0	0	0	0	0	0	0	0.0619251	0	0.031979	0	0	0	0	0	0	0	0	0
4430952	k__Bacteria; p__Proteobacteria; c__Gammaproteobacteria; o__Xanthomonadales; f__Xanthomonadaceae; g__Stenotrophomonas; s__	0.607008	0.206035	0.101221	0.14699	0.0728497	0.0111422	0.0226285	0	0.015999	0.0859692	2.37533	0.338035	0.689513	0.680272	0	0.000619874	0.00802311	0	0.00304748	0	0.00312276	0	0	0	0	0.00177418	0.0209245	0.0068697	0	0.0392724	0	0	0.00702708	0.183467	0.236883	0.0102621	0	0	0	0.013563	0.0151309	0.0673038	0.051915	0	0.00137821	0.169691	0	0.00949728
4441357	k__Bacteria; p__Proteobacteria; c__Gammaproteobacteria; o__Xanthomonadales; f__Xanthomonadaceae; g__Stenotrophomonas; s__	0.703861	0.236254	0.173784	0.156606	0.0938952	0.0117612	0.0362056	0	0.0031998	0.0681825	2.02722	0.62245	0.984529	0.714286	0	0	0.00185149	0	0.00533309	0.0015436	0.000780689	0	0	0.00525707	0.00215197	0.00709673	0.0323378	0.0137394	0	0.016066	0	0.0280845	0.0105406	0.00416971	0	0.00410484	0	0	0.00479685	0.0162756	0.00864622	0.0336519	0.00629272	0.00076107	0.00137821	0.020033	0	0.0316576
537062	k__Bacteria; p__Proteobacteria; c__Gammaproteobacteria; o__Xanthomonadales; f__Xanthomonadaceae; g__Stenotrophomonas; s__	0	0	0	0	0.00161888	0	0	0	0	0	0	0	0	0	0	0.00805837	0.0376469	0	0	0	0	0	0	0.205026	0	0.00709673	0	0	0	0	0	0	0	0	0	0	0	0.0426908	0.606002	0	0	0.00336519	0.0338234	0	0	0	0	0
2806353	k__Bacteria; p__Proteobacteria; c__Gammaproteobacteria; o__Xanthomonadales; f__Xanthomonadaceae; g__Stenotrophomonas; s__	13.7061	4.81986	3.01286	3.12938	2.16202	0.227796	0.624547	0.040016	0.255984	1.55634	10.4678	8.74461	17.7856	11.5646	0	0.004959	0.00617162	0	0.0472359	0.015436	0.0405958	0	0.00438436	0.00262854	0	0.133064	0.302454	0.0274788	0	0.249915	0	0	0.167479	0.0729699	0	0.164194	0	0.00129366	0.0607601	0.249559	0.155632	1.09032	0.051915	0.00304428	0.0206731	0.0695263	0.0037687	0.272255
New.ReferenceOTU6560	k__Bacteria; p__Proteobacteria; c__Gammaproteobacteria; o__Xanthomonadales; f__Xanthomonadaceae; g__Thermomonas	0	0	0	0	0	0	1.53874	0	0	0	0	0	0	0	0	0	0	0	0	0	0	0	0	0	0	0	0	0	0	0	0	0	0	0	0	0	0	0	0	0.0027126	0	0	0	0	0	0	0	0
New.CleanUp.ReferenceOTU34	k__Bacteria; p__Proteobacteria; c__TA18; o__CV90; f__; g__; s__	0	0	0	0	0	0	0	0	0	0	0	0	0	0	0	0	0	0	0	0	0	0	0	0	0	0	0	0	0	0	0	0	0	0	0	0	0	0	0	0	0	0	0	0	0	0	0	0
New.ReferenceOTU289	k__Bacteria; p__Proteobacteria; c__TA18; o__PHOS-HD29; f__; g__; s__	0	0	0	0	0	0	0	0	0	0	0	0	0	0	0	0	0	0	0	0	0	0	0	0	0	0	0	0	0	0	0	0	0	0	0	0	0	0	0	0	0	0	0	0	0	0	0	0
New.ReferenceOTU688	k__Bacteria; p__Proteobacteria; c__TA18; o__PHOS-HD29; f__; g__; s__	0	0	0	0	0	0	0	0	0	0	0	0	0	0	0	0	0	0	0	0	0	0	0	0	0	0	0	0	0	0	0	0	0	0	0	0	0	0	0.0031979	0	0	0	0	0	0	0	0	0
New.ReferenceOTU6490	k__Bacteria; p__Spirochaetes; c__Spirochaetes; o__[Borreliales]; f__[Borreliaceae]; g__Borrelia; s__	0	0	0	0	0	0	0	0	0	0	0	0	0	0	0	0	0.000617162	0	0.00152374	0.015436	0.00156138	0	0	0	0	0	0	0.0206091	0.00193293	0.32132	0	0.00702112	0.00351354	0	0	0.00205242	0.0664562	0.0595084	0.756304	0.227858	0.226963	0.676403	0.017305	0.0418588	0.560931	0.00353523	0.00125623	0.00316576
New.ReferenceOTU11	k__Bacteria; p__Spirochaetes; c__Spirochaetes; o__[Borreliales]; f__[Borreliaceae]; g__Borrelia; s__	0	0	0	0	0	0	0.0135771	0	0	0	0	0	0	0	0	0.00123975	0.00246865	0.0101633	0	0	0	0	0.00292291	0	0	0	0	0.0641172	0.0444573	0.189222	21.0607	0.989977	0.0398201	0	0	0.00820968	0.00755184	0.00258732	0.00799476	0	0	0.373536	0	0	0	0	0	0
New.ReferenceOTU3424	k__Bacteria; p__Spirochaetes; c__Spirochaetes; o__[Borreliales]; f__[Borreliaceae]; g__Borrelia; s__	0	0	0	0	0	0	0	0	0	0	0	0	0	0	0	0.00123975	0.00123432	0	0	0	0	0	0	0	0	0	0	0.0160293	1.50382	0	1.05237	0.305419	1.66776	0	0	0	0.0740081	0.0517464	0.447706	0	0	0	0	0	0	0	0	0
New.ReferenceOTU7	k__Bacteria; p__Spirochaetes; c__Spirochaetes; o__[Borreliales]; f__[Borreliaceae]; g__Borrelia; s__	0	0	0	0	0	0	0	0	0	0	0	0	0	0	0	0.0024795	0.00925743	0	0	0.00463081	0.00858758	0	0	0	0	0	0	0.0068697	0.0483232	0.0589086	0.0433774	0.0140422	0.0515319	0	0	0	0.564878	0.187581	2.65266	0.0108504	0.00864622	0.0370171	0.00865249	0.0258764	0.264616	0	0	0.00316576
New.ReferenceOTU1259	k__Bacteria; p__Spirochaetes; c__Spirochaetes; o__[Borreliales]; f__[Borreliaceae]; g__Borrelia; s__	0	0	0	0	0	0	0	0	0	0	0	0	0	0	0	0	0	0.00156359	0	0	0.000780689	0	0	0	0	0	0.00190223	0	0	0	0	0	0	0	0	0	0.00906221	0.00388098	0.0799476	0	0	0	0.0534881	0.00076107	2.72058	0.00117841	0.00125623	0
90465	k__Bacteria; p__Spirochaetes; c__Spirochaetes; o__Spirochaetales; f__Spirochaetaceae; g__Spirochaeta; s__aurantia	0	0	0	0	0	0	0	0	0	0	0	0	0	0	0	0	0	0	0	0	0	0	0	0	0	0	0	0	0	0	0	0	0	0	0	0	0	0	0	0	0	0	0	0	0	0	0	0
New.ReferenceOTU19	k__Bacteria; p__SR1; c__; o__; f__; g__; s__	0	0	0	0	0	0	0	0	0.361577	0.794474	0	0	0	0	0	0	0	0	0	0	0	0	0	0	0	0	0	0	0	0	0	0	0	0	0	0	0	0	0	0	0	0	0	0	0	0	0	0
New.ReferenceOTU3325	k__Bacteria; p__SR1; c__; o__; f__; g__; s__	0	0	0	0	0	0	0	0	0	0	0	0	0	0	0	0	0	0	0	0	0	0	0	0	0	0	0	0	0	0	0	0	0	0	0	0	0	0	0	0	0	0	0	0	0	0	0	0
New.ReferenceOTU568	k__Bacteria; p__SR1; c__; o__; f__; g__; s__	0	0	0	0	0	0	0	0	0	0	0	0	0	0	0	0	0	0	0	0.00463081	0	0	0	0.00525707	0	0	0	0.0343485	0	0	0	0	0	0.0750547	0	0	0.00151037	0	0	0	0	0	0	0	0	0	0	0
New.ReferenceOTU2243	k__Bacteria; p__SR1; c__; o__; f__; g__; s__	0	0	0	0	0	0	0	0	0	0	0	0	0	0	0	0	0	0	0	0	0	0	0	0	0	0	0	0	0.00193293	0	0	0	0	0	0	0	0	0	0	0	0	0	0	0	0	0	0	0
New.ReferenceOTU978	k__Bacteria; p__SR1; c__; o__; f__; g__; s__	0	0	0	0	0	0	0	0	0	0	0	0	0	0	0	0.00123975	0	0	0	0	0	0	0	0	0	0	0	0	0	0	0	0	0	0	0	0	0	0	0	0	0	0	0	0	0	0	0	0
New.ReferenceOTU2748	k__Bacteria; p__Tenericutes; c__Mollicutes; o__Entomoplasmatales; f__; g__; s__	0	0	0	0	0	0	0	0	0	0	0	0	0	0	0	0	0	0	0	0	0.000780689	0	0	0	0	0.00709673	0	0	0	0	0	0.00175528	0	0	0	0	0	0	0	0	0	0	0.00078659	2.17894	0.0496155	0	0	0
New.ReferenceOTU4471	k__Bacteria; p__Tenericutes; c__Mollicutes; o__RF39; f__; g__; s__	0	0	0	0	0	0	0	0	0	0.702576	0	0	0	0	0	0	0	0	0	0	0	0	0	0	0	0	0	0	0	0	0	0	0	0	0	0	0	0	0	0	0	0	0	0	0	0	0	0
New.ReferenceOTU1295	k__Bacteria; p__TM6; c__SJA-4	0	0	0	0	0	0	0	0	0	0	0	0	0	0	0	0	0	0	0	0	0	0	0	0	0	0	0	0	0	0	0	0	0	0	0	0	0	0	0	0	0	0	0	0	0	0	0	0
New.ReferenceOTU6234	k__Bacteria; p__TM7; c__SC3; o__; f__; g__; s__	0	0	0	0	0	0	0	0	0	0	0	0	0	0	0	0	0	0	0	0	0	0	0	0	0	0	0	0	0	0	0	0	0	0	0	0	0	0	0	0	0	0	0	0	0	0	0	0
New.ReferenceOTU257	k__Bacteria; p__TM7; c__TM7-1; o__; f__; g__; s__	0	0	0	0	0	0	0	0	0.166389	0.210476	0	0	0	0	0	0	0	0	0	0.00771801	0.00546482	0	0	0	0	0	0	0	0	0	0	0	0	0	0	0	0	0	0	0	0	0	0	0	0	0	0	0
New.CleanUp.ReferenceOTU46	k__Bacteria; p__Verrucomicrobia; c__[Pedosphaerae]; o__[Pedosphaerales]; f__; g__; s__	0	0	0	0	0	0	0	0	0	0	0	0	0	0	0	0	0	0	0	0	0	0	0	0	0	0	0	0	0	0	0	0	0	0	0	0	0	0	0	0	0	0	0	0	0	0	0	0
New.ReferenceOTU1361	k__Bacteria; p__Verrucomicrobia; c__[Pedosphaerae]; o__[Pedosphaerales]; f__[Pedosphaeraceae]; g__Pedosphaera; s__	0	0.00137357	0	0.00137374	0	0.000619011	0	0	0	0	0	0.00466255	0	0	0	0	0	0	0	0	0	0	0	0	0	0	0	0	0	0	0	0	0	0	0	0	0	0	0	0	0	0	0	0	0	0	0	0
4477307	k__Bacteria; p__Verrucomicrobia; c__[Pedosphaerae]; o__[Pedosphaerales]; f__auto67_4W; g__; s__	0	0	0	0	0	0	0	0	0.111993	0	0	0	0	0	0	0	0	0	0	0	0	0	0	0	0	0	0	0	0	0	0	0	0	0	0	0	0	0	0	0.0027126	0	0	0	0	0	0	0	0
New.ReferenceOTU1189	k__Bacteria; p__Verrucomicrobia; c__[Pedosphaerae]; o__[Pedosphaerales]; f__auto67_4W; g__; s__	0	0	0	0	0	0	0	0	0	0	0	0	0	0	0	0	0	0	0	0	0	0	0	0	0	0	0	0	0	0	0	0	0	0	0	0	0	0	0	0	0	0	0	0	0	0	0	0
New.CleanUp.ReferenceOTU60	k__Bacteria; p__Verrucomicrobia; c__[Pedosphaerae]; o__[Pedosphaerales]; f__R4-41B; g__; s__	0	0	0	0	0	0	0	0	0	0	0	0	0	0	0	0	0	0	0	0	0	0	0	0	0	0	0	0	0	0	0	0	0	0	0	0	0	0	0	0	0	0	0	0	0	0	0	0
4471583	k__Bacteria; p__Verrucomicrobia; c__[Spartobacteria]; o__[Chthoniobacterales]; f__[Chthoniobacteraceae]; g__DA101; s__	0	0	0	0	0	0	0	0	0	0	0	0	0	0	0	0	0	0	0	0	0	0	0.00146145	0.244454	0	0.00354836	0	0	0	0	0.284782	0	0	0	0.00296103	0	0	0	0	0	0	0	0	0.0281596	0	0	0	0
1109646	k__Bacteria; p__Verrucomicrobia; c__[Spartobacteria]; o__[Chthoniobacterales]; f__[Chthoniobacteraceae]; g__DA101; s__	0	0	0	0	0	0	0	0	0	0	0	0	0	0	0	0	0	0	0	0	0	0	0	0	0	0	0	0	0	0	0	0	0	0	0	0	0	0	0	0	0	0	0	0	0	0	0	0
New.ReferenceOTU2494	k__Bacteria; p__Verrucomicrobia; c__Verrucomicrobiae; o__Verrucomicrobiales; f__Verrucomicrobiaceae; g__; s__	0	0	0	0	0	0	0	0	0	0	0	0	0	0	0	0	0	0	0	0	0	0	0	0	0	0	0	0	0	0	0	0	0	0	0	0	0	0	0	0	0	0	0	0	0	0	0	0
New.ReferenceOTU3159	k__Bacteria; p__Verrucomicrobia; c__Verrucomicrobiae; o__Verrucomicrobiales; f__Verrucomicrobiaceae; g__; s__	0	0	0	0	0	0	0	0	0	0	0	0	0	0	0	0	0	0	0	0	0	0	0	0	0	0	0	0	0	0	0	0	0	0	0	0	0	0	0	0	0	0	0	0	0	0	0	0
New.ReferenceOTU766	k__Bacteria; p__ZB3; c__BS119; o__; f__; g__; s__	0	0	0	0	0	0	0	0	0	0	0	0	0	0	0	0	0	0	0	0	0	0	0	0	0	0	0	0	0	0	0	0	0	0	0	0	0	0	0	0	0	0	0	0	0	0	0	0
New.ReferenceOTU661	Unassigned	0	0	0	0	0	0	0	0	0	0	0	0	0	0	0	0	0	0	0	0	0	0	0	0	0	0	0	0	0	0	0	0	0	0	0	0	0	0	0.0063958	0	0	0	0	0	0	0	0	0
New.ReferenceOTU849	Unassigned	0	0	0	0	0	0	0	0	0	0.332019	0	0	0	0	0	0	0	0	0	0	0	0	0	0	0	0	0	0	0	0	0	0	0	0	0	0	0	0	0	0	0	0	0	0	0	0	0	0
New.ReferenceOTU6239	Unassigned	0	0	0	0	0	0	0	0	0	0	0	0	0	0	0	0	0	0	0	0	0.00156138	0	0	0	0	0	0	0	0	0	0	0	0	0	0	0	0	0.00258732	0	0	0	0	0	0	0	0	0	0
New.ReferenceOTU18	Unassigned	0	0	0	0	0.00485665	0	0	0	0	0	0	0	0	0	0	0	0	0	0	0.0023154	0	0	0	0	0	0	0	0	0	0	0	0	0	0	0	0	0	0	0	0	0	0	0	0	0	0	0	0
New.ReferenceOTU13	Unassigned	0	0	0	0	0	0	0	0	0	0.251979	0	0	0	0	0	0	0	0	0	0.0015436	0	0	0	0	0	0	0	0	0	0	0	0	0	0	0	0	0	0	0	0	0	0	0	0	0	0	0	0
New.ReferenceOTU5129	Unassigned	0	0	0	0	0	0	0	0	0	0	0	0	0	0	0	0	0	0	0	0	0	0	0	0	0	0	0	0	0	0	0	0	0	0	0	0	0	0	0	0	0	0	0	0	0	0	0	0
New.ReferenceOTU6572	Unassigned	0	0	0	0	0.0259021	0	0	0	0	0	0	0	0	0	0	0	0	0	0	0	0.00156138	0	0	0	0	0	0	0	0	0	0	0	0	0	0	0	0	0	0	0	0	0	0	0	0	0	0	0
New.ReferenceOTU4870	Unassigned	0	0	0	0	0	0	0	0	0	0	0	0	0	0	0	0	0	0	0	0	0	0	0	0	0	0	0	0	0	0	0	0	0	0	0	0	0	0	0	0	0	0	0	0	0	0	0	0
New.ReferenceOTU1207	Unassigned	0.815098	0.00137357	0	0	0	0	0	0.0133387	0.0351977	0.0266801	0	0	0	0	0	0	0	0	0	0.0015436	0.0234207	0	0.0306905	0	0	0.0425804	0	0	0	0	0	0	0	0	0.00592207	0	0.00151037	0.00258732	0	0	0	0	0	0	0	0	0	0
New.ReferenceOTU3117	Unassigned	0	0	0	0	0	0	0	0	0	0	0	0	0	0	0	0	0	0	0	0	0	0	0	0	0	0	0	0	0	0.191007	0	0	0	0	0	0	0	0	0	0	0	0	0	0	0	0	0	0
New.ReferenceOTU4837	Unassigned	0.00191788	0.00137357	0.000609767	0	1.20526	0	0	0	0	0	0	0	0.00114347	0	0	0	0	0	0	0	0	0	0	0	0	0	0	0	0	0	0	0	0	0	0	0	0	0	0	0	0	0	0	0	0	0	0	0
New.ReferenceOTU930	Unassigned	0	0	0	0	0	0	0	0	0.284782	0	0	0	0	0	0	0.00123975	0	0	0	0	0.00546482	0	0	0	0	0	0	0	0	0	0.0301756	0	0	0.00833941	0	0	0	0	0	0	0	0	0	0	0.00275642	0	0.00125623	0.00949728
New.ReferenceOTU3138	Unassigned	0	0	0	0	0	0	0	0	0	0.27273	0	0	0	0	0	0.000619874	0	0	0	0.00308721	0	0	0	0	0	0	0	0	0	0	0	0	0.0292795	0	0	0	0.00151037	0	0	0	0	0	0	0	0	0	0	0
New.ReferenceOTU3307	Unassigned	0	0	0	0	0	0	0	0	0	0	0	0	0	0	0	0	0	0	0	0	0	0	0	0	0	0	0	0	0	0	0	0	0	0	0	0	0	0	0	0	0	0	0	0	0	0	0	0
New.ReferenceOTU3658	Unassigned	0	0	0	0	0	0	0	0	0	0	0	0	0	0	0	0	0	0	0	0	0.00156138	0	0	0	0	0	0	0	0	0	0	0	0	0	0	0	0	0	0	0	0	0	0	0	0	0	0	0
New.ReferenceOTU2223	Unassigned	0.00191788	0	0	0	0	0	0	0	0	0	0	0	0	0	0	0	0	0	0	0	0	0	0	0	0	0	0	0	0	0	0	0	0	0	0	0	0	0	0	0.0054252	0	0	0	0	0	0	0	0
New.ReferenceOTU1463	Unassigned	0	0	0	0	0	0	0	0	0	0	0	0	0	0	0	0	0	0	0	0	0	0	0	0	0	0	0	0	0	0	0	0	0	0	0	0	0	0	0	0	0	0	0	0	0	0	0	0
New.ReferenceOTU4497	Unassigned	0	0	0	0	0	0	0	0	0	0	0	0	0	0	0	0	0	0	0	0	0	0	0	0	0	0	0	0	0	0	0	0	0	0	0	0	0	0	0	0	0	0	0	0	0	0	0	0
New.ReferenceOTU488	Unassigned	0	0	0	0	0	0	0	0	0	0	0	0	0	0	0	0	0	0	0	0	0	0	0	0	0	0	0	0	0	0	0	0	0	0	0	0	0.00151037	0	0	0	0	0	0	0	0	0	0	0
New.ReferenceOTU1035	Unassigned	0	0	0	0	0	0	0	0	0	0	0	0	0	0	0	0	0	0	0	0	0	0	0	0	0	0	0	0	0	0	0	0	0	0	0	0	0	0	0	0	0	0	0	0	0	0	0	0
New.ReferenceOTU4110	Unassigned	0	0	0	0	0	0	0	0.040016	0	0.00592891	0	0	0	0	0	0	0	0	0	0	0.00546482	0	0.0116916	0	0	0	0	0	0	0	0	0	0	0	0	0	0.00151037	0	0	0	0	0	0	0	0	0	0	0
New.ReferenceOTU6074	Unassigned	0	0	0	0	0	0	0	0	0	0	0	0	0	0	0	0	0	0	0	0	0	0	0	0.00525707	0	0	0	0	0	0	0	0	0	0	0	0	0	0	0	0	0	0	0	0	0	0	0	0
New.ReferenceOTU2565	Unassigned	0	0	0	0	0	0	0.00452571	1.30719	0.0031998	0	0	0	0	0	0	0	0	0	0	0	0.00468413	0	0	0	0	0	0	0	0.185561	0	0	0	0.00936944	0	0	0	0	0	0.0255832	0	0	0	0	0	0	0	0	0
New.ReferenceOTU5193	Unassigned	0	0	0	0	0	0	0	0	0	0	0	0	0	0	0	0	0	0	0	0	0	0	0	0	0	0	0	0	0	0	0	0	0	0	0	0	0	0	0	0	0	0	0	0	0	0	0	0
New.ReferenceOTU3096	Unassigned	0	0	0	0	0	0	0	0	0	0	0	0	0	0	0	0.000619874	0.00308581	0	0	0	0	0	0	0	0	0	0	0	0	0.00357022	0	0	0	0	0	0	2.93918	0.531695	1.54778	0	0	0	0	0	0	0	0	0
New.ReferenceOTU6506	Unassigned	0	0	0	0	0	0	0	0	0	0.139329	0	0	0	0	0	0	0	0	0	0	0.00468413	0	0	0	0	0	0	0	0	0	0	0	0	0	0	0.102621	0	0	0	0	0.00216155	0	0	0	0	0	0	0
New.ReferenceOTU587	Unassigned	0	0	0	0	0	0.0204274	0	0	0.0287982	0.0800403	0	0	0	0	0	0	0	0	0	0	0.00468413	0	0	0	0	0	0	0	0	0	0	0	0	0	0	0	0	0	0	0	0.0259387	0	0	0	0	0	0	0
New.ReferenceOTU146	Unassigned	0	0	0	0	0	0	0	0	0	0	0	0	0	0	0	0	0	0	0	0	0	0	0	0	0	0	0	0	0	0	0	0	0	0	0	0	0	0	0	0	0	0	0	0	0	0	0	0
New.ReferenceOTU2503	Unassigned	0	0	0	0	0	0	0	0	0	0.00592891	0	0	0	0	0	0	0	0	0	0	0	0	0	0	0	0	0	0	0	0	0	0	0	0	0	0	0	0	0	0	0	0	0	0	0	0	0	0
New.ReferenceOTU2508	Unassigned	0	0	0	0	0	0	0	0	0	0	0	0	0	0	0	0	0	0	0	0	0	0	0	0	0	0	0	0	0	0	0	0	0	0	0	0	0	0	0	0	0	0	0	0	0	0	0	0
New.ReferenceOTU424	Unassigned	0	0	0	0	0	0	0	0	0	0	0	0	0	0	0	0	0	0	0	0	0	0	0	0	0	0	0	0	0	0	0	0	0	0	0	0	0	0	0	0	0	0	0	0	0	0	0	0
New.ReferenceOTU2644	Unassigned	0	0	0	0	0	0	0	0	0	0	0	0	0	0	0	0	0	0	0	0	0	0	0	0	0	0	0	0	0	0	0	0	0	0	0	0	0	0	0	0	0	0	0	0	0	0	0	0
New.ReferenceOTU1901	Unassigned	0	0	0	0	0	0	0	0	0	0	0	0	0	0	0	0	0	0	0	0	0	0	0	0	0	0	0	0	0	0	0	0	0	0	0	0	0	0	0	0	0	0	0	0	0	0	0	0
New.ReferenceOTU4885	Unassigned	0.000958938	0	0	0	0	0	0	0	0.0223986	0	0	0	0	0	0	0	0	0	0	0	0.00936827	0	0	0	0	0	0	0	0	0	0	0	0	0	0	0	0	0	0	0	0	0	0	0	0	0	0	0
New.ReferenceOTU2483	Unassigned	0	0	0	0	0	0	0	0	0	0.231228	0	0	0	0	0	0	0	0	0	0	0	0	0	0	0	0	0	0	0	0	0	0	0	0	0	0	0	0	0	0.067815	0	0	0	0	0	0	0	0
New.ReferenceOTU5553	Unassigned	0	0	0	0	0	0	0	0	0	0	0	0	0	0	0	0	0	0	0	0	0	0	0	0	0	0	0	0	0	0	0	0	0	0	0	0	0	0	0	0	0	0	0	0	0	0	0	0
New.ReferenceOTU40	Unassigned	0	0	0	0	0	0	0	0	0	0.00592891	0	0	0	0	0	0	0	0	0	0	0.00468413	0	0	0	0	0	0	0	0	0	0	0	0.00468472	0	0	0	0	0	0	0	0	0	0.0078659	0	0	0	0	0
New.ReferenceOTU2423	Unassigned	0	0	0	0	0	0	0	0	0.00639959	0	0	0	0	0	0	0	0	0	0	0.0015436	0	0	0	0	0	0	0	0	0	0	0.00188597	0	0	0	0	0	0	0	0	0	0	0	0	0	0	0	0	0
New.ReferenceOTU1603	Unassigned	0	0	0	0	0	0	0	0	0.239985	0	0	0	0	0	0	0	0	0	0	0	0.00780689	0	0	0	0.0882309	0	0	0	0	0	0	0	0	0	0	0	0.00151037	0	0	0	0	0	0	0	0	0	0	0
New.ReferenceOTU279	Unassigned	0	0	0	0	0	0	0	0	0	0	0	0	0	0	0	0	0	0	0	0	0	0	0	0	0	0	0	0	0	0	0	0	0	0	0	0	0	0	0	0	0	0	0	0	0	0	0	0
New.ReferenceOTU1985	Unassigned	0	0	0	0	0	0	0	0	0	0	0	0	0	0	0	0	0	0	0	0.000771801	0.0132717	0	0.00876872	0	0	0	0	0	0	0	0	0	0.00702708	0.00416971	0	0	0	0.0168176	0.0031979	0	0	0.424014	0	0	0	0	0	0
New.ReferenceOTU489	Unassigned	0	0	0	0	0	0	0	0	0	0.260872	0	0	0	0	0	0	0	0	0	0	0.0163945	0	0.00146145	0	0	0	0	0	0	0	0	0	0	0	0	0.00205242	0	0	0	0	0	0.107686	0	0	0	0	0	0
New.ReferenceOTU294	Unassigned	0	0	0	0	0	0	0	0	0	0	0	0	0	0	0	0	0	0	0	0	0	0	0	0	0	0	0	0	0	0	0	0	0	0	0	0	0	0	0	0	0	0	0	0	0	0	0	0
New.ReferenceOTU3103	Unassigned	0	0	0	0	0	0	0	0	0	0	0	0	0	0	0	0	0	0	0	0	0	0	0	0	0	0	0	0	0	0	0	0	0	0	0	0	0	0	0	0	0	0	0	0	0	0	0	0
New.ReferenceOTU6250	Unassigned	0	0	0	0	0	0	0	0	0	0	0	0	0	0	0	0	0	0	0	0	0	0	0	0	0	0	0	0	0	0	0	0	0	0	0	0	0	0	0	0	0	0	0	0	0	0	0	0
New.ReferenceOTU392	Unassigned	0	0	0	0	0	0	0	0.306789	0.16319	0	0	0	0	0	0	0	0	0	0	0.0200668	0	0	0	0	0	0	0	0	0	0	0	0	0	0	0	0	0	0	0	0	0	0	0	0	0	0.0271035	0	0
New.ReferenceOTU764	Unassigned	0	0	0	0	0	0	0	0	0	0	0	0	0	0	0	0	0	0	0	0	0.00624551	0	0	0	0	0	0.0076089	0	0	0	0	0	0	0	0	0	0	0	0	0	0	0	0	0	0	0	0	0
New.ReferenceOTU180	Unassigned	0	0	0	0	0	0	0	0	0	0	0	0	0	0	0	0	0	0	0	0	0	0	0	0	0	0	0	0	0	0	0	0	0	0	0	0	0	0	0	0	0	0	0	0	0	0	0	0
New.ReferenceOTU984	Unassigned	0	0	0	0	0	0	0.00905141	0	0	0	0	0	0	0	0	0	0	0	0	0.00385901	0	0	0	0	0	0	0	0	0	0	0	0	0	0	0	0	0	0	0	0	0	0.00673038	0	0	0	0	0	0
New.ReferenceOTU3529	Unassigned	0	0	0	0	0	0	0	0	0	0	0	0	0	0	0	0	0	0	0	0	0.0109296	0	0	0.00525707	0	0	0	0	0	0	0	0	0	0	0	0	0	0	0	0	0	0	0	0	0	0	0	0
New.ReferenceOTU3548	Unassigned	0	0	0	0	0	0	0	0	0	0	0	0	0	0	0	0	0	0	0	0.00308721	0	0	0	0	0	0	0	0	0	0	0	0	0	0	0	0	0	0	0	0	0	0	0	0	0	0	0	0
New.ReferenceOTU1157	Unassigned	0	0.00137357	0.000609767	0	0	0	0	0	0.671957	0.00592891	0.00136513	0	0	0	0	0	0	0	0	0	0	0	0	0	0	0	0	0	0	0	0	0	0	0	0	0	0	0.00129366	0	0	0	0	0.00235977	0	0	0	0	0
New.ReferenceOTU689	Unassigned	0	0	0	0	0	0	0	0	0	0	0	0	0	0	0	0	0	0	0	0	0	0	0	0	0	0	0	0	0	0	0	0	0	0	0	0	0	0	0	0	0	0	0	0	0	0	0	0
New.ReferenceOTU1020	Unassigned	0	0	0	0	0	0	0	0	0	0	0	0	0	0	0	0	0	0	0	0	0	0	0	0	0	0	0	0	0	0	0	0	0	0	0	0	0	0	0	0	0	0	0	0	0	0	0	0
New.ReferenceOTU335	Unassigned	0	0	0	0	0	0	0	0	0	0	0	0	0	0	0	0	0	0	0	0	0	0	0	0	0	0	0	0	0	0	0	0	0	0	0	0	0	0	0	0	0	0	0	0	0	0	0	0
New.ReferenceOTU2085	Unassigned	0	0	0	0	0	0	0	0	0	0.456526	0	0	0	0	0	0	0	0	0	0	0	0	0	0	0	0	0	0	0	0	0	0	0	0	0	0	0	0	0	0	0	0	0	0	0	0	0	0
New.ReferenceOTU3738	Unassigned	0	0	0	0	0	0	0	0	0.0191988	0.59882	0	0	0	0	0	0	0	0	0	0	0	0	0	0	0	0	0	0	0	0	0	0	0	0	0	0	0	0	0	0	0	0	0	0	0	0	0	0
New.ReferenceOTU3918	Unassigned	0	0	0	0	0	0	0	0	0	0	0	0	0	0	0	0	0	0	0	0	0	0	0	0	0	0	0	0	0	0	0	0	0	0	0	0	0	0	0	0	0	0	0	0	0	0	0	0
New.ReferenceOTU90	Unassigned	0	0	0	0	0	0	0	0.0133387	0.0671957	1.29547	0	0	0	0	0	0	0	0	0	0	0.00390344	0	0	0	0	0	0	0	0	0	0	0	0	0	0	0	0	0	0	0	0	0	0.0078659	0	0	0	0	0
New.ReferenceOTU1045	Unassigned	0	0	0	0	0	0	0	0	0	0	0	0	0	0	0	0	0	0	0	0	0	0	0	0	0	0	0	0	0	0	0	0	0	0	0	0	0.12234	0	0	0	0	0	0	0	0	0	0	0
New.ReferenceOTU3761	Unassigned	0	0	0	0	0	0	0	0	0	0	0	0	0	0	0	0	0	0	0	0	0	0	0	0	0	0	0	0	0	0	0	0	0	0	0	0	0	0	0	0	0.0324233	0	0	0	0	0	0	0
New.ReferenceOTU2757	Unassigned	0	0	0	0	0	0	0	0	0	0	0	0	0	0	0	0	0	0	0	0	0	0	0	0	0	0	0	0	0	0	0	0	0	0	0	0	0	0	0	0	0	0	0	0	0	0	0	0
New.ReferenceOTU1474	Unassigned	0	0.645578	0	0	0.127892	0	0	0	0	0	0	0	0	0	0	0	0	0	0	0	0	0	0	0	0	0	0	0	0	0	0	0	0	0	0	0	0	0	0	0	0	0	0	0	0	0	0	0
New.CleanUp.ReferenceOTU32	Unassigned	0	0	0	0	0	0	0	0	0	0	0	0	0	0	0	0	0	0	0	0	0	0	0	0	0	0.0319353	0	0	0	0	0	0	0	0	0	0	0	0	0	0	0	0	0	0	0	0	0	0
New.CleanUp.ReferenceOTU64	Unassigned	0	0	0	0	0	0	0	0	0	0	0	0	0	0	0	0	0	0	0	0	0	0	0	0	0	0	0	0	0	0	0.0113158	0	0	0	0	0	0	0	0	0	0	0	0	0	0	0	0	0
New.CleanUp.ReferenceOTU66	Unassigned	0	0	0	0	0	0	0	0	0	0	0	0	0	0	0	0	0	0	0	0	0	0	0	0	0	0	0	0	0	0	0	0	0	0	0	0	0	0	0	0	0	0	0	0	0	0	0	0
New.CleanUp.ReferenceOTU5	Unassigned	0	0	0	0	0	0	0	0	0	0	0	0	0	0	0	0	0	0	0	0	0.00390344	0	0	0	0	0	0	0	0	0	0	0	0	0	0	0	0	0	0	0	0	0	0	0	0	0	0	0
New.CleanUp.ReferenceOTU247	Unassigned	0	0	0	0	0	0	0	0	0	0	0	0	0	0	0	0	0	0	0	0	0	0	0	0	0	0	0	0.0641172	0	0	0	0	0	0	0	0	0	0	0	0	0	0	0	0	0	0	0	0
New.CleanUp.ReferenceOTU15	Unassigned	0	0	0	0	0	0	0	0	0	0	0	0	0	0	0	0	0	0	0	0	0	0	0	0	0	0	0	0	0	0	0	0	0	0	0	0	0	0	0	0	0	0	0	0	0	0	0	0
New.CleanUp.ReferenceOTU281	Unassigned	0	0	0	0	0	0	0	0	0	0	0	0	0	0	0	0	0	0	0	0	0	0	0	0	0	0	0	0	0	0	0	0	0	0	0	0	0	0	0	0	0	0	0	0	0	0	0	0
New.CleanUp.ReferenceOTU48	Unassigned	0	0	0	0	0	0	0	0	0.00639959	0	0	0	0	0	0	0	0	0	0	0	0	0	0	0.00525707	0	0	0	0	0	0	0	0	0	0	0	0	0	0	0	0	0	0	0	0	0	0	0	0
New.CleanUp.ReferenceOTU310	Unassigned	0	0	0	0	0	0	0	0	0	0	0	0	0	0	0	0	0	0	0	0	0	0	0	0	0	0	0	0	0	0	0	0	0	0	0	0	0	0	0	0	0	0	0	0	0	0	0	0
[truncated: 161 more columns]

## Sheet: Representative sequence
OTU_ID	taxonomy	Representative.sequence
New.ReferenceOTU885	k__Archaea; p__[Parvarchaeota]; c__[Parvarchaea]; o__YLA114; f__; g__; s__	GTGCCAGCCGCCGCGGTAACCCCAGCGCCACAAGTGGGAACCACGCTTATTGGGTCTAAAGCATCCGTAGCCGGTTCTGCAAATGCCCTGTGAAATCGTTGCGCTCAACGTAACGACGCGCAGGGTAGACTACAGAACTAGGGACCAGAGGAAGTAGACGGTATTCCTGAGGGAGCGGTAAAATGTGATAATCTCAGGAGGACCACCGATGGCGAAGGCAGTCTACTAATATGGATCCGACGGTGAGGGATGAAAGCTAGGGGAGCGATCCGGATTAGATACCCGTGTAGTCC
4435488	k__Archaea; p__Crenarchaeota; c__MBGA; o__NRP-J; f__; g__; s__	GTGCCAGCAGCCGCGGTAATACCAGCTCCTCGAGTGGTCGGGACGATTATTGGGCCTAAAGCACCCGTAGCCGGTTCCGTAAGTCCTCTGTTAAATCCAGTCGCTCAACGGCTGGCCTGCAGAGGATACTGCGGGACTAGGAGGCGGGAGAGGCGGACGGTACTCCGCGTGTAGGGGTAAAATCCTTTGATCCGCGGAAGACCACCAGTGGCGAAGGCGGTCCGCCAGAACGCGCTCGACGGTGAGGGGTGAAAGCTGGGGGAGCGAACCGGATTAGAAACCCGAGTAGTCC
204290	k__Archaea; p__Crenarchaeota; c__Thaumarchaeota; o__AK31; f__; g__; s__	GTGCCAGCAGCCGCGGTAATACCAGCACCCCGAGTGGTCGGGATGATTATTGGGCCTAAAGCATCCGTAGCCGGTTCTGTAAGTCTTCCGTTAAATCCACCTGCTCAACAGTTGGGCTGCGGGAGATACTGCAGAACTAGGAGGCGGGAGAGGCGAGGGGTATTCCTTGGGTAGGGGTAAAATCCTCTGATCCATGGAGGACCACCAGTGGCGAAGGCGTCTCGCCAGAACGCGCTCGACGGTGAGGGATGAAAGCTGGGGGAGCAAACCGGATTAGAAACCCGAGTAGTCC
New.ReferenceOTU12	k__Archaea; p__Crenarchaeota; c__Thaumarchaeota; o__Cenarchaeales; f__SAGMA-X; g__; s__	GTGCCAGCCGCCGCGGTAATACCAGCACCTCGAGTGGTCAGGACGATTATTGGGCCTAAAGCATCCGTAGCTGGTCTTGCAAGTCTCCGGTTAAATCCACCTGCTCAACAGATGGGCCGCTGGAGATACTACAAGACTAGGGAGTGGGAGAGGCAGACGGTATTCGAGGGGTAGGGGTAAAATCCTCTGATCCTTTGAGGACCACCAGTGGCGAAGGCGGTCTGCCAGAACACGTTCGACAGTGAGGGATGAAAGCTGGGGGAGCAAACCGGATTAGAAACCCCAGTAGTCC
New.ReferenceOTU4490	k__Archaea; p__Crenarchaeota; c__Thaumarchaeota; o__Cenarchaeales; f__SAGMA-X; g__; s__	GTGCCAGCCGCCGCGGTAATACCAGCACCTCGAGTGGTCAGGAGGTTTATTGGGCCTAAAGCATCCGTAGCCGGCTATGCAAGTCTCCGGTTAAATCCAACTGCTCAACAGATTGGCTGCCGGAGATACTACATAGCTAGGGAGCGGGAGAGGCAGACGGTATTCGGTGGGTAGGGGTAAAATCCACTGATCCATCGAGGACCACCAGTGGCGAAGGCGGTCTGCCAGAACGCGTTCGACGGTGAGGGATGAAAGCTGGGGGAGCAAACCGGATTAGAAACCCCTGTAGTCC
101553	k__Archaea; p__Euryarchaeota; c__Methanobacteria; o__Methanobacteriales; f__Methanobacteriaceae; g__Methanobacterium; s__	GTGCCAGCAGCCGCGGTAACACCGGCAGCCCAAGTGGTGGCCATTTTTATTGGGCCTAAAGCGTTCGTAGCCGGCCTGATAAGTCTCTGGTGAAATCCCGCAGCTTAACTGTGGGAATTGCTGGAGATACTATCAGGCTTGAGGTCGGGAGAGGTTAGAGGTACTCCCAGGGTAGGGGTGAAATCCTATAATCCTGGGAGGACCACCTGTGGCGAAGGCGTCTAACTGGAACGAACCTGACGGTGAGTAACGAAAGCCAGGGGCGCGAACCGGATTAGAAACCCCGGTAGTCC
842598	k__Archaea; p__Euryarchaeota; c__Methanobacteria; o__Methanobacteriales; f__Methanobacteriaceae; g__Methanobrevibacter; s__	GTGCCAGCAGCCGCGGTAACACCGGCAGCTCTAGTGGTAGCAATTTTTATTGGGCCTAAAGCGTCCGTAGCCGGTTTAATAAGTCTCTGGTGAAATCCTGTAGCTTAACTGTGGGAATTGCTGGAGATACTATTAGACTTGAGACCGGGAGAGGTTAGAGGTACTCCCAGGGTAGAGGTGAAATTCTGTAATCCTGGGAGGACCGCCTGTTGCGAAGGCGTCTAACTGGAACGGTTCTGACGGTGAGGGACGAAAGTTAGGGGCGCGAACCGGATTAGATACCCCGGTAGTCC
104130	k__Archaea; p__Euryarchaeota; c__Methanobacteria; o__Methanobacteriales; f__Methanobacteriaceae; g__Methanobrevibacter; s__	GTGCCAGCAGCCGCGGTAACACCGGCAGCTCTAGTGGTAGCTGTTTTTATTGGGCCTAAAGCGTTCGTAGCCGGTTTGATAAGTCACTGGTGAAATCCTGTAGCTTAACTGTGGGAATTGCTGGTGATACTGTTGAACTTGAGGTCGGGAGAGGTTAGCGGTACTCCCAGGGTAGAGGTGAAATTCTGTAATCCTGGGAGGACCACCTGTGGCGAAGGCGGCTAACTGGAACGAACCTGACGGTGAGGGACGAAAGCTAGGGGCGCGAACCGGATTAGAAACCCCAGTAGTCC
565730	k__Archaea; p__Euryarchaeota; c__Methanomicrobia; o__Methanomicrobiales; f__Methanocorpusculaceae; g__Methanocorpusculum; s__	GTGCCAGCCGCCGCGGTAATACCGGCTGCTCGAGTGATGGCCACTATTACTGGGTTTAAAGCGTCCGTAGCTTGACTGATAGGTCTCTTGGGAAATCTTAGCGCTTAACGCTAAGGCGTCTAAGAGATACCGTCAGTCTTGGAACTGGGAGAGGTAAACCGTACTTCGGGGGTAGGAGTGAAATCTTGTAATCCTCGAGGGACGACCTATGGCGAAGGCAGTTTACCAGAACAGCTTCGACAGTGAGGGACGAAAGCTGGGGGAGCAAACGGGATTAGAAACCCCAGTAGTCC
4411390	k__Archaea; p__Euryarchaeota; c__Methanomicrobia; o__Methanosarcinales; f__ANME-2D; g__; s__	GTGCCAGCAGCCGCGGTAACACCGGCGGCCCGAGTGGTAGCCGTTATTATTGGGTTTAAAGGGTCCGTAGCCGGCCTGTTAAGTCTCTTGGGAAATCTGGCGGCTTAATCGTCAGGCGTCCAAGAGATACTGACAGGCTTGGGACCGGGAGAGGTGGGAGGTACTCCAGGGGTAGGGGTGAAATCTCGTAATCCTTGGGGGACCACCGATGGCGAAGGCATCCCACCAGAACGGGTCCGACGGTGAGGGACGAAAGCTGGGGGCACGAACCGGATTAGAAACCCGAGTAGTCC
4396446	k__Bacteria; p__[Thermi]; c__Deinococci; o__Deinococcales; f__Deinococcaceae; g__Deinococcus; s__	GTGCCAGCAGCCGCGGTAATACGGAGGGTGCAAGCGTTACCCGGAATCACTGGGCGTAAAGGGCGTGTAGGCGGCATCACAAGTCTGGTTTTAAAGCCTGCGGCTCAACCGCAGAGATGGACTGGAGACTGTGAAGCTAGACCTCTGGAGAGAGAACTGGAATTCCTGGTGTAGCGGTGGAATGCGTAGATACCAGGAGGAACACCGATGGCGAAGGCAGGTTCTTGGACAGAAGGTGACGCTGAGGCGCGAAAGTGTGGGGAGCAAACCGGATTAGAAACCCCGGTAGTCC
3874043	k__Bacteria; p__[Thermi]; c__Deinococci; o__Deinococcales; f__Deinococcaceae; g__Deinococcus; s__	GTGCCAGCAGCCGCGGTAATACGGAGGGTGCGAGCGTTATCCGGAATCACTGGGCGTAAAGGGCGTGTAGGCGGGACGTTAAGTCTGGTTTTAAAGACCGCAGCTCAACTGCGGGAGTGGACTGGATACTGGCGTTCTAGACCTCTGGAGAGGTAACTGGAATTTCTGGTGTAGCGGTGGAATGCGTAGATACCAGAAGGAACACCAATGGCGAAGGCAGGTTACTGGACAGAAGGTGACGCTGAGGCGCGAAAGTGTGGGGAGCAAACCGGATTAGATACCCCGGTAGTCC
1142026	k__Bacteria; p__[Thermi]; c__Deinococci; o__Deinococcales; f__Deinococcaceae; g__Deinococcus; s__geothermalis	GTGCCAGCAGCCGCGGTAATACGGAGGGTGCAAGCGTTACCCGGAATCACTGGGCGTAAAGGGCGTGTAGGCGGGAAGCTAAGTCCGACTTTAAAGACCGGGGCTCAACCCCGGGAGTGGGTTGGAGACTGGCTTTCTGGACCTCTGGAGAGGCAACTGGAATTCCTGGTGTAGCGGTGGAATGCGTAGATACCAGGAGGAACACCAATGGCGAAGGCAGGTTGCTGGACAGAAGGTGACGCTGAGGCGCGAAAGTGTGGGGAGCGAACCGGATTAGAAACCCCAGTAGTCC
266995	k__Bacteria; p__[Thermi]; c__Deinococci; o__Deinococcales; f__Trueperaceae; g__Truepera; s__	GTGCCAGCAGCCGCGGTAATACGGAGGGTGCGAGCGTTATCCGGAATCACTGGGCGTAAAGGGCGCGTAGGCGGTTTGTTAAGTCCGATGTTAAAGCGTGAGGCTCAACCTCATCACGGCGTTGGATACTGGCAAGCTGGACGGTTGGAGAGGAAGGTAGAATTACCAGTGTAGCGGTGGAATGCGTAGATACTGGTAGGAATACCCATTGCGAAGGCAGCCTTCTGGACAACACGTGACGCTGAGGCGCGAAAGTGTGGGGAGCAAACCGGATTAGAAACCCGAGTAGTCC
4470065	k__Bacteria; p__[Thermi]; c__Deinococci; o__Deinococcales; f__Trueperaceae; g__Truepera; s__	GTGCCAGCAGCCGCGGTAATACGGAGGGTGCAAGCGTTATCCGGAATCACTGGGCGTAAAGGGCGCGTAGGCGGTTTGTTAAGTCCGATGTTAAAGACCGAGGCTCAACCTCGACACGGCGTTGGATACTGGCAAGCTGGACGGTTGGAGAGGAAGGTAGAATTACCAGTGTAGCGGTGGAATGCGTAGATACTGGTAGGAATACCCATTGCGAAGGCAGCCTTCTGGACAACACGTGACGCTGAGGCGCGAAAGTGTGGGGAGCAAACCGGATTAGAAACCCGAGTAGTCC
102894	k__Bacteria; p__[Thermi]; c__Deinococci; o__Thermales; f__Thermaceae; g__Meiothermus; s__	GTGCCAGCAGCCGCGGTAATACGGAGGGTGCGAGCGTTACCCGGATTTACTGGGCGTAAAGGGCGTGTAGGCGGTTTTCTAAGTCCGGGGCTAAAGACCAGGGCTCAACCCTGGGTTTGCCTTGGATACTGGAAAGCTCGACGGCTGGAGGGGGCAGCGGAATTTCCGGAGTAGCGGTGAAATGCGCAGATACCGGAAGGAACGCCAATAGCGAAGGCAGCTGCCTGGACAGTACGTGACGCTGAGGCGCGAAAGCGTGGGGAGCAAACCGGATTAGAAACCCCGGTAGTCC
663880	k__Bacteria; p__Acidobacteria; c__[Chloracidobacteria]; o__RB41; f__; g__; s__	GTGCCAGCAGCCGCGGTAATACGGGGGGAGCAAGCGTTGTTCGGATTTACTGGGCGTAAAGGGCGCGTAGGCGGCCAGCGCAAGTCGGTTGTGAAATCTCCGGGCTTAACTCGGAAAGGTCAACTGATACTGCGCGGCTAGAGTGCGGAAGGGGCAACTGGAATTCTCGGTGTAGCGGTGAAATGCGTAGATATCGAGAGGAACACCTGCGGCGAAGGCGGGTTGCTGGGCCGACACTGACGCTGATGCGCGAAAGCCAGGGGAGCGAACGGGATTAGAAACCCCGGTAGTCC
4428562	k__Bacteria; p__Acidobacteria; c__[Chloracidobacteria]; o__RB41; f__Ellin6075; g__; s__	GTGCCAGCAGCCGCGGTAATACGTAGGGACCAAGCGTTGTTCGGATTTACTGGGCGTAAAGGGCGCGTAGGCGGCTTGACAAGTCACTTGTGAAATCTCCGGGCTTAACTCGGAACGGCCAAGTGAAACTGTCATGCTAGAGTGCAGAAGGGGCAATCGGAATTCTTGGTGTAGCGGTGAAATGCGTAGATATCAAGAGGAACACCTGAGGTGAAGACGGGTTGCTGGGCTGACACTGACGCTGAGGCGCGAAAGCCAGGGGAGCAAACGGGATTAGAAACCCCAGTAGTCC
4359081	k__Bacteria; p__Acidobacteria; c__[Chloracidobacteria]; o__RB41; f__Ellin6075; g__; s__	GTGCCAGCAGCCGCGGTAATACGTAGGGACCAAGCGTTGTTCGGATTTACTGGGCGTAAAGGGCGCGTAGGCGGCGTGGTAAGTCAGCTGTGAAATCTCCGAGCTTAACTCGGAACGGTCAGCTGATACTGCTGTGCTAGAGTGCAGAAGGGGCAATCGGAATTCTTGGTGTAGCGGTGAAATGCGTAGATATCAAGAGGAACACCTGAGGTGAAGACGGGTTGCTGGGCTGACACTGACGCTGAGTGCGCGAAAGCTAGGGTAGCAAACGGGATTAGATACCCTAGTAGTCC
4432930	k__Bacteria; p__Acidobacteria; c__[Chloracidobacteria]; o__RB41; f__Ellin6075; g__; s__	GTGCCAGCCGCCGCGGTAATACGTAGGGACCAAGCGTTGTTCGGATTTACTGGGCGTAAAGGGCGCGTAGGCGGCAATTCAAGTCATCTGTGAAATCTCCGAGCTTAACTCGGAACGGTCAGATGATACTGCTTTGCTAGAGTACAGAAGGGGCAATCGGAATTCTTGGTGTAGCGGTGAAATGCGTAGATATCAAGAGGAACACCTGAGGTGAAGACGGGTTGCTGGGCTGATACTGACGCTGAGGCGCGAAAGCTAGGGTAGCAAACGGGATTAGAAACCCGAGTAGTCC
4481364	k__Bacteria; p__Acidobacteria; c__Acidobacteria-6; o__iii1-15; f__mb2424; g__; s__	GTGCCAGCAGCCGCGGTAATACAGAGGTGGCAAGCGTTGTTCGGAATTACTGGGCGTAAAGGGCGCGTAGGCGGCCTTCTAAGTCGGACGTGAAAGCCCCAGGCTTAACCTGGGAACTGCGTCTGATACTGGAAGGCTTGGATTCGGGAGAGGGATGTGGAATTCCAGGTGTAGCGGTGAAATGCGTAGATATCTGGAGGAACACCGGTGGCGAAGGCGGCATCCTGGACCGAGATCGACGCTGAGGCGCGAAAGCTAGGGGAGCAAACGGGATTAGAAACCCGAGTAGTCC
4350558	k__Bacteria; p__Acidobacteria; c__Acidobacteriia; o__Acidobacteriales; f__Koribacteraceae; g__; s__	GTGCCAGCAGCCGCGGTAATACAGAGGGTGCGAGCGTTGTTCGGAATTATTGGGCGTAAAGGGCGCGTAGGCGGTGCGGTAAGTCACCTGTGAAATCTCCTGGCTCAACTGGGAGCTTGCAGGCGAAACTGCCGTGCTGGAGTGTGGGAGAGGTGCGTGGAATTCCCGGTGTAGCGGTGAAATGCGTAGATATCGGGAGGAACACCTGTGGCGAAAGCGGCGCACTGGACCACAACTGACGCTGAGGCGCGAAAGCTAGGGGAGCAAACAGGATTAGATACCCGGGTAGTCC
[truncated: 795 more rows]
